# Supplementary material for: Exploration of Novel Biomarkers Through a Precision Medicine Approach Using Multi‐Omics and Brain Organoids in Patients With Atypical Depression and Psychotic Symptoms
Source: Adv Sci (Weinh). 2025 Oct 31;13(4):e08383. doi: 10.1002/advs.202508383 (PMC12822433; doi:10.1002/advs.202508383)
Supplement: Supplementary file 2 — Supporting Information [file ADVS-13-e08383-s002.xlsx]

## Sheet: t_test_Welch
Assay	mean_pat	mean_ctrl	delta	t	df	p	n_pat	n_ctrl	p_adj_BH	signif_BH	raw_data	N_IUH-7	N_IUH-8	N_IUH-9	N_IUH-10	N_IUH-11	N_IUH-12	N_IUH-13	N_IUH-14	N_IUH-15	N_IUH-16	N_IUH-3	N_IUH-6	N_IUH-17	N_IUH-18	N_IUH-20
SCARA5	0.15952	-0.12918	0.2887	5.40927	12.686	0.000129864	5	10	0.246766	FALSE		-0.2402	-0.1715	0.0775	-0.2036	-0.0538	-0.175	-0.1722	-0.0412	-0.353	0.0412	0.05	0.21	0.2255	0.119	0.1931
LCA5L	0.81254	-0.47248	1.28502	5.68028	10.7136	0.000157202	5	10	0.246766	FALSE		-0.5208	-0.1966	-0.2718	-0.308	-0.1452	0.0928	-0.0821	-0.7351	-0.6347	-0.2167	0.0948	0.0825	0.3405	0.2487	0.1556
LGALS4	0.4759	-0.33254	0.80844	5.23632	12.2342	0.000196147	5	10	0.246766	FALSE		-0.1413	-0.2395	-0.0203	-0.4216	0.1493	0.0203	-0.2077	-0.2432	-0.3153	0.0289	0.2299	0.207	0.2211	0.144	0.086
SHISA5	0.18442	-0.30182	0.48624	5.12819	12.8924	0.000199088	5	10	0.246766	FALSE		-0.3959	-0.3899	-0.0454	0.0454	-0.2866	0.109	-0.5955	-0.3486	-0.9065	-0.1765	0.1223	0.2039	0.2144	0.2487	0.1839
C5	1.20156	-0.4585	1.66006	5.06656	12.5589	0.000240385	5	10	0.246766	FALSE		-0.2176	-0.1902	-0.042	-0.1809	0.0127	-0.2956	-0.0127	-0.3498	-0.2792	0.0269	-0.0261	0.082	0.1121	0.1507	0.1756
CHAD	0.1776	-0.13904	0.31664	5.04199	12.2102	0.000273374	5	10	0.246766	FALSE		0.0462	-0.1344	0.073	-0.0791	-0.0138	-0.1787	-0.139	-0.1414	-0.0952	-0.1552	0.1638	0.1451	0.213	0.0758	0.0138
AGRN	0.19464	-0.29905	0.49369	4.98988	9.81323	0.00057735	5	10	0.392003	FALSE		-0.2899	-0.09	-0.0904	-0.0054	-0.0689	-0.3787	-0.2502	-0.1404	0.0426	-0.0361	0.4624	0.1318	0.5882	0.3856	0.2124
DCLK3	1.08578	-1.90437	2.99015	4.81762	10.7176	0.00057903	5	10	0.392003	FALSE		-0.1274	-0.0969	-0.2692	-0.3748	-0.0521	-0.1826	-0.1867	-0.5761	-0.2192	-0.0438	0.1934	0.1224	0.5043	0.2708	0.0475
COL6A3	0.09886	-0.15284	0.2517	4.48005	12.5947	0.000668838	5	10	0.402492	FALSE		-0.2449	-0.3788	0.0221	-0.0014	-0.1897	-0.9119	-0.1439	-0.1966	-0.2828	-0.2569	0.0014	0.1121	0.1591	0.1489	0.0096
CDCA2	0.48084	-0.43019	0.91103	4.43929	12.2409	0.000770334	5	10	0.417213	FALSE		-0.3302	-0.626	-0.4393	0.1798	-0.5524	-0.3367	-0.3466	-0.0127	-0.2266	0.14	0.0127	0.484	0.5994	0.2597	0.1797
GUCA1A	0.64668	-0.38522	1.0319	4.09724	12.7933	0.00130063	5	10	0.597253	FALSE		-0.2483	-0.0452	0.033	-0.1628	-0.063	-0.07	-0.0838	-0.3591	-0.3297	-0.2283	-0.0258	0.1998	0.0291	0.1456	0.0258
CDON	0.1223	-0.08176	0.20406	4.57131	9.05517	0.00132331	5	10	0.597253	FALSE		-0.7155	-0.4666	-0.0522	-0.2304	-0.2216	0.0802	-0.0036	-0.3325	-0.5745	-0.3621	0.017	0.216	0.3572	0.0036	0.0138
SEMA3F	0.35608	-0.13074	0.48682	5.23094	6.20215	0.00176616	5	10	0.674815	FALSE		-0.4515	0.509	-0.0667	0.1432	-0.1683	-0.0082	-0.377	-0.6882	-0.4196	-0.1301	0.287	0.1247	0.4884	0.6607	0.3017
IGFBP4	0.22768	-0.21288	0.44056	4.69604	7.55783	0.00180609	5	10	0.674815	FALSE		-0.1911	-0.4357	-0.1357	-0.2294	0.0106	-0.3063	0.082	-0.4366	-0.4626	-0.0106	0.0643	-0.0882	0.0544	0.0795	0.1873
IFNGR1	0.08622	-0.25848	0.3447	3.87517	11.5661	0.00235883	5	10	0.674815	FALSE		-0.425	-0.2834	0.0718	-0.4839	-0.1178	0.3601	-0.3509	-0.3291	-0.2458	-0.0644	0.0121	0.3071	0.2467	0.1318	0.0621
ITM2A	0.3071	-0.25507	0.56217	4.10998	9.40627	0.00240142	5	10	0.674815	FALSE		-0.2886	-0.357	0.0221	0.0831	0.1706	-0.1775	-0.0221	-0.1548	-0.2282	-0.0622	-0.0251	0.1726	0.3334	0.2572	0.2248
HSPG2	0.0749	-0.15572	0.23062	3.91011	10.9634	0.00244909	5	10	0.674815	FALSE		-0.3643	-0.4913	0.0298	-0.1965	-0.1243	0.0067	-0.0329	-0.0887	-0.3841	-0.0098	0.0076	0.0869	0.211	0.0698	-0.0067
LTBR	0.12152	-0.28788	0.4094	3.81204	12.0481	0.00245792	5	10	0.674815	FALSE		-0.3613	-0.5304	0.2016	0.0122	-0.3509	-0.0122	-0.194	-0.2067	-0.2113	0.0492	0.0158	0.116	0.1197	0.1409	0.0999
ZNF282	0.58982	-0.35002	0.93984	3.97919	10.2373	0.00248701	5	10	0.674815	FALSE		0.0607	-0.017	-0.5529	-0.1141	-0.0737	-0.0517	-0.4211	-0.9402	-0.9807	-0.0751	-0.1045	0.1821	0.3778	0.5056	0.1281
CD302	0.3725	-0.16574	0.53824	3.7888	12.252	0.00249193	5	10	0.674815	FALSE		-0.2653	-0.2911	0.0958	-0.0093	0.0946	-0.1313	-0.3648	-0.1815	-0.4722	-0.2183	0.2165	0.2731	0.0478	0.0093	-0.0169
CALY	1.23244	-1.41589	2.64833	3.59779	12.9909	0.00324888	5	10	0.837902	FALSE		-0.2907	-0.1657	0.425	-0.8779	0.3171	-0.156	0.1982	0.0954	-0.0389	-0.129	0.6586	0.6154	0.2389	0.3377	0.2436
FABP1	0.67494	-0.46882	1.14376	3.90305	9.11988	0.00351223	5	10	0.86443	FALSE		-0.3	-0.0446	-0.0323	0.1202	-0.7241	-0.1799	-0.0853	-0.3062	-0.8875	-1.0029	0.0323	0.3263	0.4317	0.2106	-0.1345
COL1A1	0.05946	-0.21154	0.271	3.53487	12.974	0.00367147	5	10	0.86443	FALSE		-0.5698	0.1077	-0.0657	-0.451	-0.0669	-0.0413	-0.2781	-0.5749	-0.4797	-0.1126	0.2595	0.0413	0.0997	0.4071	-0.1017
CLEC6A	0.6682	-0.33459	1.00279	3.85252	8.909	0.00396618	5	10	0.86443	FALSE		-0.0518	-0.1816	0.0973	-0.1013	-0.319	-0.2482	-0.4177	-0.0291	-0.3004	0.1861	0.0751	0.0233	0.1818	0.3969	0.0989
PILRB	0.21566	-0.37717	0.59283	3.45568	12.9943	0.00426394	5	10	0.86443	FALSE		-0.1071	0.0643	0.0758	-0.168	-0.1068	-0.0225	0.0382	0.0021	-0.1184	-0.1265	0.1034	0.1429	0.0159	0.0116	0.0901
CD27	0.15196	-0.18684	0.3388	3.45466	12.9941	0.00427238	5	10	0.86443	FALSE		-0.1112	-0.1157	0.219	-0.4851	-0.2488	-0.2593	-0.0047	0.1743	-0.4997	-0.1089	0.1871	0.0047	0.3736	0.1255	0.1068
MMP9	0.43188	-0.39702	0.8289	3.46209	12.7762	0.00430994	5	10	0.86443	FALSE		-0.0343	-0.2648	-0.3381	-0.4744	-0.5509	0.0597	-0.7647	0.166	0.308	-0.4579	0.0381	0.38	0.0343	0.1782	0.14
MMRN2	0.19258	-0.10146	0.29404	3.65048	9.98612	0.00446899	5	10	0.86443	FALSE		-0.4492	-1.1621	-0.1286	0.06	-0.1085	0.1146	-0.06	-0.2878	-0.3782	-0.5472	0.0684	0.2317	0.348	-0.1462	0.3684
TNFRSF21	0.07372	-0.16554	0.23926	3.39855	12.9976	0.00475675	5	10	0.888364	FALSE		-0.6224	-0.5367	0.189	-0.3471	-0.2528	0.0807	-0.09	-0.1681	-0.5192	-0.022	0.3466	-0.1693	0.1614	0.2589	0.2087
TGFBR2	0.09846	-0.16038	0.25884	3.51363	10.5729	0.00514705	5	10	0.929214	FALSE		-1.0999	-0.269	-0.0253	-0.3379	0.3841	-0.1124	-0.3086	-0.4875	-0.4077	0.0929	0.1173	0.0814	0.3667	0.6275	0.0413
CDK2AP2	-0.49624	0.39053	-0.88677	-3.29504	12.8201	0.00590128	5	10	0.938172	FALSE		-0.3346	-0.2661	-0.1192	-0.0172	-0.1204	-0.2868	-0.0914	-0.2144	0.1108	-0.2918	0.1721	0.1126	0.0172	-0.1208	0.0415
B2M	0.41584	-0.21035	0.62619	3.96227	6.68904	0.00596852	5	10	0.938172	FALSE		0.0539	-0.7427	0.5392	-0.1787	0.3603	0.3868	0.1917	0.1246	0.2936	-0.1902	-0.0539	-0.325	-0.5967	-0.8059	-0.4782
NANOG	1.50068	-1.47355	2.97423	3.31199	12.2761	0.00602761	5	10	0.938172	FALSE		-0.2502	0.0349	0.0991	-0.042	-0.0575	-0.0007	-0.1247	-0.0297	-0.3392	-0.1747	0.1076	-0.0584	0.0696	0.1479	0.1414
TNFRSF9	0.21782	-0.31658	0.5344	3.30392	12.2292	0.00614844	5	10	0.938172	FALSE		-0.1527	-0.1148	-0.0022	-0.44	-0.1363	-0.0586	0.4625	0.0662	0.6756	0.0022	0.6314	0.1808	0.5667	0.3487	0.3497
TGFA	0.10596	-0.17434	0.2803	3.35244	11.3088	0.00621753	5	10	0.938172	FALSE		-0.5852	-0.4318	0.2028	-0.0343	0.2241	-0.3508	0.059	-0.2591	-0.4348	-0.0845	0.234	0.2683	-0.0092	0.0092	0.3406
SERPINA5	0.5468	-0.1667	0.7135	3.52951	9.16375	0.00624025	5	10	0.938172	FALSE		0.3067	-0.5938	0.2431	-0.3771	-0.3286	-0.2258	-0.1933	-0.9099	-0.3143	-0.8486	0.0831	0.1058	0.1425	0.5437	-0.0831
CPB2	0.41884	-0.06225	0.48109	3.25832	12.6865	0.00640923	5	10	0.938172	FALSE		-0.424	-0.2733	0.248	-0.6447	-0.5982	0.2406	-0.096	-0.1384	-0.4779	-0.0562	0.1003	0.0242	0.3082	0.0783	0.0013
ACP3	0.17328	-0.34426	0.51754	3.23646	12.4664	0.00681939	5	10	0.952674	FALSE		-0.4464	-0.0645	0.3781	-0.06	-0.2255	-0.1922	0.236	-0.0044	-0.5959	-0.102	0.1813	0.1775	0.4671	0.4022	0.0044
PILRA	0.2796	-0.37019	0.64979	3.23391	12.1414	0.00706845	5	10	0.952674	FALSE		-0.5354	0.0079	-0.0158	-0.4257	-0.1654	0.1824	0.1957	-0.4811	-0.5943	-0.0871	-0.0079	0.1018	0.1692	0.4265	0.0429
RELT	0.14118	-0.25323	0.39441	3.33488	10.0909	0.00746358	5	10	0.952674	FALSE		-0.2213	-0.4036	0.3505	-0.0803	0.3265	-0.2101	-0.1885	-0.1151	0.1592	-0.0591	0.4851	0.6616	0.1418	0.3407	0.1086
REN	0.44778	-0.55891	1.00669	3.23928	11.4813	0.00748279	5	10	0.952674	FALSE		-0.0317	-0.1144	0.2575	-0.2487	-0.0453	0.0804	-0.0945	-0.1666	-0.1322	-0.075	0.0997	0.0304	0.1796	0.1191	0.0239
CRHBP	0.1552	-0.13657	0.29177	3.26225	10.404	0.00811932	5	10	0.952674	FALSE		-0.5167	-0.4282	0.1999	0.0376	-0.2588	-0.0728	-0.5118	-0.4924	-0.4126	0.1355	0	-0.0395	0	0.1407	0.0838
TNFSF11	1.01312	-0.3793	1.39242	3.18827	11.1835	0.00846617	5	10	0.952674	FALSE		0.1344	-0.2285	0.4504	-0.2282	0.3098	-0.3187	-0.0813	-0.2105	0.2085	-0.0217	0.6196	0.5985	0.3728	0.5297	0.0021
CD58	0.07278	-0.04689	0.11967	3.14773	11.8084	0.00856258	5	10	0.952674	FALSE		0.1828	0.1289	0.0616	0.0736	-0.4685	0.4302	0.0505	0.05	-0.3393	0.4429	-0.7021	-0.5955	-0.1823	-0.4372	-0.05
PIWIL3	0.15954	-0.14401	0.30355	3.10894	12.5924	0.00858514	5	10	0.952674	FALSE		-0.2093	-0.2958	-0.4587	-0.0684	-0.4112	-0.7424	-0.5308	0.1601	0.2789	0.3358	0.2047	0.301	0.8042	0.6565	-0.059
CD5	0.37194	-0.27819	0.65013	3.70795	6.4783	0.00870455	5	10	0.952674	FALSE		-0.0843	-0.0117	0.0115	0.05	0.1534	-0.2377	0.0535	0.0473	-0.3401	0.2801	-0.0115	-0.3735	-0.5467	-0.3447	-0.3345
FCER2	0.69652	-0.26036	0.95688	3.26893	9.76113	0.00871486	5	10	0.952674	FALSE		-0.2897	-0.4117	0.2347	0.0365	0.461	-0.0825	-0.1254	-0.0024	0.095	-0.1765	0.4185	0.3712	0.0024	0.2741	0.5763
DEFB4A_DEFB4B	2.03818	-0.67768	2.71586	3.52256	7.42766	0.00880608	5	10	0.952674	FALSE		-0.7776	-0.1318	0.0282	-0.3349	-0.2565	0.0694	0.7808	-0.1	0.1768	0.1397	-0.9438	-0.7275	-0.6347	-0.7407	-0.0282
DZANK1	0.99668	-0.02957	1.02625	3.07794	12.9994	0.00881353	5	10	0.952674	FALSE		-0.1724	-0.2961	0.4011	-0.2726	0.175	-0.2474	-0.0986	-0.1241	-0.0164	0.0164	0.5381	0.6275	0.1349	0.0639	0.2899
CEP57L1	0.15412	-0.23514	0.38926	3.07742	12.7918	0.00896846	5	10	0.952674	FALSE		-0.0668	-0.1378	0.3557	-0.0481	0.2939	-0.2385	0.0042	-0.0729	0.1768	0.053	0.6478	0.5688	0.1525	0.2119	0.3175
RPRD1A	0.8438	-0.41482	1.25862	3.74766	6.13355	0.00915831	5	10	0.952674	FALSE		-0.2352	-0.2891	0.272	-0.1038	-0.2072	0.0519	-0.0155	-0.1378	-0.044	-0.051	-0.0329	0.1038	0.2322	0.171	0.0715
CD276	0.17406	-0.2947	0.46876	3.07568	12.5167	0.0092017	5	10	0.952674	FALSE		-0.5763	-0.2868	0.2059	-0.316	-0.2394	0.111	-0.0154	-0.1609	-0.7147	-0.1602	0.0154	0.1238	0.4135	0.3575	-0.1124
LRP11	0.16126	-0.22886	0.39012	3.14593	10.9863	0.0093227	5	10	0.952674	FALSE		-0.2513	-0.0243	0.1194	-0.1792	0.0243	-0.025	-0.2903	-0.1133	-0.5212	0.3199	0.1185	0.2225	-0.0516	0.2806	0.2426
C8orf33	0.27312	-0.33005	0.60317	3.01088	12.6146	0.0103237	5	10	0.999713	FALSE		0.0016	-0.2454	-0.2241	-0.7426	-0.4258	-1.4147	-0.0016	-0.3274	0.5334	-0.0585	0.0581	-0.0289	0.2453	0.6513	0.3015
IGLC2	0.24684	-0.25713	0.50397	3.01827	12.0048	0.0106929	5	10	0.999713	FALSE		-0.6215	-0.2665	0.1278	-0.1182	-0.3459	0.1389	-0.369	-0.0082	-0.6659	-0.2172	-0.1423	0.0134	0.0589	0.0645	0.112
CPN2	0.04452	-0.16311	0.20763	3.11364	10.174	0.0107754	5	10	0.999713	FALSE		-0.6189	-0.6022	0.3856	-0.4259	0.3587	0.1114	-0.0168	-0.7585	-0.3168	0.0963	0.5308	0.4637	0.2095	-0.0382	0.1256
PRSS53	-0.45194	0.08385	-0.53579	-3.08903	10.475	0.0108782	5	10	0.999713	FALSE		-0.1613	-0.5329	0.4786	0.4011	-0.6432	-1.0008	0.5589	-0.8775	-0.4518	0.1881	-0.0843	0.6194	0.5666	0.4	0.3173
LTBP3	0.27818	-0.4661	0.74428	3.15502	9.50285	0.0108938	5	10	0.999713	FALSE		-0.0786	0.2807	-0.1266	0.1227	0.3409	-0.3381	0.3938	-0.4721	-0.1064	-0.0416	0.4628	0.0416	0.3089	0.302	0.3201
DIPK2B	0.08162	-0.08847	0.17009	2.99531	12.0095	0.0111548	5	10	0.999713	FALSE		-0.3135	0.0454	0.8005	0.1597	-0.2113	0.1423	-0.015	0.218	0.2229	0.5116	0.015	-0.213	-0.537	-0.0893	-0.1727
HRH1	0.41546	0.03019	0.38527	2.96673	12.5473	0.0112829	5	10	0.999713	FALSE		-0.2179	0.273	-0.2324	-0.0131	-0.0192	-0.2337	0.0502	-0.3099	-0.5036	-0.2593	-0.0958	0.0131	0.1731	0.3014	0.1317
TAFA5	0.16858	-0.16946	0.33804	2.95493	12.6434	0.0114563	5	10	0.999713	FALSE		-0.132	-0.2265	0.4426	-0.0208	0.399	-0.1144	0.0301	-0.0587	0.1485	-0.57	0.5802	0.6418	0.1793	0.1815	0.2001
DUS1L	1.73678	-1.05704	2.79382	3.06114	10.3169	0.0116127	5	10	0.999713	FALSE		-0.0846	-0.3954	0.2179	-0.8588	0.4512	-0.1988	-0.1312	0.0669	0.088	-0.0515	0.6642	0.5432	0.1655	0.0515	0.2257
ACE2	0.1584	-0.32416	0.48256	2.94897	12.4754	0.0117315	5	10	0.999713	FALSE		-0.6689	0.1416	-0.0367	0.2061	0.7797	-0.265	0.0503	-0.564	-0.8288	-0.6305	0.3366	0.4125	0.1906	0.3083	0.0367
PRUNE2	0.88986	-0.07363	0.96349	2.95107	11.9149	0.0122023	5	10	0.999713	FALSE		-0.5194	-0.5569	-0.2121	0.0757	0.2098	-0.0373	-0.076	-0.5003	-0.6095	-0.1504	0.0373	0.5503	0.0961	0.1787	-0.127
MEFV	0.4621	-0.39022	0.85232	3.07135	9.01083	0.0133062	5	10	0.999713	FALSE		-0.1894	-0.2325	0.3116	0.0855	-0.2274	-0.2146	0.0266	-0.1375	-0.5957	-0.0266	0.1713	0.099	0.2236	0.0837	-0.0579
BNC1	-0.45262	0.46815	-0.92077	-2.84432	12.9149	0.0138824	5	10	0.999713	FALSE		-0.1698	-0.535	0.3716	0.0081	0.2353	-0.1192	0.0135	-0.0512	0.1206	-0.0056	0.5695	0.4839	0.0056	0.2612	0.2613
FAM228A	-0.5994	0.53587	-1.13527	-2.84404	12.8744	0.0139264	5	10	0.999713	FALSE		-0.3653	0.0235	0.1214	0.2539	-0.0235	-0.8606	0.1563	-0.3154	-0.3368	-0.1066	0.2959	0.2418	0.3392	0.8692	-0.0518
BTN2A1	0.10246	-0.22201	0.32447	2.83237	12.6036	0.0144943	5	10	0.999713	FALSE		0.2127	-0.0194	0.0705	-0.0496	-0.2819	-0.1325	-0.2701	-0.3505	-0.5961	-0.1185	0.3357	-0.1141	0.4845	0.2352	0.0194
TNFSF10	0.2465	-0.10768	0.35418	2.865	11.7268	0.0145145	5	10	0.999713	FALSE		-0.2149	0.0509	-0.0299	0.0189	0.2697	-0.422	0.3776	-0.5611	0.0844	-0.4149	0.2754	0.2426	-0.0531	0.5647	0.2802
FCRL1	0.64	0.02162	0.61838	2.89676	10.9947	0.0145357	5	10	0.999713	FALSE		-0.2293	-0.3606	-0.0256	0.0082	-0.1854	-0.06	-0.5416	0.0527	-0.756	-0.0029	0.4715	-0.1636	0.6701	0.4416	0.0029
LGALS3	0.40692	-0.24035	0.64727	3.09444	7.90658	0.0150038	5	10	0.999713	FALSE		-0.521	0.0326	-0.0326	-0.1304	0.1934	0.1034	-0.3828	-0.1926	-0.7647	-0.5512	0.0727	0.6648	-0.1145	0.433	0.0888
CD83	0.52602	-0.30427	0.83029	3.24273	6.64534	0.0152648	5	10	0.999713	FALSE		0.0222	-0.038	-0.4184	-0.2291	-0.4693	0.2695	-0.0309	0.2098	-0.3849	-0.0246	0.0486	0.1555	-0.0019	0.1275	0.2535
GM2A	0.1465	-0.19188	0.33838	2.80381	12.5364	0.0153659	5	10	0.999713	FALSE		-0.1875	0.0132	0.1139	-0.4186	0.2021	-0.2308	-0.3183	-0.3537	-0.1521	-0.003	-0.0003	0.0723	0.4712	0.2408	0.0003
SERPINF1	0.34756	-0.04418	0.39174	3.00783	8.56655	0.0156053	5	10	0.999713	FALSE		-0.2516	-0.2847	0.4071	-0.4168	0.5051	-0.1004	-0.1437	-0.2808	0.002	0.0529	0.7253	0.6226	0.1241	0.1969	0.1493
NAGPA	0.09054	-0.05705	0.14759	2.77815	12.9956	0.0156757	5	10	0.999713	FALSE		-0.7515	0.0464	-0.0922	-0.3426	-0.5482	0.0751	0.0185	-0.247	-0.7618	0.2846	0.2572	-0.0185	0.8056	0.7446	-0.055
BRWD3	0.25602	-0.33458	0.5906	2.775	12.6352	0.0161235	5	10	0.999713	FALSE		-0.1635	-0.243	0.063	0.2358	-0.6804	-0.7486	-0.2474	-0.6745	-0.291	0.2352	-0.1294	0.1858	0.4359	0.6075	-0.055
LILRA2	0.292	-0.57642	0.86842	2.77413	12.5742	0.0162121	5	10	0.999713	FALSE		-0.0395	-0.0975	0.7315	-0.0735	0.6083	-0.0195	0.0966	-0.0516	0.3401	-0.1095	0.9122	0.774	0.1998	0.5505	0.3536
GPIHBP1	0.037	-0.23203	0.26903	2.82624	11.1354	0.0163055	5	10	0.999713	FALSE		-0.3128	-0.1924	-0.0117	-0.7643	-0.9844	0.0983	0.0682	0.0936	0.5474	-0.1735	0.0126	0.4563	0.8379	0.504	0.0117
ATRN	0.42454	0.00142	0.42312	3.00038	8.301	0.0163601	5	10	0.999713	FALSE		-0.437	-0.6721	-0.0417	-0.1845	0.0557	-0.2888	-0.1506	0.0417	0.1191	-0.7116	0.3927	0.3518	0.1096	-0.271	0.2013
CHST4	-0.39342	0.06127	-0.45469	-2.98016	8.46439	0.0165211	5	10	0.999713	FALSE		-0.1542	-0.1325	0.1954	0.0111	-0.1454	0.0533	-0.1349	-0.0202	-0.3815	-0.0111	0.0693	0.1341	-0.0352	0.103	0.3203
CD300LB	0.38148	-0.19418	0.57566	2.97276	8.41922	0.0168133	5	10	0.999713	FALSE		-0.1185	-0.1979	-0.0737	-0.0356	-0.0918	0.1914	0.0148	-0.0672	-0.3296	-0.1601	-0.0692	-0.0004	0.1205	0.0834	0.1595
POF1B	0.4074	-0.23909	0.64649	3.29669	5.83263	0.0171724	5	10	0.999713	FALSE		-0.0843	0.0066	-0.1665	-0.0485	0.0039	-0.0851	0.0384	-0.1075	-0.1343	0.0202	-0.0425	0.0979	0.0136	0.1131	0.0066
SPOCK1	-0.32218	-0.0078	-0.31438	-3.03681	7.5332	0.0173313	5	10	0.999713	FALSE		-0.1739	-0.0307	0.5467	0.0007	0.5527	-0.0078	-0.0561	-0.175	0.0276	-0.0007	0.6285	0.9684	0.2545	0.7172	0.1274
OSM	0.60674	-0.84675	1.45349	2.83647	10.085	0.0175166	5	10	0.999713	FALSE		-0.2643	-0.2151	0.5348	-0.0493	0.7092	-0.5635	-0.5913	-0.1405	-0.1591	-0.3313	0.7257	0.7698	0.2631	-0.0482	0.2762
ECM1	0.3285	-0.0261	0.3546	2.85221	9.5644	0.017929	5	10	0.999713	FALSE		0.1164	-0.1756	-0.0892	-0.5926	0.0057	0.8004	0.0175	-0.4929	-0.6087	-0.5095	-0.0057	0.1023	0.3683	0.6035	0.2281
NPTX2	-0.61498	-0.04059	-0.57439	-2.8619	9.32553	0.0180793	5	10	0.999713	FALSE		-0.4119	-0.3417	0.3363	-0.2269	-0.4243	0.1203	-0.3037	-0.2343	-0.3968	0.1352	0.0576	0.0342	0.3319	0.4327	-0.1045
APOA1	0.33086	-0.06351	0.39437	3.03456	7.27251	0.0181367	5	10	0.999713	FALSE		0.0272	-0.0272	-0.3394	-0.6426	0.0695	0.2227	-0.0407	-0.2328	0.1037	-0.6087	-0.115	0.5059	0.1102	0.733	0.3112
GDPD1	0.5987	-0.33847	0.93717	2.88128	8.87777	0.018392	5	10	0.999713	FALSE		-0.2751	-0.4493	0.4316	-0.1109	0.2452	-0.1809	-0.1077	-0.0705	0.0883	-0.0218	0.3638	0.4506	0.0218	0.1015	0.1971
KLKB1	0.3797	0.03195	0.34775	3.02996	7.13603	0.0186774	5	10	0.999713	FALSE		-0.3624	-0.147	-0.1327	-0.0985	-0.5029	-0.0177	-0.0393	-0.1264	0.0481	0.0177	-0.079	0.1437	0.6738	0.597	0.1639
FSTL3	0.10912	-0.07597	0.18509	2.71594	12.054	0.0186837	5	10	0.999713	FALSE		-0.2185	0.2531	-0.404	-0.0314	-0.0827	-0.3244	0.0314	-0.1832	-0.5341	0.0722	0.48	-0.2555	0.5614	0.3494	0.3065
GJA8	1.47946	-0.43467	1.91413	2.91023	8.35041	0.0187102	5	10	0.999713	FALSE		-1.0691	-0.0805	0.5752	-0.158	-0.0895	0.3771	-0.1709	-0.7423	-0.8744	0.9654	0.5433	0.258	0.4893	0.7608	0.0805
YBX2	1.13802	-0.70458	1.8426	2.71822	11.8625	0.0188364	5	10	0.999713	FALSE		-0.5734	-0.3499	0.2294	0.1714	-0.0097	-0.0883	-0.0142	-0.0416	-0.8092	-0.4675	0.1582	-0.1579	0.3705	0.51	0.0561
SIRPB1	0.15956	-0.21528	0.37484	2.79046	10.1305	0.0188848	5	10	0.999713	FALSE		-0.0914	-0.1301	0.7164	0.658	-0.3248	-0.2357	-0.1029	-0.593	-0.2653	0.3415	0.4598	0.6891	0.7997	0.861	-0.0981
ATRAID	0.16252	-0.0941	0.25662	2.6939	12.5481	0.0188888	5	10	0.999713	FALSE		-0.1491	-0.2047	0.0918	-0.0075	0.0075	-0.1159	0.228	-0.3511	-0.1289	-0.0417	0.028	0.0624	0.0426	0.1326	0.0439
CDKL5	0.41392	-0.52801	0.94193	2.75006	10.6552	0.0193973	5	10	0.999713	FALSE		0.2962	-0.3718	0.1967	-0.3066	-0.4908	-0.6919	0.0643	-0.0643	-0.5285	-0.2535	0.1613	-0.2441	0.1877	0.3505	0.1578
NFAM1	0.24546	-0.29051	0.53597	2.66225	12.9234	0.0196321	5	10	0.999713	FALSE		-0.2658	-0.0723	0.0779	-0.127	-0.4228	0.2068	-0.7525	-0.4647	-0.5916	0.1548	0.4086	0.3032	0.761	0.3947	-0.3322
SDR16C5	0.58298	-0.34638	0.92936	2.84218	8.67323	0.0200487	5	10	0.999713	FALSE		-0.2911	-0.4896	0.0139	-0.0339	-0.3676	0.1346	-0.0376	-0.2877	-0.4155	0.2136	-0.014	0.1181	0.6024	0.269	-0.0139
CCDC91	1.26802	-0.09096	1.35898	3.16347	5.85743	0.0201246	5	10	0.999713	FALSE		0.7253	-0.1723	0.2231	0.6798	0.9008	0.0853	0.6491	-0.0179	-0.3502	-0.1456	-0.3326	0.2704	-0.1961	-0.237	-0.668
SLAMF1	0.3485	-0.35517	0.70367	2.71162	10.274	0.0213869	5	10	0.999713	FALSE		-0.0468	0.2835	-0.0049	-0.124	0.0452	0.3336	0.2324	0.1265	-0.4864	-0.5324	-0.288	-0.455	-0.287	-0.1082	-0.2193
FHIP1B	1.27724	-0.101	1.37824	2.91958	6.96359	0.0224844	5	10	0.999713	FALSE		-0.3649	0.9354	0.3423	-0.3318	-0.5834	0.0848	-0.0848	-0.1179	0.1938	-0.2871	-0.0904	0.7375	0.6938	0.6266	0.3757
PPP1R3B	1.00422	-0.18623	1.19045	3.30735	4.80748	0.0225876	5	10	0.999713	FALSE		-0.5746	-0.5712	0.1483	-0.3646	0.1727	0.1075	-0.2294	-0.236	-0.6872	-0.2887	-0.0166	0.7225	0.2726	0.0166	-0.0637
MANSC1	0.0213	-0.23457	0.25587	2.59407	12.293	0.0230992	5	10	0.999713	FALSE		0.0739	0.2783	0.6388	0.2187	0.2511	-0.5633	-0.0525	0.5323	0.5488	-0.0415	-0.1131	-0.6212	-0.1132	0.1272	-0.3645
APOE	0.25828	-0.17871	0.43699	2.57485	12.6045	0.0235477	5	10	0.999713	FALSE		-0.2657	-0.1678	-0.0159	0.0159	-0.3294	0.0606	-0.1362	-0.273	-0.5184	-0.3011	-0.1634	0.1582	0.3368	0.2237	-0.1014
SHC3	0.3638	-0.20408	0.56788	2.56283	12.9953	0.0236174	5	10	0.999713	FALSE		-0.6292	-0.2771	0.1564	-0.1275	-0.0394	-0.3545	-0.0338	0.3564	-0.5985	-0.15	-0.0945	0.0095	0.1892	0.4299	0.1541
SSUH2	0.29066	-0.34608	0.63674	2.63278	10.7777	0.0236492	5	10	0.999713	FALSE		-0.0291	-0.0795	0.0255	-0.216	-0.0269	0.32	-0.0255	-0.0693	-0.7379	-0.2319	0.6301	0.4196	0.3609	0.7319	-0.2284
HEBP1	0.2883	-0.53103	0.81933	2.61399	11.1766	0.023808	5	10	0.999713	FALSE		-0.4159	-0.0863	0.3472	-0.0511	0.2565	0.0183	0.1448	-0.2111	-0.1695	-0.0898	-0.0183	0.568	0.147	0.3597	0.3114
MIB2	1.0095	-0.50616	1.51566	2.65635	10.0796	0.0238987	5	10	0.999713	FALSE		-0.575	-0.0797	-0.1355	-0.1704	-0.0721	-0.0085	0.0824	0.3183	-1.0312	-0.0575	-0.0035	0.3921	0.0076	0.1166	0.216
GDF15	0.81862	-0.19851	1.01713	3.11227	5.3674	0.0240883	5	10	0.999713	FALSE		-0.6159	0.1405	-0.3157	0.1181	-0.581	-0.4147	0.0677	-0.0638	-0.3255	0.1905	0.0638	0.4051	-0.1084	0.927	0.4007
XG	0.28708	-0.00253	0.28961	2.55572	12.8235	0.02414	5	10	0.999713	FALSE		-0.2039	-0.3064	0.4024	-0.2236	0.4585	0.1032	-0.102	-0.1067	0.1215	-0.0262	0.5112	0.5143	0.0262	0.1697	0.3186
SEPTIN3	-0.9012	0.49594	-1.39714	-2.54983	12.7755	0.0244675	5	10	0.999713	FALSE		-0.0503	-0.1585	0.5424	-0.1464	0.7727	0.2226	-0.0898	-0.3108	0.0453	-0.2968	0.3351	0.4269	0.1862	0.4194	0.296
CBLN4	-0.1994	0.15606	-0.35546	-2.56718	11.8558	0.0248737	5	10	0.999713	FALSE		-0.1436	-0.1042	0.3469	0.129	0.2598	-0.1424	0.3569	0.8954	-0.0855	0.4112	-0.1768	-0.3167	0.0855	0.0962	-0.3751
TCN2	0.1047	-0.14659	0.25129	2.58151	11.2604	0.0251052	5	10	0.999713	FALSE		-0.0374	-0.9045	0.1499	0.2835	0.3569	-0.4983	0.3193	-0.9997	-1.5272	-0.0966	-0.1208	0.665	0.0374	0.2739	0.5151
HLF	0.40326	-1.388	1.79126	2.60742	10.457	0.0252925	5	10	0.999713	FALSE		0.0456	-0.6312	0.2228	-0.7671	-0.1153	-0.1426	-0.1881	-0.1047	-0.235	-0.0682	0.0089	-0.1478	0.149	0.6311	0.3744
BTD	0.35658	-0.01022	0.3668	2.61684	10.1076	0.0255271	5	10	0.999713	FALSE		-0.2888	0.506	-0.3184	-0.6613	0.122	-0.2212	0.3507	-0.4177	-0.1727	-0.5265	-0.0501	0.1832	0.1999	0.0501	0.4877
SELENOP	0.33002	-0.08963	0.41965	2.58589	10.7715	0.0257056	5	10	0.999713	FALSE		-0.1052	0.4693	-0.1467	-0.8786	-0.5569	-0.8475	-0.2512	-0.7156	-1.2121	0.1052	-0.1449	0.4918	0.4438	0.3648	-0.4126
CTNNA2	0.6098	-0.68961	1.29941	2.53602	12.2836	0.0257401	5	10	0.999713	FALSE		-0.1561	0.1146	-0.2646	0.2609	-0.4326	-0.9096	0.0039	-0.0173	-0.0039	0.4085	-1.1813	-0.6676	-0.6914	-0.705	0.0083
PGLYRP1	0.25694	-0.18162	0.43856	2.55481	11.5801	0.0258461	5	10	0.999713	FALSE		-0.2249	0.2465	-0.6659	-0.2964	0.0279	-0.1508	-0.1923	-0.3229	0.3745	-0.7262	0.0488	0.0811	0.2163	0.0241	0.0001
NPDC1	0.14708	-0.23764	0.38472	2.64671	9.28653	0.0259443	5	10	0.999713	FALSE		-0.544	0.3059	-0.3214	-0.8512	0.0778	-0.1602	0.668	-0.4698	-0.0872	0.0736	-0.0585	0.3725	0.6298	0.569	0.0493
DCDC2B	0.41872	-0.49721	0.91593	2.61631	9.68849	0.026397	5	10	0.999713	FALSE		-0.4183	-1.0031	0.3172	-0.1692	-0.1736	0.1955	-0.3519	-0.3617	-0.5698	0.0601	-0.0742	0.1456	0.2874	0.583	-0.1394
VSTM4	0.43464	-0.25401	0.68865	2.73475	7.64281	0.0267811	5	10	0.999713	FALSE		-0.1566	-0.2647	-0.0409	0.0409	-0.246	-0.1372	-0.0545	-0.2355	-0.1062	0.1789	0.1306	0.0975	0.5039	0.2462	-0.0972
AMBP	0.10394	-0.12	0.22394	2.49002	12.9572	0.0271464	5	10	0.999713	FALSE		-0.341	-0.444	0.0708	-0.2175	-0.4814	-0.2389	-0.3381	0.2547	0.0033	-0.3586	-0.2692	0.2544	-0.0033	0.344	0.2447
EP400	0.23132	-0.56284	0.79416	2.51659	11.757	0.0274332	5	10	0.999713	FALSE		-0.5051	-0.3257	0.147	0.0756	-0.1664	0.0159	-0.1664	-0.1324	-0.3219	-0.0047	0.0645	0.0047	-0.0823	0.1458	0.005
ITIH4	0.3163	-0.01317	0.32947	2.62759	8.92627	0.0276511	5	10	0.999713	FALSE		-0.3532	-0.2564	-0.4951	-0.5272	-0.5822	0.3104	0.0108	-0.1141	0.2792	-0.6052	-0.0108	-0.1647	0.0766	0.6176	0.4472
SETBP1	0.40742	-0.18492	0.59234	2.61353	9.05566	0.0279693	5	10	0.999713	FALSE		0.2183	-0.3894	-0.2325	0.0031	-0.7556	-0.7007	-0.6474	-0.2923	-0.7264	0.0354	0.1139	0.4602	-0.0031	0.1292	-0.397
MMP8	0.76172	-0.56934	1.33106	2.61098	9.07098	0.0280491	5	10	0.999713	FALSE		-0.2904	0.0667	0.3523	0.008	-0.2046	0.1879	-0.0376	-0.3825	-0.2256	-0.5802	-0.008	0.4001	0.5147	0.7627	-0.0452
RPH3AL	0.33886	-0.14531	0.48417	2.65409	8.06359	0.0288716	5	10	0.999713	FALSE		-0.1727	-0.5268	-0.2829	-0.4971	-0.0697	0.2305	0.3244	-0.3952	0.8633	-0.2333	0.0697	0.8832	0.5437	0.322	0.1087
TBX2	0.71826	-0.75443	1.47269	2.5038	11.2556	0.0288732	5	10	0.999713	FALSE		0.2004	0.2684	-0.0672	0.0522	-0.0327	-0.6811	-0.1458	-0.4355	-0.0675	0.1854	-0.0423	0.3503	0.511	0.0357	0.5195
SGK1	-0.387	0.27798	-0.66498	-2.55905	9.67245	0.02912	5	10	0.999713	FALSE		0.4284	-0.4273	0.0758	-0.2472	0.7616	0.7483	0.3101	0.2258	0.1457	0.3067	-0.122	0.3609	-0.5458	-0.5357	-0.567
NUDT10	0.49006	-0.31696	0.80702	2.46469	12.4577	0.0291278	5	10	0.999713	FALSE		0.086	-0.2972	0.2125	-0.2025	0.6446	-0.298	-0.0083	-0.3842	0.2932	-0.2203	0.5976	0.8169	0.0031	0.2149	0.3318
SOX13	0.53388	-0.25968	0.79356	2.45222	12.9542	0.0291492	5	10	0.999713	FALSE		0.0458	0.1312	0.0778	0.0209	-0.3179	-0.3499	-0.3163	-0.729	-0.0554	-0.0209	-0.0371	0.3551	0.2208	0.0281	-0.0458
EXPH5	0.56288	-0.17925	0.74213	2.45261	12.6861	0.0294775	5	10	0.999713	FALSE		-0.3192	-0.1106	0.0484	0.4784	0.2546	-0.0928	0.3145	-0.3008	-0.2355	0.4251	-0.0484	0.6891	0.6867	0.7302	0.2904
TNFRSF10A	0.19214	-0.15354	0.34568	2.65862	7.7948	0.0295336	5	10	0.999713	FALSE		-0.2523	0.0438	0.2674	-0.404	-0.374	0.4499	-0.2735	-0.3004	-0.419	-0.0438	0.4102	0.1412	0.936	0.4287	-0.1347
UBA52	0.26196	-0.08413	0.34609	2.49635	11.0948	0.0295338	5	10	0.999713	FALSE		-0.5959	-0.6316	0.037	-0.0869	-0.1707	-0.008	-0.104	-0.1887	-0.3588	0.1142	0.0981	0.008	0.1326	-0.2283	0.1516
TNFRSF4	0.2845	-0.21005	0.49455	2.78124	6.45588	0.029597	5	10	0.999713	FALSE		-0.516	0.4151	0.1951	0.2286	0.3057	-0.0444	-0.0664	0.0488	-0.0998	0.5583	-0.2162	-0.5154	-0.0143	0.0143	-0.2525
LCN2	0.22896	-0.22459	0.45355	2.62943	8.18858	0.0296139	5	10	0.999713	FALSE		-0.3024	-0.211	0.4775	-0.1127	0.1427	-0.5875	-0.2555	-0.4424	-0.555	-0.0102	1.1854	0.6179	0.2842	1.0595	-0.3324
ADGRG3	1.49444	-0.38705	1.88149	3.02753	4.93694	0.0296404	5	10	0.999713	FALSE		-0.4247	-0.3657	0.5021	0	-0.3176	0.1435	-0.2229	-0.1993	-0.5135	-0.1416	0.4319	0.1949	-0.114	0	0.1811
RCSD1	0.37518	-0.47906	0.85424	2.46892	11.7968	0.0298587	5	10	0.999713	FALSE		0.8991	-0.131	-0.0567	-2.5017	0.5057	-0.3433	0.8705	0.2858	0.0126	-0.3362	-0.02	1.6135	0.6119	0.792	2.2504
PRKAR1B	0.44222	-0.35918	0.8014	2.45066	12.3479	0.030049	5	10	0.999713	FALSE		-0.4462	-0.3683	-0.1914	-0.0738	-0.1427	-0.2101	0.1279	-0.0119	-0.497	0.0224	0.2346	0.0357	0.0119	-0.0219	-0.1622
DEFB103A_DEFB103B	0.71626	-0.20385	0.92011	2.80005	6.1745	0.0302268	5	10	0.999713	FALSE		-0.1052	-0.1254	0.2347	-0.5363	-1.1723	0.0765	-0.3287	-0.7525	0.7929	0.2197	0.2416	-0.2054	1.0152	0.7602	0.4025
BST1	0.11664	-0.10937	0.22601	2.44006	12.6193	0.0302651	5	10	0.999713	FALSE		0.9292	0.2762	-0.6315	-0.375	-0.4423	-0.7354	0.2712	-0.3081	2.0696	-1.4263	0.4071	1.3193	1.2663	0.0182	2.0065
RNASE1	0.15686	-0.13348	0.29034	2.60382	8.34611	0.0303498	5	10	0.999713	FALSE		-1.5089	0.119	-0.5755	-5.0404	-1.9206	-0.5763	0.2874	0.6058	-2.008	-0.0041	-0.4339	1.6593	0.7149	4.3199	0.0041
CFD	0.36364	-0.05109	0.41473	2.59115	8.52496	0.030441	5	10	0.999713	FALSE		-0.6391	-0.7677	-0.021	0.189	-0.031	-0.4264	0.4256	0.021	-0.1362	-0.3003	-0.1873	0.1199	0.3809	0.1577	0.3632
CEACAM3	0.21326	-0.69663	0.90989	2.57582	8.79421	0.0304433	5	10	0.999713	FALSE		-1.1018	-0.3795	0.1162	-0.5671	-0.2572	0.0642	-0.2386	0.0128	-0.8284	0.1681	-0.0128	-0.2667	0.4948	0.7679	0.0935
HAVCR2	0.34678	-0.23187	0.57865	2.67657	7.25301	0.0306733	5	10	0.999713	FALSE		-0.2004	-0.3071	0.3898	-0.1208	0.271	-0.1807	-0.1638	-0.1519	0.1119	0.0261	0.5633	0.5764	0.0106	0.0978	0.1989
TCHP	0.61702	-0.22504	0.84206	2.64912	7.56148	0.0307784	5	10	0.999713	FALSE		-0.1937	-0.0096	-0.4989	-0.5307	0.4231	0.0475	-0.078	-1.1141	0.3676	-0.3231	0.0096	0.0392	0.5	0.7273	0.023
ASGR1	0.20896	-0.25144	0.4604	2.53429	9.30601	0.0312286	5	10	0.999713	FALSE		-0.2191	-0.327	0.4746	-0.1066	0.2815	-0.1276	0.0083	-0.1266	0.2129	-0.0083	0.494	0.6437	0.0656	0.0697	0.3371
CCDC121	0.54694	-0.15781	0.70475	2.46511	10.9731	0.0314413	5	10	0.999713	FALSE		-0.1169	-0.1269	2.3851	-0.5854	1.8118	-0.2725	-0.0984	-0.0896	0.0896	-0.8772	0.6435	1.7553	2.1932	2.6627	0.2196
AFM	0.55802	0.13854	0.41948	2.56353	8.57731	0.0316655	5	10	0.999713	FALSE		-0.2682	-0.4891	0.5821	-0.4403	-0.0417	0.0016	0.1547	-0.0255	-0.1945	-0.3757	0.2081	0.7055	-0.2165	0.57	0.3647
AKAP7	0.3645	-0.16316	0.52766	2.49477	10.0239	0.0316783	5	10	0.999713	FALSE		0.003	0.1904	0.2866	-0.0115	0.4822	-0.1177	0.6448	-1.2265	-0.5381	-1.4254	0.0679	1.0402	1.8216	2.0443	-0.0502
EVI2B	-0.3502	0.45938	-0.80958	-2.40644	12.9949	0.0317073	5	10	0.999713	FALSE		-0.3518	0.0155	-0.0416	0.1346	-0.1235	0.1131	-0.0155	-0.0448	-0.4716	-0.0743	0.0224	-0.047	0.357	0.5094	0.1322
REG4	0.15688	-0.22698	0.38386	2.53799	9.0255	0.0317487	5	10	0.999713	FALSE		-0.0664	-0.2794	-0.4226	-0.0717	0.1275	-0.3886	0.3815	-0.1188	0.4068	-0.0684	0.3172	-0.0809	0.1809	0.5744	0.2893
EPHA1	0.1183	-0.072	0.1903	2.50674	9.57995	0.0320286	5	10	0.999713	FALSE		-1.8748	-0.1025	2.9918	2.1078	2.2564	3.3005	3.5066	1.8247	2.1273	2.7736	-1.6627	-1.5954	-1.8422	3.1914	-1.8001
FOLH1	0.58366	-0.95008	1.53374	2.43249	11.4355	0.0324947	5	10	0.999713	FALSE		-1.2769	-0.3298	0.8525	0.2167	-0.6744	-0.8836	-0.4181	-0.1455	1.2083	-0.4579	3.2729	0.1455	0.7261	0.5143	2.1735
POLR3F	1.11036	-0.07595	1.18631	2.5178	9.08851	0.0326528	5	10	0.999713	FALSE		-0.1507	-0.854	0.3565	0.377	-4.0708	0.6805	-3.9977	-4.023	0.0343	-0.4758	1.5375	0.3246	0.6192	-1.1551	0.7435
DDR1	0.05876	-0.08682	0.14558	2.42791	11.4263	0.0327786	5	10	0.999713	FALSE		-0.3653	-0.2321	-0.3071	-0.0336	-0.3714	-0.6849	0.1359	-0.4076	-0.2118	0.0678	0.0336	-0.2221	0.481	0.7467	0.0532
COL18A1	0.03774	-0.05571	0.09345	2.53069	8.6682	0.0331162	5	10	0.999713	FALSE		-0.1511	-0.066	1.4701	-0.1811	0.3216	-0.2703	0.0371	-0.7832	-0.5748	-0.2481	0.3617	1.7836	0.658	0.9383	0.0515
AFAP1L1	0.4001	-0.21434	0.61444	2.54013	8.40246	0.0334023	5	10	0.999713	FALSE		-0.2033	0.032	-0.032	-0.4835	0.2231	-0.4478	0.0355	-0.3332	-0.2201	0.5788	0.2882	-0.1397	0.7142	0.5972	0.1835
EPB41L5	0.49176	-0.65159	1.14335	2.38477	12.6878	0.0334388	5	10	0.999713	FALSE		-0.6885	-0.0004	0.3353	0.0789	0.2586	-0.623	-0.4662	-0.6628	-0.8575	0.0004	-0.3885	0.4502	0.3544	0.8573	0.1785
C1RL	0.5392	0.06835	0.47085	2.68938	6.43296	0.0337175	5	10	0.999713	FALSE		0.157	-0.1729	0.1507	-0.3813	-0.8108	-0.175	-0.5957	-0.6816	-0.7037	0.4689	0.0976	1.1424	-0.1111	0.6486	-0.003
CFHR2	0.39732	-0.10704	0.50436	2.46599	9.80704	0.0337676	5	10	0.999713	FALSE		-1.1758	-0.0567	0.5273	-0.5558	-0.5406	0.0951	0.0799	-1.1229	0.0567	0.419	0.8228	-0.3712	0.3257	0.9376	0.3996
ENTPD2	0.2593	-0.15285	0.41215	2.37874	12.7153	0.0337759	5	10	0.999713	FALSE		0.887	-0.7681	-1.393	0.567	0.3672	-2.3492	-1.1945	-2.0083	0.3672	-3.036	0.1599	0.1555	0.037	1.1868	-0.4788
IL10RB	0.15038	-0.17478	0.32516	2.46847	9.72513	0.0338153	5	10	0.999713	FALSE		-5.7047	1.516	1.0312	0.3934	-1.1141	-0.5294	0.856	-0.7323	-0.2332	0.2332	-0.5858	1.9055	2.7415	1.5459	1.1644
GIPC2	0.30906	-0.14683	0.45589	2.59586	7.39038	0.0340127	5	10	0.999713	FALSE		0.5279	-0.1795	-0.0151	-0.3076	-0.4734	-0.1967	-0.4161	-0.0601	0.0235	-0.2738	0.28	0.1434	-0.0513	0.0151	0.048
TTR	0.22696	-0.04511	0.27207	2.40997	11.0761	0.0344755	5	10	0.999713	FALSE		-0.6557	-0.4635	0.6833	-0.428	-0.3783	0.166	0.2769	0.028	-0.0452	0.1706	0.2694	0.3176	1.1537	0.1526	0.2704
KLRK1	0.29988	-0.13611	0.43599	2.83156	5.18601	0.0351327	5	10	0.999713	FALSE		-0.8703	-0.4179	-0.0465	-2.7885	0.3154	-0.9152	0.214	0.0594	0.6669	-0.8459	0.315	0.4628	0.2422	1.3998	-0.3261
BST2	0.82082	-0.13148	0.9523	2.70971	5.93419	0.0355085	5	10	0.999713	FALSE		0.158	-1.1335	0.0485	-0.2655	-0.2148	-0.0731	-0.1005	0.3586	0.5264	-0.1777	-0.0485	0.4607	1.1456	0.4668	0.2303
PRTN3	0.50694	-0.158	0.66494	2.55785	7.42835	0.0358531	5	10	0.999713	FALSE		-0.353	-0.0577	-0.4697	0.4073	0.2014	-0.5134	-0.2107	-0.8645	-0.4715	0.2837	0.0981	0.9259	-0.0425	-0.0178	0.7225
EDN1	0.28836	-0.14216	0.43052	2.65806	6.30125	0.0359068	5	10	0.999713	FALSE		-0.0057	-1.2314	-0.2505	0.168	-0.3083	-0.3476	0.3038	-0.077	-0.8646	-0.2297	0.2452	0.0057	1.1635	1.4541	-0.1232
CLEC4C	0.42638	-0.1267	0.55308	2.34178	12.791	0.0360621	5	10	0.999713	FALSE		-0.5447	-0.0206	-0.2505	-0.4657	0.0416	0.1916	-0.6174	-0.3644	-0.0717	-0.1429	0.1458	-0.2026	0.0444	0.8836	0.4408
IL4R	0.18738	-0.1953	0.38268	2.40847	10.2911	0.0361321	5	10	0.999713	FALSE		-0.6751	0	-0.1963	-0.4479	-0.4522	0.0728	0	-0.1046	-0.5447	-0.276	0.1536	-0.3649	0.3311	0.4719	0.0022
CCL22	0.5423	-0.00273	0.54503	2.46219	8.94103	0.0361938	5	10	0.999713	FALSE		-0.1062	0.1367	-0.2247	-0.236	0.0251	-0.2524	-0.0863	-0.108	0.0506	0.004	0.1146	0.0834	0.1922	0.0885	-0.1321
TNFSF13	0.0619	-0.06716	0.12906	2.37659	11.0882	0.0365546	5	10	0.999713	FALSE		-1.0864	-1.0441	-0.8611	1.0161	0.0251	0.4873	-0.4225	-0.4369	-0.3599	-0.4158	0.2874	0.5237	-0.4385	0.8049	0.3943
EPS8L2	0.12264	-0.21502	0.33766	2.36281	11.5146	0.0366811	5	10	0.999713	FALSE		-0.9886	0.2644	-0.0008	0.0008	-1.0356	-0.3915	0.2542	0.6066	-0.7556	-0.544	0.0827	0.3403	0.2472	0.2363	-0.1306
LGALS9	0.30706	-0.22572	0.53278	2.58825	6.82621	0.0368306	5	10	0.999713	FALSE		0.3155	-0.9202	0.2497	-0.0369	0.298	0.9905	0.833	0.4424	-0.049	-0.0757	-0.5247	0.0369	-0.9128	-0.5395	0.1584
RUVBL1	-0.53986	0.50348	-1.04334	-2.34623	11.912	0.0371091	5	10	0.999713	FALSE		-0.3861	-0.3186	-0.115	-0.3646	0.0028	-0.1516	0.419	-0.4122	-0.4952	0.0953	-0.0028	-0.1616	0.085	0.1578	0.3264
DLL1	0.19232	-0.15609	0.34841	2.51388	7.72826	0.0371314	5	10	0.999713	FALSE		-0.3726	-0.3508	0.2266	-0.0852	-0.409	-0.0132	0.0837	0.1051	-0.351	-0.1458	-0.1454	0.1648	0.2844	0.3498	-0.0259
TNFRSF1A	0.35372	-0.25191	0.60563	2.86734	4.75849	0.0371784	5	10	0.999713	FALSE		-0.714	-0.1521	0.0722	-0.6807	-0.428	-0.2472	0.1145	-0.0067	1.0008	-0.0225	0.8867	-0.0466	0.5283	0.7152	0.0067
CEP295NL	0.99976	-0.08865	1.08841	2.72246	5.55852	0.0373197	5	10	0.999713	FALSE		-1.1392	-0.1061	-0.0104	0.6835	-0.8544	-0.1757	-0.2996	0.1819	0.0104	0.239	0.8537	0.3542	1.631	4.136	0.9766
ADGRB1	-0.23266	0.25774	-0.4904	-2.37716	10.4927	0.0377044	5	10	0.999713	FALSE		-0.243	-0.2995	0.5392	-0.1325	0.407	-0.06	-0.0188	-0.1133	0.0188	0.0549	0.5149	0.504	0.0783	0.1276	0.1971
NCAM1	-0.2715	-0.01733	-0.25417	-2.3155	12.8836	0.0377267	5	10	0.999713	FALSE		1.3515	-0.0619	0.0285	-1.0296	-1.422	-0.096	0.4325	0.6426	-0.2932	-0.3833	1.0771	0.6357	1.0978	-0.0285	2.7095
PITHD1	-0.66446	0.12528	-0.78974	-2.36555	10.7338	0.0379712	5	10	0.999713	FALSE		-0.2574	-0.154	0.9566	-0.7577	0.6244	-0.0058	1.0404	0.3035	0.0058	0.2173	-0.1687	-0.8599	0.2505	-0.7213	-0.3475
TSGA10	0.46864	-0.02136	0.49	2.37518	10.171	0.0385379	5	10	0.999713	FALSE		-0.4778	-0.5343	-0.1212	-0.1572	-0.1687	0.0743	0.3273	-0.4243	-0.4152	0.0355	-0.1743	-0.0355	0.3413	0.1012	0.132
CTSS	0.18628	-0.25232	0.4386	2.48511	7.77421	0.0386321	5	10	0.999713	FALSE		-0.4102	-0.6625	-0.4771	-1.0342	0.1338	0.1389	-0.863	-0.2205	-0.5587	-0.1232	0.3591	0.4188	0.4294	0.7432	-0.7274
TRIM54	-0.21696	0.18846	-0.40542	-2.37784	10.0216	0.0387043	5	10	0.999713	FALSE		-0.0346	-0.0298	0.0516	0.035	-0.3163	-0.1422	-0.2422	-0.1795	-0.4061	-0.0629	0.3391	0.009	0.2043	0.3635	-0.2023
VASN	0.09078	-0.1931	0.28388	2.54442	6.92149	0.0387778	5	10	0.999713	FALSE		-0.0114	-0.017	0.2044	0.2917	0.0751	0.235	0.2165	-0.1297	0.1023	-0.0305	-0.1126	0.0953	-0.2627	0.0114	-0.0777
PTTG2	0.68864	-0.06495	0.75359	2.3942	9.55084	0.0387796	5	10	0.999713	FALSE		-0.5085	-0.2553	0.2655	-0.6446	-0.8031	-0.5833	2.2683	-0.3852	0.329	-0.4766	1.3396	2.6704	1.5004	0.6096	-0.2227
LY96	0.13764	-0.16972	0.30736	2.32315	11.8249	0.0388399	5	10	0.999713	FALSE		-0.3285	-0.3772	-0.2025	-0.45	0.6375	-0.0372	0.0983	-0.0183	0.1378	-0.4185	0.0282	0.2305	0.3626	0.2358	-0.0203
ATXN2	0.92506	0.05415	0.87091	2.35683	10.5491	0.0389396	5	10	0.999713	FALSE		0.6724	1.0684	0.7483	-0.2954	1.431	1.1687	1.6064	0.085	-0.0413	0.0731	0.0413	-1.3051	-0.3562	0.7428	-0.2145
SEPTIN10	0.38282	-0.10706	0.48988	2.61453	6.14291	0.0390203	5	10	0.999713	FALSE		-0.3431	-0.0832	0.2016	-0.0388	-0.8462	-0.3216	0.1052	-0.8486	-0.146	0.0388	0.1475	0.6212	1.0912	0.7854	-0.4132
TNFRSF10C	0.27356	-0.02569	0.29925	2.44265	8.29248	0.0393767	5	10	0.999713	FALSE		0.5821	-0.4822	-0.3663	-0.1772	0.0015	0.1861	-0.0015	0.0858	-0.032	-0.5068	0.2174	0.2033	0.034	0.8016	0.1933
YJU2B	0.75454	-0.81836	1.5729	2.44728	8.19342	0.039425	5	10	0.999713	FALSE		-0.6804	-0.3361	-0.5854	-0.2133	0.225	0.1032	0.1431	-0.391	-0.2317	0.376	0.2455	-0.0275	0.0981	0.7103	0.0275
CST7	0.9662	-0.16208	1.12828	2.64098	5.79585	0.0397776	5	10	0.999713	FALSE		0.0037	-0.4496	0.3358	-0.3083	0.1997	-0.2466	-0.2431	-0.0926	0.2618	0.2347	0.3335	0.3766	0.0617	0.2756	-0.0037
RAMP2	0.14576	-0.17292	0.31868	2.28494	12.9434	0.039835	5	10	0.999713	FALSE		-0.5162	0.3404	0.0504	0.0101	0.091	0.2997	0.5195	-0.0084	0.0478	0.0084	-0.3347	-0.5295	-1.1292	-0.2394	0.0872
RELB	0.79066	-1.38525	2.17591	2.31767	11.4162	0.039949	5	10	0.999713	FALSE		-0.3912	-0.2818	-0.0307	-0.1487	-0.0091	-0.0668	-0.1454	-0.379	0.2679	0.1228	0.5665	0.0091	0.1516	0.2944	-0.0798
EFCAB10	0.33764	-0.17998	0.51762	2.55865	6.49689	0.0400967	5	10	0.999713	FALSE		-0.5244	-0.0292	0.1217	-0.5339	-1.2235	0.303	1.6504	-1.5394	-0.4064	-0.4174	0.4728	0.0634	0.6185	1.4165	0.0068
CCL25	0.41822	-0.36773	0.78595	2.49139	7.25541	0.040356	5	10	0.999713	FALSE		-0.5131	-0.344	0.1705	-0.3244	-0.1561	0.2288	-0.4235	-0.7264	-0.2891	-0.171	-0.0019	0.3147	0.5051	0.2656	-0.3774
SHOX	0.3993	-0.51575	0.91505	2.27492	12.9804	0.0405262	5	10	0.999713	FALSE		-0.0163	-3.7358	0.1498	-3.8475	-2.792	1.2927	1.0146	-3.8087	-3.6216	1.6427	0.1958	0.8797	0.0163	0.8535	-0.5265
SPRING1	0.4113	-0.4231	0.8344	2.3508	9.88875	0.0408535	5	10	0.999713	FALSE		-0.0227	-0.2123	0.0227	-0.2727	-0.2607	-0.1988	-1.2297	-1.2011	0.1093	0.093	0.0554	0.4225	-0.1314	0.1057	-0.1352
CLU	0.308	0.01168	0.29632	2.3546	9.71335	0.0410252	5	10	0.999713	FALSE		-0.2383	0.0934	0.3237	-0.7101	0.8929	0.0192	0.3313	-3.3717	-4.1846	0.3846	1.2804	-0.5064	1.7752	1.4059	-0.0192
HABP2	0.33272	0.05304	0.27968	2.2981	11.3604	0.0414717	5	10	0.999713	FALSE		-1.0975	-1.4183	-0.6355	-0.9974	-0.3117	-0.7238	-0.0182	0.7492	0.2402	-0.0155	2.255	-0.0498	0.408	0.2281	0.3113
TSLP	-0.13738	0.19235	-0.32973	-2.28944	11.589	0.0416915	5	10	0.999713	FALSE		-0.1005	0.4638	0.3276	-0.3128	-1.2686	0.1762	-0.2299	-0.5237	-0.2036	-0.6727	-0.1422	0.5496	0.6823	0.5623	-0.2001
IFNAR2	0.3567	-0.34256	0.69926	2.61353	5.71282	0.0417987	5	10	0.999713	FALSE		-0.4235	-0.705	-0.181	-0.5776	-0.7286	-0.8778	0.0223	-0.6235	-1.3752	1.1736	0.8901	-0.5359	1.6017	0.6732	-0.0223
MYH15	0.24558	-0.54727	0.79285	2.29546	11.0661	0.0422366	5	10	0.999713	FALSE		-1.3017	-0.043	-0.1686	1.5969	-1.0469	-0.8806	0.0048	0.022	-0.282	0.2837	0.291	-0.1796	1.286	0.8688	0.5145
MROH2A	0.27412	-0.29541	0.56953	2.24907	12.9705	0.0425236	5	10	0.999713	FALSE		0.0843	-0.203	0.4467	-0.6304	0.0034	-0.1115	-0.2563	-0.5041	-0.0034	-0.1665	0.3558	0.7267	-0.1328	0.1595	0.0981
VIT	0.20312	-0.19838	0.4015	2.41956	7.82066	0.0425543	5	10	0.999713	FALSE		-0.1374	-0.7328	-0.6469	0.366	-0.358	0.1086	0.1061	0.2	0.0209	-0.3711	0.7677	-0.0209	0.3883	0.1026	0.0257
SCEL	0.17416	-0.16279	0.33695	2.24759	12.7924	0.042906	5	10	0.999713	FALSE		-1.5755	-1.2277	0.631	-0.3256	-0.2991	-0.7254	0.3501	-0.0013	-0.9225	-0.1113	1.1338	-0.4072	1.0386	0.2067	-0.0624
CRIP2	0.14858	-0.41393	0.56251	2.3109	10.1759	0.0430197	5	10	0.999713	FALSE		0.1837	-0.6236	0.0793	-0.6025	1.0249	-0.853	0.3487	0.0533	-1.0315	-0.7227	1.2844	0.7623	1.0029	-0.0048	-0.2508
CRISP2	-0.6474	-0.09962	-0.54778	-2.44947	7.2224	0.0431056	5	10	0.999713	FALSE		0.6109	4.2161	-0.4605	0.2102	1.2202	-0.1962	0.185	-0.7965	0.2137	0.2821	-3.0775	-0.4413	-1.3309	0.0968	-0.1909
NCR1	0.28952	-0.40938	0.6989	2.5232	6.32196	0.0431256	5	10	0.999713	FALSE		-2.2135	-1.2945	-0.108	-0.0018	-0.1386	1.1907	-0.4537	0.4674	-0.993	-0.1078	0.3885	1.5547	0.1206	0.0018	0.298
CLEC7A	0.17106	-0.537	0.70806	2.29934	10.4429	0.0432638	5	10	0.999713	FALSE		-1.1071	0.5926	0.5282	-1.0618	-0.4543	-1.288	-2.1886	0.9956	-0.2634	0.5871	-0.1388	0.6407	0.1388	1.6175	0.4531
OLFM4	1.68374	-0.77044	2.45418	2.58206	5.74548	0.0433265	5	10	0.999713	FALSE		0.9231	-0.3115	0.364	-0.1712	-1.1778	-1.2441	-0.833	-1.1984	-0.256	-0.2752	0.2382	0.482	2.2238	2.2709	-0.433
SSC4D	0.86826	-0.86063	1.72889	2.43653	7.33943	0.0434225	5	10	0.999713	FALSE		-0.0887	0.0241	0.3236	0.8245	0.5859	-0.221	-0.1125	-0.6017	-0.372	-0.4217	-0.0113	0.7644	0.2815	0.9373	0.3412
CCL7	0.9416	-0.15655	1.09815	2.77736	4.53217	0.0434656	5	10	0.999713	FALSE		-0.6744	-0.6332	1.4866	-0.4944	-0.3191	0.4211	-0.6501	-0.1248	1.3715	-0.7031	0.8968	-0.0862	0.878	0.5173	1.6712
ANKRD2	0.07408	-0.19305	0.26713	2.28289	10.9065	0.0435071	5	10	0.999713	FALSE		-0.4983	0.202	-0.2043	-0.6919	-0.34	0.2378	-0.1271	-0.6655	0.007	0.1352	0.1072	0.9303	-0.007	0.4244	-0.0734
PCMTD2	1.16396	-0.67373	1.83769	2.45962	6.93722	0.0437934	5	10	0.999713	FALSE		2.3716	-0.0922	1.2743	-2.2612	-2.4611	1.8751	1.612	-0.0914	-2.1633	1.6814	-2.2451	-2.3137	0.0914	-1.8673	-0.5537
POLDIP3	0.8603	-0.19373	1.05403	2.30034	10.1281	0.0439181	5	10	0.999713	FALSE		-0.0395	-0.1413	0.0676	0.0534	0.1201	-0.0984	0.0288	-0.0868	-0.0257	-0.1034	0.2099	-0.0251	0.2462	0.0091	0.1199
ZNF75A	0.5956	-0.01364	0.60924	2.31544	9.62498	0.0440563	5	10	0.999713	FALSE		-1.4465	-0.2688	0.1888	-1.7008	0.2815	-0.7344	-2.2061	0.1191	1.741	-0.0342	1.9002	-0.2442	0.6955	0.9699	0.0342
TMPRSS4	0.44982	-0.51784	0.96766	2.2298	12.9733	0.0440566	5	10	0.999713	FALSE		0.0566	0.0344	0.5525	-0.1291	-0.1734	0.1046	0.6731	0.2398	1.1799	0.1772	-0.8288	-0.0956	-0.561	0.2974	-0.0344
STC1	0.31504	-0.29676	0.6118	2.49359	6.42549	0.0443409	5	10	0.999713	FALSE		-0.027	0.2608	-0.7512	-0.2501	2.8258	2.7344	1.3297	0.6728	1.6758	-0.3801	-0.1475	-0.4296	0.2057	0.2303	-0.1729
ZSCAN21	0.61422	-0.11892	0.73314	2.33917	8.91155	0.044348	5	10	0.999713	FALSE		0.239	-0.0013	-0.2519	-0.7681	-0.7712	-0.1346	0.5315	-0.5485	-0.6844	-0.6467	1.1673	0.4185	0.304	1.0457	-0.5705
EPHA3	0.31242	-0.13085	0.44327	2.26263	11.2268	0.044428	5	10	0.999713	FALSE		0.402	2.1549	0.0354	-0.9203	0.3023	0.2239	1.1246	-0.676	0.1108	0.1315	-0.2051	-0.5178	-0.7203	-0.8155	0.2948
ADAM8	0.16048	-0.24748	0.40796	2.28111	10.529	0.0444541	5	10	0.999713	FALSE		-0.5232	-2.0933	-0.0657	-0.7883	-1.2226	0.0657	3.5799	0.3226	0.5423	-1.8306	2.9115	2.221	1.029	0.7755	-0.2328
COLEC12	0.1762	-0.10218	0.27838	2.57305	5.6479	0.0445304	5	10	0.999713	FALSE		-0.3524	0.3396	-0.5629	-0.5683	-1.3279	0.083	0.1804	0.4849	-0.6474	-0.3171	0.2555	0.4248	0.0754	0.3944	-0.2983
APOF	0.11412	-0.20907	0.32319	2.38578	7.8425	0.0447488	5	10	0.999713	FALSE		-0.4429	-0.4125	-0.1684	-0.1912	0.2378	-0.097	-0.0176	-0.5132	0.4372	-0.2741	-0.1751	0.0995	0.0846	0.2422	0.3006
RBP2	0.74002	-0.27112	1.01114	2.42387	7.212	0.0448283	5	10	0.999713	FALSE		-0.1429	-0.0669	0.0091	0.1498	0.1259	0.8507	0.8421	0.1441	-0.2443	-0.1255	-0.0091	-0.1043	-1.0832	-0.8162	-0.0394
GPNMB	0.02754	-0.13841	0.16595	2.22253	12.8334	0.0448618	5	10	0.999713	FALSE		0.4319	0.1398	-0.777	-0.1006	-0.9236	-0.9335	-0.8016	-0.2527	-0.6937	-0.2921	0.0392	-0.0392	0.1119	0.3252	-0.4934
CFC1	0.35846	-0.35509	0.71355	2.59488	5.43482	0.0448651	5	10	0.999713	FALSE		0.0934	-0.1377	0.7754	-0.445	-0.5693	0.3332	-0.5233	-0.1456	-0.3654	0.0927	0.4465	2.5355	1.1472	1.247	-0.1817
NYAP1	0.90218	-0.09959	1.00177	2.46366	6.65902	0.044952	5	10	0.999713	FALSE		0.872	-0.4633	0.4429	-1.1652	1.2724	1.7522	0.9193	-0.1266	-0.033	0.5528	0.5312	0.033	-1.1657	-0.7943	-1.4288
CEACAM21	0.58956	-0.17663	0.76619	2.58174	5.50865	0.0450542	5	10	0.999713	FALSE		-0.1398	-0.1694	0.5068	0.0034	0.3285	-0.0653	-0.075	-0.0009	0.0009	0.0308	0.3291	0.5881	-0.0748	0.3772	0.3622
HLA-E	0.50888	-0.11015	0.61903	2.25192	11.2475	0.045235	5	10	0.999713	FALSE		-0.2975	0.5017	-0.0172	-0.1934	-0.1302	-2.1338	-0.0572	0.2712	0.3196	-1.0837	1.1637	0.0172	1.454	1.1516	4.7847
HIVEP3	0.61334	-0.77162	1.38496	2.38072	7.79285	0.0452968	5	10	0.999713	FALSE		-0.4761	0.5455	1.7706	2.0204	-0.7238	-0.8205	1.4647	0.739	0.6894	-0.0923	-3.0928	0.8387	-3.0782	0.0923	-3.4014
SIN3B	0.19318	-0.2333	0.42648	2.34076	8.48163	0.0456194	5	10	0.999713	FALSE		-0.5116	0.273	0.7333	-0.1481	0.4546	0.0209	-0.0405	-0.2512	0.4227	0.1121	0.0606	-0.0209	-0.4868	-0.2303	-0.3515
AHNAK2	0.06064	-0.34875	0.40939	2.30237	9.24169	0.0460974	5	10	0.999713	FALSE		-0.2418	-0.263	0.4658	-0.0934	0.5071	-0.0757	-0.0999	-0.0203	0.1998	0.0203	0.5127	0.5665	0.0734	0.1135	0.289
NHLRC3	0.32486	-0.1106	0.43546	2.4393	6.70524	0.0463001	5	10	0.999713	FALSE		0.462	-0.1014	-1.0001	0.0807	0.2814	-0.0889	0.3435	0.7026	0.1046	0.6072	-0.172	-0.2062	-0.9178	0.0787	-0.3962
INO80	0.38546	-0.07595	0.46141	2.26499	10.265	0.0463218	5	10	0.999713	FALSE		-0.2194	-0.5166	-0.4704	-0.3882	-0.7727	-0.3974	-0.456	1.0435	-0.6694	0.0151	0.1925	-0.0102	0.0514	0.549	1.6806
CUL4B	0.48616	-0.2505	0.73666	2.33688	8.31814	0.0464709	5	10	0.999713	FALSE		-0.1382	-0.0086	-0.2288	-0.1861	0.0689	0.0591	0.2015	-0.3639	-0.5549	0.0086	-0.0319	0.3659	0.2007	0.1244	-0.1019
ANKRD34B	0.27484	-0.07234	0.34718	2.30724	8.9836	0.0464962	5	10	0.999713	FALSE		0.0056	-0.1099	-0.4951	-0.6368	-0.4013	1.7999	-0.3413	0.3827	-0.743	-0.7497	0.4439	0.756	1.0557	0.3574	-0.1286
YWHAQ	-0.28192	0.23279	-0.51471	-2.37224	7.63289	0.0465465	5	10	0.999713	FALSE		-0.5854	-0.2883	0.1733	-0.3441	-0.1555	0.1697	0.4296	-0.2532	-0.262	-0.2526	0.1445	0.2744	0.0227	-0.0012	-0.0237
BRSK2	-0.3693	0.80511	-1.17441	-2.25842	10.2517	0.0468784	5	10	0.999713	FALSE		-0.1737	-0.4399	0.3863	-0.0168	0.2077	-0.1263	-0.1523	-0.0372	0.167	0.1783	0.6159	0.6343	-0.011	0.1371	0.2407
ZBTB7B	0.88038	-0.33926	1.21964	2.40782	6.94155	0.0472142	5	10	0.999713	FALSE		-0.2147	-0.2471	0.1636	0.2624	-0.1507	-0.2405	-0.1911	-0.4319	-0.3422	0.0914	-0.1001	0.1325	0.4032	0.405	-0.0844
RBP4	0.39286	-0.01742	0.41028	2.32357	8.28322	0.0475881	5	10	0.999713	FALSE		0.6559	-1.0387	0.0367	-0.8383	-0.7102	-0.0284	0.0771	-0.4	-0.1214	0.2058	0.0284	0.0968	0.5063	0.902	-0.0946
MSX2	0.29906	-0.39665	0.69571	2.32874	8.14847	0.0476933	5	10	0.999713	FALSE		0.9498	1.0425	1.2425	1.2025	0.3005	-0.2053	0.9472	-0.0084	-0.0224	0.1736	-0.5131	0.6133	-0.7855	0.4128	-0.35
VSTM1	0.33324	-0.31147	0.64471	2.35284	7.50244	0.0485087	5	10	0.999713	FALSE		-0.2888	-0.2774	0.5351	-0.0072	0.2906	-0.1253	-0.0692	-0.0674	0.138	0.0072	0.6398	0.5988	0.059	0.1569	0.1602
DNAJC10	1.54192	-0.39845	1.94037	2.21111	11.2203	0.0486652	5	10	0.999713	FALSE		-0.4841	-0.6826	0.3849	-0.4026	0.1811	0.137	-0.4061	0.0808	0.0725	-0.646	0.5249	0.8314	0.3514	-0.3173	0.1437
PTPRB	0.10422	-0.15137	0.25559	2.19817	11.6996	0.0488451	5	10	0.999713	FALSE		-0.0874	0.2333	0.3009	0.2244	0.2508	0.2186	0.0379	0.0062	-0.1164	0.0144	-0.8412	0.0416	-0.5944	-0.0062	-0.1635
TEX12	0.29652	-0.95236	1.24888	2.25074	9.64896	0.0490403	5	10	0.999713	FALSE		0.8359	0.4292	-0.9062	-1.7181	0.0935	0.2016	-0.658	-0.3162	-1.5309	-1.6355	0.1053	1.7234	1.0083	0.5765	-0.7386
VSTM2L	0.4696	0.04621	0.42339	2.35481	7.27474	0.0493918	5	10	0.999713	FALSE		-0.5235	-0.4457	0.2926	-0.5958	0.554	-0.0712	0.6921	-1.0116	-0.142	0.0069	-0.3713	1.2417	0.4524	0.6002	0.7457
CD160	0.35628	-0.13059	0.48687	2.41546	6.38831	0.0497091	5	10	0.999713	FALSE		-0.9742	-0.7824	-0.0029	0.0182	-0.1689	0.0029	-0.3478	0.4992	-1.1957	-0.1444	0.192	-0.1877	0.1044	0.4134	-0.1245
UHRF2	0.94154	-0.13659	1.07813	2.49734	5.5657	0.0497799	5	10	0.999713	FALSE		-0.6401	0.0155	0.0644	-0.0155	-0.9466	0.1447	-0.393	-0.2599	-1.0412	0.062	1.0638	-0.2063	0.7074	0.6475	-0.3486
JAM2	0.0324	-0.19934	0.23174	2.17678	12.1667	0.0498859	5	10	0.999713	FALSE		-0.129	-0.077	0.2077	0.0287	-0.0287	-0.6574	-0.1103	-0.945	-0.9188	-0.2437	-0.2704	-0.1689	0.7389	0.5543	1.3431
HMCN2	-0.19682	0.1025	-0.29932	-2.19699	11.2026	0.049925	5	10	0.999713	FALSE		-0.1731	-0.509	0.4368	-0.0767	0.5186	-0.0321	-0.0024	-0.0682	0.0696	-0.1296	0.647	0.7674	0.0961	0.0402	0.2871
S100P	0.56292	-0.18565	0.74857	2.54434	5.16748	0.050086	5	10	0.999713	FALSE		2.3052	-0.2879	0.6071	0.4094	-0.1649	1.3126	-0.5988	-0.5501	0.4655	-0.5658	-1.2444	-0.4504	0.265	-3.326	-1.1055
LZTS1	0.13878	-0.15397	0.29275	2.19096	11.2895	0.0502788	5	10	0.999713	FALSE		-0.4111	-0.0352	0.241	-0.513	-0.2197	0.0352	0.1063	0.1265	-0.4023	-0.3464	0.0993	-0.0871	0.4045	0.1608	-0.0597
RABGGTA	1.04956	-0.07952	1.12908	2.25422	8.73544	0.0515111	5	10	0.999713	FALSE		-0.1566	0.1029	0.2052	-0.7161	0.8502	-0.4367	-0.318	-1.1311	-0.0863	-0.025	0.5688	0.025	-0.1405	0.6387	0.2957
CLEC14A	0.01962	-0.17911	0.19873	2.17631	11.2852	0.0515993	5	10	0.999713	FALSE		-0.5144	0.1461	-0.2004	0.1992	-0.0903	-0.7312	1.5658	-1.2271	-0.2115	0.1452	0.2488	0.6823	-0.1218	1.2416	1.8254
CRACR2B	0.44282	-0.16966	0.61248	2.22479	9.50449	0.0516244	5	10	0.999713	FALSE		-0.6437	0.0495	-0.8909	-0.5928	-0.7102	-0.5573	1.0797	-0.44	1.5087	-0.8701	-0.0495	1.0178	0.8896	0.3185	0.1076
NLGN1	1.00348	-0.03724	1.04072	2.21082	9.92879	0.0516747	5	10	0.999713	FALSE		-1.629	-1.1786	0.0226	-1.1971	0.2847	-1.0976	-0.731	0.3963	-0.6493	0.4151	-0.1066	0.2733	-0.5963	1.3892	0.5701
UPK3BL1	1.25286	-1.06216	2.31502	2.32219	7.26563	0.0519085	5	10	0.999713	FALSE		-0.738	0.283	-0.0453	-0.1884	0.0453	-0.372	-0.2948	0.1638	-1.3158	-0.4091	-0.1866	0.212	0.9399	0.325	-0.1494
CD300LG	0.16688	-0.16861	0.33549	2.15704	12.0353	0.051921	5	10	0.999713	FALSE		0.6657	0.0386	-1.3103	-1.001	-0.0386	-1.179	0.5883	-0.458	-0.3413	-1.2393	1.049	-0.6909	0.3097	1.4434	0.2683
PRG2	0.21534	-0.30113	0.51647	2.26	8.32432	0.0524751	5	10	0.999713	FALSE		-0.2968	-0.0378	-0.4321	-0.4507	0.1856	0.1409	-0.0967	0.0486	-0.2968	-0.0487	0.4197	0.4555	0.8301	0.0378	-0.2221
SERPIND1	0.2894	-0.03259	0.32199	2.32938	7.03403	0.0524886	5	10	0.999713	FALSE		-0.3724	0.274	0.04	-0.2681	-0.2038	-0.2992	-0.5793	0.5061	1.0111	-0.9032	0.4529	0.4858	0.5875	0.1587	-0.04
MON2	0.25982	-0.19099	0.45081	2.17466	10.7979	0.0527956	5	10	0.999713	FALSE		-0.3944	-0.5365	0.3575	0.0457	-0.071	0.6393	0.6266	0.2072	-0.1747	0.7134	-0.7503	-0.0527	-0.6313	-1.9577	-0.0457
SERPINF2	0.32202	0.00621	0.31581	2.27763	7.82223	0.0529872	5	10	0.999713	FALSE		-0.1201	-0.2429	0.425	-0.0268	0.407	-0.0527	0.0044	-0.0044	0.0516	-0.0104	0.5593	0.2824	0.138	0.1929	0.1028
TIMP3	1.49486	0.21196	1.2829	2.26077	8.16098	0.0530257	5	10	0.999713	FALSE		-0.3325	-0.2651	0.2043	-0.0318	-0.1944	0.044	-0.1547	-0.1769	-0.2925	-0.0938	0.0199	-0.1116	0.1139	0.429	0.0094
F12	0.32636	-0.10966	0.43602	2.29853	7.337	0.0534411	5	10	0.999713	FALSE		-0.7862	-0.3394	0.0763	-0.4042	-0.6511	-0.3563	0.0776	0.4468	-0.3073	-0.4756	0.6557	-0.0763	0.8412	0.766	-0.4599
CTNND1	0.98476	-0.17122	1.15598	2.38556	6.13515	0.0534424	5	10	0.999713	FALSE		0.1338	-1.1372	0.6565	0.7119	0.7567	0.0884	0.6469	-0.3448	-0.0884	0.7569	-0.7618	-0.2673	-0.6747	-1.7443	0.3683
CRELD1	0.1948	-0.08599	0.28079	2.3306	6.79369	0.053658	5	10	0.999713	FALSE		-0.8489	0.0066	0.5024	-1.0088	0.8607	-0.2114	-1.8868	-0.0054	-1.2135	-1.1679	0.0437	0.2519	-0.4825	0.2405	0.5906
DAB1	0.25618	-0.05001	0.30619	2.19426	9.66664	0.0538535	5	10	0.999713	FALSE		0.3715	0.6358	0.0209	-0.5529	-0.1171	0.0343	-0.4336	-0.451	-0.7795	-0.6058	-0.0462	0.3022	0.5971	0.326	-0.1709
MINDY4B	-0.7418	1.89114	-2.63294	-2.3583	6.38741	0.0538776	5	10	0.999713	FALSE		-1.8766	5.8892	1.8842	0.0066	2.6269	1.7861	1.1476	-1.2314	1.5514	-0.1134	-0.0066	-0.3655	0.1065	0.2325	-1.5535
MSL2	1.36646	-0.19087	1.55733	2.45022	5.39574	0.0543129	5	10	0.999713	FALSE		-0.7965	-0.3923	-0.1746	-0.026	-0.2735	-0.0087	0.8765	-0.7998	-1.0834	0.0087	0.5042	0.2687	-0.3086	0.3703	0.0167
PAGE3	0.41394	-1.21237	1.62631	2.1148	12.9741	0.0543733	5	10	0.999713	FALSE		-0.22	0.1652	0.4869	0.393	0.0698	0.087	0.2944	0.3254	-0.0402	-0.4151	-0.0873	-0.0212	-0.0064	-0.0187	-0.3138
VSIG4	0.21848	-0.24101	0.45949	2.41468	5.65876	0.0547154	5	10	0.999713	FALSE		-0.2201	-0.5908	-0.4873	-1.8529	0.708	-1.1495	0.3739	0.5255	-0.5326	-1.2407	0.3856	0.1342	-0.1342	2.2659	0.2994
EHMT1	0.75862	-0.04458	0.8032	2.27058	7.55565	0.054724	5	10	0.999713	FALSE		-0.5011	-0.6622	-0.492	-0.1524	0.1323	-0.6985	0.5773	-0.0625	0.2376	-0.4658	0.2228	0.105	0.0464	0.0391	-0.0645
STRA8	0.32868	-0.08505	0.41373	2.25352	7.76662	0.0552363	5	10	0.999713	FALSE		-4.2844	1.2953	-4.1183	0.3149	1.3063	0.0836	-0.0836	-0.9999	-3.9827	-3.8059	2.3706	-0.0981	-0.7923	0.5703	-0.3028
CSF3R	0.29038	-0.26252	0.5529	2.24468	7.88497	0.0554939	5	10	0.999713	FALSE		0.1359	0.8331	0.8355	-1.0697	-1.0946	0.6569	-0.1359	0.7463	-0.2461	0.5538	0.6395	-1.2258	-1.2365	-0.7653	-1.2107
LMNB2	0.3549	-0.27444	0.62934	2.30274	6.80137	0.0558325	5	10	0.999713	FALSE		0.1528	-0.8298	0.6933	-0.5264	-3.4708	-0.4686	-4.3082	0.2129	1.6303	1.7344	-4.39	-0.1528	-4.5694	-3.9953	-0.9424
NEK2	0.4229	-0.22738	0.65028	2.18146	9.28756	0.0561304	5	10	0.999713	FALSE		-0.6043	-0.5238	0.1502	-1.055	-0.002	-0.5179	-0.0098	-0.3979	-0.3436	-0.0619	0.002	0.1009	0.193	0.3503	-0.4989
QSER1	0.21208	-0.85607	1.06815	2.09644	12.9597	0.0562392	5	10	0.999713	FALSE		-1.3477	0.4247	-0.0523	-5.2719	1.1055	-5.3016	1.5312	0.0523	-1.046	-4.8692	0.4791	-1.3678	0.5179	4.1171	0.8356
GGA2	1.3543	-0.42839	1.78269	2.10717	12.2277	0.0563981	5	10	0.999713	FALSE		-0.0998	0.0775	1.0749	-0.0591	-0.5924	-0.0365	0.0365	0.2954	2.0672	0.0506	-0.3479	-0.4306	0.1441	-0.2162	-0.2308
PRSS8	0.08704	-0.13709	0.22413	2.09408	12.9791	0.0564485	5	10	0.999713	FALSE		0.0664	0.8412	0.6036	-0.6772	-0.7851	1.0213	-0.0911	-0.2586	-2.3997	0.2032	4.4467	-1.6151	2.25	2.8488	3.5144
CELF6	0.43274	-0.06459	0.49733	2.21849	8.19354	0.0565446	5	10	0.999713	FALSE		0.4813	-0.0777	0.9527	-0.6441	0.4222	0.5589	0.4716	0.2194	-0.0299	2.5718	-0.2748	0.1205	-1.6626	0.285	-0.3361
PDE4DIP	0.41874	-0.46286	0.8816	2.10814	11.924	0.0568622	5	10	0.999713	FALSE		0.7125	0.0457	-1.1735	0.4816	0.7917	-0.9887	0.3263	-0.0457	1.6362	0.16	-1.2608	-0.8997	0.0813	0.0866	-0.6799
HERVK-113_VP113	0.45098	-0.08736	0.53834	2.21428	8.20246	0.0568862	5	10	0.999713	FALSE		-0.2044	-0.558	-0.6871	-0.5111	0.2271	-0.5781	0.6685	0.0107	0.288	-0.0107	0.6761	-0.0734	0.3503	1.0685	-0.0492
PI3	0.33724	-0.20481	0.54205	2.25627	7.34848	0.0568952	5	10	0.999713	FALSE		-0.053	-0.4971	0.2608	-0.1111	0.1605	-0.418	0.2649	-0.4593	-0.5145	0.053	0.1728	0.5417	0.3129	0.3117	-0.2873
KRT5	0.54906	-0.2843	0.83336	2.37553	5.73399	0.0570403	5	10	0.999713	FALSE		-0.7602	2.7867	0.2621	-0.4265	-0.6023	-1.3786	0.0617	-1.0913	-1.6366	-0.9565	2.3235	4.4046	-0.0617	1.14	0.0683
MMP7	0.2624	-0.22447	0.48687	2.37611	5.72768	0.0570441	5	10	0.999713	FALSE		0.0805	-0.0565	0.25	-0.1738	0.0282	0.3167	0.2517	0.3203	-0.0185	-0.3205	-0.1005	-0.4684	0.0693	-0.1382	-0.126
FAS	0.11878	-0.2624	0.38118	2.29475	6.65432	0.0573182	5	10	0.999713	FALSE		2.1366	2.246	2.3767	1.7718	3.5435	-2.0653	1.5046	1.8105	-1.8097	-1.6328	-1.8992	-1.8319	-2.0787	-1.5046	2.1333
CISD2	0.06932	-0.07972	0.14904	2.17936	8.86077	0.0576958	5	10	0.999713	FALSE		-0.4397	-0.2923	0.0495	-0.1652	-0.1556	0.0251	0.0308	-0.112	-0.4655	0.1379	0.1435	-0.1231	0.5673	0.31	-0.0809
PRND	0.31436	-0.30982	0.62418	2.11253	11.2184	0.057843	5	10	0.999713	FALSE		-0.4819	-0.3999	1.0182	-1.113	0.1434	0.5071	0.7812	-1.2318	0.0793	-1.5682	-0.4196	0.625	1.0157	2.4569	0.7377
CXorf51B	0.15518	-0.25901	0.41419	2.09594	11.9997	0.0579613	5	10	0.999713	FALSE		-0.5384	0.2006	0.5496	-0.188	-0.3829	0.164	0.772	-0.2885	0.2196	-0.005	-0.2683	-1.1515	-0.2306	0.0583	-0.697
DSG4	-0.35634	0.20473	-0.56107	-2.15185	9.6094	0.057971	5	10	0.999713	FALSE		-0.227	-0.0757	0.2517	-4.4964	0.163	0.922	-4.6969	0.3829	-0.6572	-0.5135	-0.2951	0.3788	0.7658	1.7371	-0.1038
PIK3IP1	0.08096	-0.17262	0.25358	2.09738	11.8488	0.0581016	5	10	0.999713	FALSE		0.3117	0.2075	-1.8219	-0.5716	0.2774	-0.4632	0.4132	-0.2359	0.4321	-0.9449	-0.0098	0.0098	0.2545	0.7543	0.3654
THBD	0.12554	-0.13122	0.25676	2.17119	8.91701	0.0582753	5	10	0.999713	FALSE		-0.3291	-0.1947	0.4174	0.027	0.3352	-0.1661	-0.0116	-0.0278	0.017	0.0116	0.7441	0.283	0.2671	0.3867	-0.0813
AGBL3	0.41806	-0.10637	0.52443	2.15675	9.34464	0.0582855	5	10	0.999713	FALSE		-0.3075	-0.0103	0.4953	-0.1481	-0.5405	-0.0489	0.0093	-0.1896	-0.3733	0.2833	0.2526	-0.0093	0.5459	0.1352	0.0134
REST	1.5903	-0.14706	1.73736	2.5228	4.50567	0.0582906	5	10	0.999713	FALSE		-0.1034	-0.0783	-0.1442	-0.0497	0.1291	-0.3336	0.3447	-0.1903	-0.2112	-0.0386	-0.0265	0.0313	0.1481	0.3313	0.0265
SERPINA6	0.28438	0.01528	0.2691	2.13284	10.1378	0.0583739	5	10	0.999713	FALSE		-0.4836	-0.4267	0.1837	0.1072	-0.068	-0.0121	0.0347	0.0121	-0.5191	-0.1873	-0.0321	-0.0567	0.4284	0.5057	-0.0265
YH007	1.09832	-0.08309	1.18141	2.28556	6.58082	0.0585141	5	10	0.999713	FALSE		1.1524	-1.4258	0.4789	1.5329	-0.3444	-4.8891	-2.6412	-4.8206	1.2245	-4.4566	-1.0226	1.4735	1.3455	-0.0804	0.184
TXK	-0.36938	0.19731	-0.56669	-2.13274	10.0254	0.0586809	5	10	0.999713	FALSE		-0.9848	0.579	-0.1517	-1.5718	0.0097	0.5645	-0.0404	-0.0097	-0.2645	-0.1907	0.5528	2.6954	0.4475	0.9306	-0.1094
EPHB4	0.07294	-0.18616	0.2591	2.09793	11.2611	0.0592408	5	10	0.999713	FALSE		0.304	-0.0388	-0.7465	-0.2472	-0.3943	0.4481	0.5036	0.76	-0.101	0.0388	-0.6074	-1.3805	-0.1071	-0.6899	0.0583
CD5L	0.24462	-0.40767	0.65229	2.31915	6.0376	0.0592526	5	10	0.999713	FALSE		-0.185	-0.8981	-0.2534	-0.0097	0.2599	0.0446	-0.5774	-0.4855	0.0097	-0.0943	0.117	0.1939	0.2341	0.8623	-0.297
TNFRSF10B	0.14272	-0.1327	0.27542	2.35022	5.69792	0.0592805	5	10	0.999713	FALSE		-0.1366	-0.3348	-0.6882	-0.2714	0.4296	0.2975	-0.1657	-0.3732	0.6099	-0.5303	0.1366	-0.1802	0.9528	0.9537	0.2565
PDGFB	-0.06926	0.09364	-0.1629	-2.17716	8.35944	0.0597003	5	10	0.999713	FALSE		0.2191	-0.0727	0.8549	-0.0277	0.9014	-0.7128	0.1289	0.0163	-0.7586	0.0985	-0.1645	0.5074	1.4374	1.4308	0.6847
SH2D4B	1.17946	-0.07938	1.25884	2.24684	6.93291	0.059836	5	10	0.999713	FALSE		-0.0748	-0.0544	0.0882	-0.1277	0.2008	-0.0208	-0.1428	0.1821	-0.0143	0.0024	0.1346	0.2405	0.2086	0.0328	-0.0024
C7	0.16736	-0.09586	0.26322	2.05967	12.9996	0.060041	5	10	0.999713	FALSE		-0.6981	-0.4629	-0.2632	-0.7258	-0.133	0.2281	1.0292	-0.5166	0.0864	0.317	-0.2455	0.4962	0.1847	0.6561	0.7243
DGKI	-0.21834	0.65166	-0.87	-2.2167	7.36692	0.0603007	5	10	0.999713	FALSE		0.205	-0.1278	-0.2091	-0.1524	-0.2839	-0.1908	-0.0002	-0.0135	0.1753	0.0002	0.0426	0.025	0.0149	0.1086	0.0284
LGALS3BP	0.44642	-0.22819	0.67461	2.34124	5.61756	0.0606341	5	10	0.999713	FALSE		-0.1792	-0.0446	0.1864	-0.4952	0.1245	-0.0974	-0.0813	-0.4138	-0.3125	0.1192	-0.0655	0.1034	-0.0218	0.0896	0.0613
ARFGAP3	0.28992	-0.07105	0.36097	2.14085	9.01563	0.0608852	5	10	0.999713	FALSE		0.0625	0.6012	1.5727	0.6759	1.6719	0.6972	-0.0625	-0.279	0.4762	-0.4163	-0.7649	0.9382	-0.3894	-0.3149	-1.1145
LURAP1	0.21078	-0.15906	0.36984	2.1224	9.59632	0.0609196	5	10	0.999713	FALSE		0.2206	-1.2504	-1.4236	-0.9955	0.1774	0.0903	0.8156	-0.5189	0.032	-0.8348	-0.0748	2.252	0.5987	1.0755	-0.344
CFB	0.20874	-0.03045	0.23919	2.06285	12.1787	0.0611229	5	10	0.999713	FALSE		-0.1818	-0.2426	0.2035	-0.0469	0.3444	-0.0822	-0.0185	-0.1062	-0.0252	0.087	0.7092	0.6658	0.0905	0.1723	0.0185
UMOD	-0.42912	0.08427	-0.51339	-2.33871	5.55272	0.0613692	5	10	0.999713	FALSE		-0.047	-0.5502	0.1368	-0.3332	0.1582	0.3331	0.6253	-0.5443	-0.2803	0.0424	0.1771	0.3946	0.1377	0.4601	-0.007
WDR70	0.18836	-0.1062	0.29456	2.23218	6.84313	0.0616364	5	10	0.999713	FALSE		-0.1736	0.0438	-0.1698	-0.2581	0.0953	-0.206	0.1268	-0.4185	0.0477	-0.2995	0.0181	0.1626	0.2651	-0.034	0.9053
PPFIA2	0.5156	-0.25991	0.77551	2.06323	11.7889	0.0618308	5	10	0.999713	FALSE		-0.3948	-0.0857	-0.1855	0.0207	-0.1524	0.2297	0.329	-0.0207	0.5487	-0.0421	0.5966	0.3984	0.451	0.9466	2.7508
IL17RA	0.14122	-0.25483	0.39605	2.2192	7.01817	0.0618527	5	10	0.999713	FALSE		-0.2047	-0.2812	0.5103	-0.0438	0.4533	-0.3056	-0.1675	-0.2785	-0.0145	0.0339	0.7016	0.3238	0.0989	0.0145	0.1916
KRT12	0.28376	-1.37221	1.65597	2.0783	11.0101	0.0618568	5	10	0.999713	FALSE		0.0023	0.5334	-0.189	-0.3619	0.0684	-0.2363	-0.0023	-0.777	-0.0767	-1.0988	-0.3466	0.2831	0.1768	0.6864	0.2318
TRIM60	0.0634	-0.3173	0.3807	2.0403	12.9954	0.0621818	5	10	0.999713	FALSE		-0.2348	0.1693	1.2076	1.0429	-0.0292	1.0505	0.0292	0.3435	-0.4588	-1.3081	-0.3162	-0.9883	0.153	-0.2019	-0.7001
PNMA5	0.78718	-0.64596	1.43314	2.04728	12.494	0.0622604	5	10	0.999713	FALSE		-2.0377	-0.2874	0.0906	-4.9924	-0.6073	0.2594	-0.6598	-0.1903	1.6905	0.4302	0.1111	-0.0906	0.1257	1.2595	2.5353
GSN-AS1	0.63052	-0.42285	1.05337	2.26676	6.20432	0.0625163	5	10	0.999713	FALSE		0.1603	-0.6297	0.0384	-1.5314	0.0032	-0.0121	-0.2399	-0.2041	0.063	0.0267	0.1609	0.0962	-0.0032	0.0641	0.0886
GZMA	0.29038	-0.23442	0.5248	2.10514	9.62083	0.0626174	5	10	0.999713	FALSE		-0.725	0.8087	0.4896	0.4674	0.3607	-0.3102	-1.1684	-0.6349	-0.6446	-0.9056	-0.3207	1.4926	0.2609	0.9342	0.2574
POMC	0.52136	-0.42963	0.95099	2.22212	6.80778	0.0627499	5	10	0.999713	FALSE		0.1576	0.7611	0.3948	-1.4858	-0.4223	-0.7425	-0.6563	-1.8057	-1.1196	-0.0081	0.1541	0.737	2.4823	1.4893	-0.8435
KIAA1210	0.55614	-0.18154	0.73768	2.05704	11.3514	0.0634125	5	10	0.999713	FALSE		-0.225	0.0645	-0.6577	-0.4304	-0.4489	0.0253	-0.4652	-0.0253	-0.3968	0.9885	0.2354	1.4349	0.659	0.7483	-0.3978
CDA	0.24146	-0.13408	0.37554	2.16943	7.64584	0.0634258	5	10	0.999713	FALSE		0.0953	0.3432	0.2819	-0.1002	-0.0953	-0.8586	0.7029	-1.5271	-2.2729	-0.4262	0.518	-0.2627	3.3541	1.7427	0.1701
C8orf58	0.25268	-0.14446	0.39714	2.11431	9.04366	0.0634771	5	10	0.999713	FALSE		-1.1987	-1.508	0.0037	-0.7112	-0.307	0.0377	0.4489	-0.7522	0.8303	0.0401	0.1846	0.9145	1.698	-0.2063	-0.0037
ATP1B3	0.3819	-0.42073	0.80263	2.14186	8.25212	0.0635549	5	10	0.999713	FALSE		0.5587	0.8557	-0.1308	-0.0285	1.2234	0.0573	-3.0733	2.8724	1.2563	1.1468	-2.3072	-2.2399	-0.299	0.8483	-1.0295
PTPN21	0.5588	-0.21434	0.77314	2.14952	8.01289	0.0637686	5	10	0.999713	FALSE		-1.1393	-0.1248	0.0253	0.0138	-0.2449	-0.3968	0.5378	0.2291	0.3008	-0.2772	-0.1382	0.2948	1.3548	0.3638	0.435
KCNJ11	-0.98876	0.5485	-1.53726	-2.11841	8.80692	0.0638643	5	10	0.999713	FALSE		0.0357	0.6707	-0.1015	0.6052	0.2413	3.731	0.7813	-0.9485	-0.1077	0.0013	-0.8534	0.6122	-0.7133	-0.2189	-0.8589
TRAF3	0.47272	-0.36528	0.838	2.04553	11.678	0.064008	5	10	0.999713	FALSE		0.0537	0.0089	0.0445	-0.3888	-0.1952	-0.0304	0.4659	-0.7123	-0.3705	-0.0361	-0.1033	-0.0089	0.5416	0.3712	0.1194
ADGRF4	0.54226	-0.36597	0.90823	2.04188	11.7982	0.064176	5	10	0.999713	FALSE		-0.1188	-0.0122	-0.08	-0.0297	0.1782	-0.4579	-0.7645	0.0855	-0.508	0.5438	0.2348	0.1389	0.0122	0.4516	1.3836
CDHR2	0.95638	-0.41801	1.37439	2.31966	5.39859	0.0642549	5	10	0.999713	FALSE		-0.186	0.3744	-0.0915	0.0712	0.309	0.5093	0.4256	0.4206	0.3663	-0.2043	0.3462	-0.1973	-0.8765	-0.7089	-0.0712
COL23A1	0.46262	-0.00595	0.46857	2.08993	9.54434	0.0644477	5	10	0.999713	FALSE		-0.3626	-0.4132	0.0091	-0.2609	-0.3789	0.0604	-0.3184	-0.2222	-0.5449	-0.2431	0.2579	-0.0091	0.5883	0.8711	-0.4516
NUPR1	0.77542	-0.03199	0.80741	2.0651	10.4561	0.0646135	5	10	0.999713	FALSE		0.0263	0.0743	-0.2453	-0.5014	-0.4908	0.026	0.1876	-1.0101	-0.615	-0.72	0.5295	0.8694	0.1142	0.6139	-0.6793
ZCCHC8	0.2763	-0.19451	0.47081	2.19402	6.93634	0.0646464	5	10	0.999713	FALSE		-1.2851	-0.6933	-0.997	-0.805	0.3734	0.031	0.3808	-1.6142	0.0788	-0.1936	3.0898	0.1163	0.4016	0.5561	-0.031
MFAP3	-1.37768	0.17452	-1.5522	-2.0241	12.4993	0.0648752	5	10	0.999713	FALSE		0.0653	0.0022	-0.1756	-0.0166	-0.0036	0.0176	0.9314	0.0539	0.1072	0.267	-0.3112	-0.0022	-0.1197	0.0062	-0.0041
MATN2	0.112	-0.02252	0.13452	2.24067	6.19658	0.0648883	5	10	0.999713	FALSE		0.4075	0.3474	0.4569	-0.0968	0.2835	0.0937	0.1092	-0.4082	-0.0436	-0.1907	-0.3075	0.0346	0.0551	-0.1042	-0.4173
KMT2E	0.67112	-0.40604	1.07716	2.05306	10.7898	0.0651257	5	10	0.999713	FALSE		-0.0601	0.5931	0.427	0.0601	-1.2716	0.187	-0.3106	0.1745	0.5162	-1.8954	-2.0115	-1.4157	-0.0967	-0.3136	-1.2094
MUCL3	-0.24448	0.27156	-0.51604	-2.15287	7.58693	0.0653283	5	10	0.999713	FALSE		-0.5403	-0.0455	-0.0716	0.0658	-0.1088	-0.1631	0.2457	-0.2223	-0.4182	0.1999	0.0684	-0.0909	0.4219	0.191	0.0031
SHROOM2	-0.0628	0.80909	-0.87189	-2.05581	10.5751	0.0653422	5	10	0.999713	FALSE		-1.0467	-0.572	0.1714	-0.8297	0.2994	-0.3505	-0.2917	0.368	1.1538	-0.6471	2.1731	-0.2972	0.7138	0.24	2.6235
MTUS1	0.473	-0.30362	0.77662	2.26739	5.78974	0.0654827	5	10	0.999713	FALSE		-0.6615	-3.2546	0.1598	0.1078	-1.9796	-0.181	-0.2284	-0.1663	-0.3033	-0.407	0.0437	-0.6946	0.3885	-0.0073	0.5601
LEG1	-0.39278	0.28891	-0.68169	-2.00975	12.8822	0.0658814	5	10	0.999713	FALSE		-0.6734	-0.6574	-2.6542	0.0956	-0.4798	-1.353	0.0935	-0.4849	0.1216	-0.6654	0.0607	-0.0607	4.013	0.9045	0.2985
SPRTN	1.34084	-0.20132	1.54216	2.0578	10.2608	0.0659257	5	10	0.999713	FALSE		0.0285	-0.1318	-0.4756	-0.6298	0.0307	-0.2784	0.3158	-0.3568	-1.0487	-1.2078	-0.0285	-0.4999	0.7939	0.9733	0.0337
TNFSF15	0.17036	-0.26881	0.43917	2.0108	12.7835	0.065926	5	10	0.999713	FALSE		-0.4367	-0.2926	-0.2932	-0.206	-0.5082	-0.1476	-0.7834	-0.1617	-0.7146	-0.038	0.038	0.0436	2.2425	0.1231	0.4943
RUSC1	0.11036	-0.14419	0.25455	2.01904	12.1817	0.0660471	5	10	0.999713	FALSE		1.1283	-0.2194	0.9248	-0.7373	0.5219	0.1867	0.8366	-0.4351	0.6814	0.052	-0.1082	-0.052	-0.1103	0.1725	-0.5776
FGF5	-0.41044	0.15421	-0.56465	-2.20567	6.48417	0.0662269	5	10	0.999713	FALSE		-0.5764	-0.5963	0.419	0.2347	0.0688	-0.2428	0.3774	0.4182	0.2532	1.2375	-0.2528	-1.2442	0.1995	-0.0984	-1.0925
TUBA1C	-0.01126	-0.42031	0.40905	2.0203	11.9548	0.0663383	5	10	0.999713	FALSE		-0.0545	-0.2497	0.6117	-0.1237	-0.3135	-0.1641	0.396	-0.0769	-0.5246	0.0545	0.3128	-0.2011	0.5393	0.2299	0.5764
RBP7	1.0389	-0.08916	1.12806	2.37933	4.71071	0.0663481	5	10	0.999713	FALSE		0.6173	-0.7641	-1.8849	-0.4251	-0.8202	-3.4904	1.523	-0.6995	0.058	-0.058	1.6016	0.6498	0.9816	0.2402	-0.8768
ADSL	-0.56492	0.40235	-0.96727	-2.1051	8.49366	0.0663972	5	10	0.999713	FALSE		-0.5049	-0.2613	0.4799	0.687	-0.214	-0.4212	0.2088	-1.1053	-0.732	0.1446	0.9897	0.3369	-0.1257	0.6492	-0.0836
CFI	0.31636	0.042	0.27436	2.15863	7.22072	0.0665625	5	10	0.999713	FALSE		-0.9333	1.0576	0.9781	-4.2237	-0.1865	1.6553	0.4963	-4.7475	-0.1913	-0.1095	2.0646	1.5447	2.0721	0.7164	-1.1052
CAPRIN2	1.71424	-0.28205	1.99629	2.36761	4.76988	0.0666109	5	10	0.999713	FALSE		-0.5556	-0.6842	-0.0764	0.0654	-0.6624	0.8978	-0.2083	-0.313	1.1398	0.2977	-0.0654	1.7592	4.8001	1.0442	1.4407
RP1	-1.72828	0.51169	-2.23997	-2.32917	5.05914	0.0666757	5	10	0.999713	FALSE		-0.3676	0.004	0.2723	-0.5467	-0.1781	-0.4167	0.6253	-0.6457	-0.4976	-0.1567	-0.004	0.0987	0.3456	-0.0909	0.0381
MEGF11	-0.20578	0.10652	-0.3123	-2.01017	12.1905	0.0670726	5	10	0.999713	FALSE		-0.99	-0.9944	0.0452	0.0066	0.0477	-0.1806	-0.5017	-0.0606	0.6748	-1.7582	-0.1473	1.2436	3.1594	0.0565	0.5026
A1BG	0.31102	0.03989	0.27113	2.05964	9.59617	0.0675974	5	10	0.999713	FALSE		0.9798	0.3516	-0.2704	1.5292	-0.746	0.471	1.2202	0.8164	-0.0076	-0.7519	-1.0155	0.842	-0.8634	-0.5002	-0.646
NMRK1	-0.3227	0.13916	-0.46186	-2.03819	10.3304	0.0679598	5	10	0.999713	FALSE		0.6901	0.1495	0.1628	0.185	-1.5161	-0.4763	-0.0254	-0.2168	-1.26	-1.6182	-0.5927	-0.6104	4.0237	5.185	3.5361
MME	0.49266	-0.28315	0.77581	2.2022	6.26216	0.0680187	5	10	0.999713	FALSE		-0.0276	-0.3109	-0.0709	-0.8661	-0.2773	0.1118	-0.2666	-0.1547	-0.8637	0.5273	0.1395	0.0219	0.9546	0.3698	-0.2405
TMSB10	0.11144	-0.11424	0.22568	2.05055	9.76126	0.0681289	5	10	0.999713	FALSE		-0.2375	-0.0286	0.0678	-0.3761	0.1135	-0.0567	0.7621	-0.3364	-0.5066	-0.1886	0.4278	0.2302	0.5119	-0.0003	-0.0721
KRT19	0.49688	-0.12889	0.62577	1.99641	12.4628	0.0682109	5	10	0.999713	FALSE		-0.325	-0.3047	0.0358	-0.0433	0.2164	0.1959	0.0408	-0.3952	-0.4017	0.1125	0.205	0.1514	0.3152	0.353	-0.2278
PRR20A	0.08334	-0.13685	0.22019	1.9895	12.8341	0.068391	5	10	0.999713	FALSE		-0.0014	-0.1174	-0.6431	-0.3781	-0.1004	-0.6182	0.2614	0.3781	0.0676	-0.9438	0.0647	0.0014	-0.1319	0.1325	0.2515
SERPINC1	0.3234	-0.00069	0.32409	2.15971	6.84827	0.0684945	5	10	0.999713	FALSE		-0.128	-0.1761	1.3589	-0.0643	0.8439	-0.483	0.315	-0.7245	0.5016	0.4497	-0.513	0.0643	-0.9087	0.1629	-0.4463
LILRA5	0.15124	-0.13008	0.28132	2.12739	7.45014	0.0685798	5	10	0.999713	FALSE		0.0518	0.004	0.583	0.167	0.0529	-1.7514	-0.0582	-1.0466	-0.8451	-0.5442	0.0363	0.392	-0.0972	0.8907	-0.1943
PON2	0.28778	-0.21615	0.50393	2.03634	10.1712	0.0685961	5	10	0.999713	FALSE		-0.5474	-0.3557	0.2991	-0.2208	-0.4434	-0.0326	-0.0137	-0.1542	-0.6821	0.0277	0.181	-0.2193	0.3716	0.1197	-0.1602
PRDX6	-0.1245	0.56225	-0.68675	-2.11366	7.59404	0.0693218	5	10	0.999713	FALSE		-0.1849	-0.1736	-0.406	0.5658	-0.0253	-0.28	0.1148	-0.075	-0.0994	-0.1586	0.0088	0.2974	0.1307	0.2366	-0.0584
SERPINA4	0.32294	0.01356	0.30938	2.11573	7.51486	0.0694841	5	10	0.999713	FALSE		0.1518	-0.1415	-0.0861	0.0478	0.0327	-0.0327	0.1788	-0.1139	-0.1966	-0.2354	0.3492	-0.1804	0.2292	0.9137	0.4251
APOA4	0.30682	-0.17651	0.48333	2.11989	7.34597	0.0698848	5	10	0.999713	FALSE		0.007	-0.1868	0.2355	-0.1759	-0.1291	-0.2308	-0.1287	-0.551	-0.3182	-0.1483	0.0642	-0.007	0.4673	0.4459	-0.2506
ANXA3	-0.31274	0.10827	-0.42101	-2.33997	4.63861	0.0704143	5	10	0.999713	FALSE		-0.2216	-0.0515	0.1277	-0.1065	-0.0255	-0.3177	0.4154	-0.2607	0.0255	-0.3956	0.1039	0.176	-0.1235	0.1315	0.1506
CWC22	0.53498	-0.52047	1.05545	2.0856	8.0007	0.0704959	5	10	0.999713	FALSE		0.3505	0.0012	0.9883	-0.6656	0.9948	1.4679	0.7532	-0.7549	0.444	-0.0012	-0.6453	0.5298	-1.4936	0.1915	-1.4708
SCAF11	0.53374	-0.12442	0.65816	2.10645	7.46881	0.0706962	5	10	0.999713	FALSE		-0.0801	0.0381	-0.3023	-0.3083	-0.288	0.2827	-0.2427	-0.2747	-0.3758	-0.0797	0.3769	-0.0381	1.4067	0.8136	-0.1853
TIMD4	0.07952	-0.3096	0.38912	1.96695	12.9991	0.0709073	5	10	0.999713	FALSE		-0.1608	-0.391	0.3828	0.0174	-0.1027	0.1259	-0.1419	0.1702	0.1923	-0.1041	0.6954	0.1794	0.1416	0.685	-0.0381
LRRC25	0.37276	-0.30097	0.67373	2.18224	6.11144	0.071018	5	10	0.999713	FALSE		0.0275	-0.203	0.107	-1.898	-0.0275	1.4744	0.2078	0.5587	-1.0346	-1.133	0.9254	2.6464	0.4545	1.6333	-0.5583
VWF	0.4394	-0.28735	0.72675	2.23068	5.52184	0.0710455	5	10	0.999713	FALSE		0.2382	-1.5693	-1.2207	0.141	0.1949	-2.182	-0.603	0.099	-0.9405	-1.9613	-0.5451	-0.549	0.2299	-0.0052	0.0058
ORM1	0.36756	0.00339	0.36417	2.10422	7.38798	0.0713397	5	10	0.999713	FALSE		-0.261	0.0245	-0.2221	0.3734	-0.4176	-1.0981	-0.1676	-0.0587	0.1917	-0.0085	-0.2844	0.4887	0.3961	1.1477	0.0811
LAS1L	-1.17226	0.29323	-1.46549	-2.1825	6.05053	0.0714376	5	10	0.999713	FALSE		-0.6175	-0.8057	-0.4772	0.2583	0.4699	0.3496	0.4553	-0.9728	-0.4711	-0.3626	1.0091	-0.5152	1.0282	0.0871	0.6298
CCL2	0.10356	-0.14187	0.24543	2.0004	10.7112	0.0714511	5	10	0.999713	FALSE		-0.4325	-0.8825	0.1974	-0.0253	-0.0276	-0.3168	0.483	-1.2408	-0.6961	0.4631	0.4216	-0.1063	-0.353	0.7164	0.7783
AMELY	0.27754	-0.17115	0.44869	1.9755	12.0106	0.0716447	5	10	0.999713	FALSE		-0.295	0.0174	0.2261	-0.4577	0.2377	0.0438	-0.0174	-0.3832	-0.9618	-0.2285	-0.1639	0.4638	0.1818	0.5386	-0.1616
SPATA18	0.77526	-0.09186	0.86712	2.07637	7.69088	0.0729157	5	10	0.999713	FALSE		0.0557	-0.1888	0.8533	-0.9977	0.4727	-1.189	0.4691	-0.0557	-0.3982	-0.0643	0.4389	0.436	0.3321	-0.195	0.8117
TEDC2	0.4568	-0.20671	0.66351	1.95284	12.6034	0.0734065	5	10	0.999713	FALSE		-0.4432	0.0646	-0.0273	-0.2663	0.0272	0.1518	0.1751	-0.3807	-0.1967	-0.0456	0.0698	-0.0803	-0.0272	0.3587	0.1687
KRBA1	0.30594	-0.53639	0.84233	2.04975	8.217	0.0736099	5	10	0.999713	FALSE		-0.0995	0.1841	-0.3241	-0.0053	-0.2268	-0.0303	0.1409	-0.078	0.2081	-0.3992	1.3032	0.0053	0.5873	0.3137	0.0547
TPSAB1	0.22818	-0.28713	0.51531	2.0424	8.34268	0.0739477	5	10	0.999713	FALSE		-0.7074	-0.5596	-0.7751	-0.1841	-0.5932	-0.3754	-0.7655	0.3754	-0.5292	0.6128	-0.6687	0.2584	0.6091	1.1038	0.1841
PPP1R1C	0.4759	-0.42749	0.90339	2.0743	7.37355	0.0747079	5	10	0.999713	FALSE		-0.0183	-0.5407	-0.1231	-0.6761	0.1902	-0.4484	-0.2016	-0.34	-0.3376	0.2255	0.1574	-0.2113	0.555	0.0183	-0.1064
SIRPG	0.3042	-0.12845	0.43265	2.21161	5.30794	0.0748209	5	10	0.999713	FALSE		-0.1863	0.0193	0.3783	-0.5425	-0.0525	0.3254	-0.8136	-0.3228	-1.0121	-1.0501	0.434	1.0593	0.2553	1.6405	-0.6988
FRMD7	0.32898	-0.07948	0.40846	1.93542	12.9996	0.0749942	5	10	0.999713	FALSE		-0.8682	-0.0003	-0.21	-0.6013	-0.1102	-0.0217	-0.3207	0.0851	-0.2161	0.2303	0.2668	0.2051	0.7066	-0.0677	-0.2608
DPEP1	-0.68754	0.14131	-0.82885	-2.20458	5.32868	0.0753088	5	10	0.999713	FALSE		-0.5208	-0.0119	-0.4603	0.5253	-0.7615	0.1418	0.358	0.0119	0.5173	-0.3105	1.0488	0.7396	-0.0879	0.5973	-0.0293
C8B	0.25508	0.04307	0.21201	2.00061	9.3353	0.0753406	5	10	0.999713	FALSE		-0.5696	0.0845	1.3188	-0.4856	0.1294	-1.4347	1.1053	-0.5208	-0.5148	-1.2833	-0.321	1.2468	0.5276	0.8371	0.1778
CSF1	0.09212	-0.12934	0.22146	2.10153	6.71422	0.0753887	5	10	0.999713	FALSE		-1.8178	-1.0681	1.0556	1.0473	0.7739	0.2469	0.1525	1.9432	-1.5201	0.3325	0.5357	-2.0446	-2.5475	-3.4459	-0.1525
IL15RA	0.34534	-0.27194	0.61728	2.16827	5.70031	0.0756195	5	10	0.999713	FALSE		-2.8322	-0.618	1.3924	-1.465	-0.9645	0.0864	-2.0069	-1.0322	0.2178	-3.1854	2.5954	-2.1956	1.2935	2.7232	0.2869
PLB1	-0.61596	0.21807	-0.83403	-2.09832	6.69153	0.0758803	5	10	0.999713	FALSE		-0.3411	-0.7312	0.5259	-0.6802	-0.0388	-1.3862	-0.5329	0.9885	-1.7223	0.2232	-0.0971	0.0388	0.7442	0.9043	-0.2621
TUT4	0.12884	-0.4973	0.62614	1.92742	12.9896	0.0760819	5	10	0.999713	FALSE		-0.3542	-0.0684	-0.1529	0.0538	-0.0108	0.0324	0.2143	-0.5202	-0.2986	-0.0175	0.0193	-0.0559	0.5371	0.298	-0.0542
TNFRSF12A	0.20164	-0.18774	0.38938	1.94781	11.4393	0.0763954	5	10	0.999713	FALSE		0.9372	0.0117	0.5067	-0.1864	-1.2228	-1.6979	2.7254	-0.0117	-0.3696	0.6447	2.0614	1.7964	1.2825	0.6047	-0.0843
NPHS2	-0.31732	1.16706	-1.48438	-1.9349	12.0645	0.0767942	5	10	0.999713	FALSE		1.4039	-1.2638	-5.3725	-0.3754	-1.0854	-0.5384	-0.2447	-0.9647	0.3176	0.6123	0.6735	0.5481	1.7702	1.4432	-1.2159
CEACAM6	0.17026	-0.26696	0.43722	1.9283	12.471	0.076895	5	10	0.999713	FALSE		0.484	0.1297	-0.0506	0.4444	-0.1064	0.4645	0.423	0.0681	0.1561	-0.4707	-0.424	-0.075	-0.8689	0.2696	-0.206
SPARCL1	-0.08948	0.11464	-0.20412	-1.92138	12.9922	0.0768959	5	10	0.999713	FALSE		-0.8194	-0.6854	0.498	-0.2845	-0.2443	-0.4788	0.5879	-0.1923	-0.8583	-0.6324	1.8291	1.7996	-0.1995	-0.0668	0.0668
PLK2	0.59018	-0.44665	1.03683	2.06739	7.09134	0.0769997	5	10	0.999713	FALSE		0.0055	0.1454	0.1043	-0.2789	-0.546	-0.3713	-0.0055	-0.4046	-0.634	-0.0142	-0.116	0.2825	0.7652	0.5464	-0.3095
EMID1	0.06976	-0.20873	0.27849	1.95088	10.9568	0.0771062	5	10	0.999713	FALSE		-0.9546	0.0403	-0.0835	-0.0148	0.0148	0.0709	0.5082	0.0195	-0.2513	0.7991	-1.9498	-0.971	-0.3186	0.0446	-0.4649
METTL16	0.34954	-1.42747	1.77701	1.92032	12.8703	0.077252	5	10	0.999713	FALSE		0.2694	-0.7876	-0.181	-0.5466	0.0703	-0.259	0.4944	0.4176	0.8879	-0.2841	1.0093	0.7379	0.7478	-0.4605	1.2295
MYL3	-0.75976	0.12152	-0.88128	-2.04553	7.51618	0.0772923	5	10	0.999713	FALSE		-0.1513	-0.0147	0.3051	-0.0918	0.0214	0.4014	0.1691	0.1993	0.0014	-0.0748	0.0984	-0.3516	-0.5828	-0.5404	0.121
C22orf23	-2.80998	-0.51801	-2.29197	-2.03398	7.69527	0.0777822	5	10	0.999713	FALSE		-0.4592	-1.0274	0.3537	-0.0181	-0.4536	-1.0098	-0.2725	0.2879	0.4405	0.0181	-0.3967	0.1882	0.7749	0.2764	0.3746
CD38	0.02946	-0.3366	0.36606	1.98626	9.08825	0.0779573	5	10	0.999713	FALSE		-0.8393	-0.0378	-0.4385	0.0378	-0.1206	-0.0626	2.3793	-0.0593	-1.1357	0.3002	1.3599	0.2492	0.9493	2.2087	-0.0873
ARR3	0.91638	-1.4775	2.39388	1.95008	10.6436	0.0779874	5	10	0.999713	FALSE		-0.0503	0.1449	-1.0909	-0.1743	-0.3367	0.2722	-0.0883	-0.2327	0.0353	0.1795	0.3979	0.4843	1.4184	-0.0353	-0.0541
RRN3	-0.21628	0.28143	-0.49771	-1.93252	11.5749	0.0781321	5	10	0.999713	FALSE		-0.2845	-0.0803	0.1285	-0.3088	-0.4302	-0.0315	0.0292	-0.2114	-0.0292	-0.0819	0.3796	0.3076	0.0424	-0.2869	0.1764
TSPAN15	2.28896	-0.1476	2.43656	2.23919	4.74023	0.0782238	5	10	0.999713	FALSE		-1.5816	0.9011	-0.6688	1.555	1.9592	1.0999	1.6912	0.032	-0.576	6.0556	1.2964	-1.0258	-1.1837	-0.032	-1.0595
BRDT	-0.3736	0.49262	-0.86622	-1.98799	8.9344	0.078283	5	10	0.999713	FALSE		-0.2906	0.2055	0.1135	-0.2957	-0.0416	0.0324	-0.3896	-0.212	-0.411	-0.316	-0.0324	0.8397	0.472	0.7236	-0.3661
ATXN1	-0.5345	0.19461	-0.72911	-1.94345	10.8343	0.0783849	5	10	0.999713	FALSE		-0.9318	-0.652	0.1751	0.179	-0.2839	-1.2171	-0.7083	0.5781	0.0612	-0.8869	0.0913	-0.1607	0.1793	0.4364	-0.3409
C4orf46	0.39446	-0.13551	0.52997	2.03573	7.51754	0.0784427	5	10	0.999713	FALSE		-0.8265	-1.8064	0.1364	1.6066	-0.5838	-1.4691	0.6221	-0.4971	0.2413	-0.4236	1.8209	0.5933	-0.5343	1.8371	0.081
CFAP97	0.21036	-0.13138	0.34174	2.00477	8.33017	0.0785115	5	10	0.999713	FALSE		-0.2299	0.3544	0.7367	0.3394	-0.2909	-0.1633	-0.2655	-0.2609	-0.8283	-0.1416	-0.085	0.802	0.085	0.2923	0.3736
PPT1	1.57494	-0.37415	1.94909	2.12217	5.92093	0.0786638	5	10	0.999713	FALSE		0.0045	0.9118	0.4215	-0.4771	0.4727	0.7038	0.8344	-0.3554	0.2324	-0.4726	-0.0325	0.0323	-0.4622	-0.0045	-0.0822
MFAP4	-0.15276	0.06781	-0.22057	-1.98327	8.9733	0.0787387	5	10	0.999713	FALSE		0.9746	0.3392	-0.5627	-0.4656	-0.1467	-1.9517	-1.3156	-0.2628	0.5901	-1.3628	-0.2431	-0.2643	0.7775	0.1467	0.8498
PFKFB1	-1.03622	0.98819	-2.02441	-1.97854	9.13371	0.0787784	5	10	0.999713	FALSE		-0.6539	0.1106	1.0449	-1.0351	2.8181	0.3749	0.7565	-0.5831	0.794	3.0408	-0.935	-0.6439	0.778	-0.1152	-0.3716
LAIR1	0.16336	-0.1387	0.30206	2.10075	6.20994	0.0788295	5	10	0.999713	FALSE		-2.1544	-0.7576	0.2785	-0.8307	-0.6308	0.4152	-4.2755	1.0045	-0.1248	-0.769	-0.6944	0.3729	0.354	0.1248	0.5642
UBE2U	0.88314	-0.22656	1.1097	2.05353	7.03484	0.0789185	5	10	0.999713	FALSE		-1.4856	0.8024	-1.1714	-0.7327	-1.1431	0.9218	1.4695	-2.3667	-0.4355	0.8935	0.536	1.6465	0.6092	-0.0493	0.0612
ERVV-1	-0.45782	0.0503	-0.50812	-2.04457	7.19311	0.0790884	5	10	0.999713	FALSE		-0.0151	1.5241	0.3143	-1.5065	0.0151	0.0766	-0.5654	-0.477	-0.2375	0.0402	0.1989	-1.2627	-0.7068	-1.902	-0.6637
MICA_MICB	0.49656	-0.89471	1.39127	1.90768	12.7688	0.0791745	5	10	0.999713	FALSE		0.0063	0.0075	0.128	-0.1354	-0.1481	-0.071	-0.1467	-0.3522	-0.4411	0.0361	-0.0411	0.3072	-0.0813	-0.0063	0.0684
SSX5	0.27484	-0.23956	0.5144	1.90479	12.9008	0.0793433	5	10	0.999713	FALSE		-0.4707	-0.221	0.2137	-0.0076	0.0077	0.0978	-0.0063	-0.0363	-0.1499	-0.0454	0.0411	0.1962	-0.0075	0.0063	0.0642
CFP	0.31992	0.00789	0.31203	2.07526	6.44683	0.0800461	5	10	0.999713	FALSE		-2.3383	0.5313	-5.4579	-1.1231	-0.6349	-5.3266	0.4381	-0.0528	0.0528	0.4016	-1.107	1.4747	2.5514	-1.0918	0.5019
EFNA4	0.18756	-0.08303	0.27059	1.9332	10.6975	0.0801019	5	10	0.999713	FALSE		-0.6867	0.3415	-0.7382	-1.8814	0.081	-0.915	0.2999	0.3944	-0.0059	0.0059	0.0091	-0.2601	0.2647	1.2391	0.2667
PAM	0.10214	-0.06755	0.16969	1.93498	10.5061	0.0803572	5	10	0.999713	FALSE		-0.9336	-0.1074	-0.6519	-0.165	-1.0023	1.2571	-0.8666	0.0614	-0.0879	-1.4704	2.5546	-0.0614	1.6492	0.2081	-0.3774
OSCAR	0.16376	-0.13591	0.29967	2.01901	7.48495	0.0806207	5	10	0.999713	FALSE		-1.3916	0.3114	-0.4131	-0.3779	-1.0378	-0.7531	-0.0722	-0.7912	-0.708	1.1112	-0.5552	0.4316	1.0452	1.7813	-0.2078
DIP2C	0.38	-1.4189	1.7989	1.89668	12.7383	0.080774	5	10	0.999713	FALSE		-0.3784	0.0186	0.4092	-0.0598	0.2569	0.1895	-0.0681	-0.3285	-0.064	-0.02	0.3962	0.5714	-0.033	0.4164	-0.0186
EEIG1	0.90338	-0.20604	1.10942	2.13248	5.53176	0.0808302	5	10	0.999713	FALSE		-0.7491	-0.7604	-0.2763	-0.5565	-0.3978	-0.0634	0.0972	0.0803	0.2538	-0.0771	0.0634	0.2126	-0.4698	0.5234	0.3129
BMP4	-0.54532	0.05267	-0.59799	-2.05273	6.72726	0.0808408	5	10	0.999713	FALSE		-1.5968	-0.0408	-0.0906	-0.2101	1.2022	0.3104	1.861	-0.6262	-0.2152	-0.2126	0.8814	0.037	1.3415	1.4409	0.1798
LRRC27	0.22206	-0.21892	0.44098	2.04515	6.87314	0.0808451	5	10	0.999713	FALSE		0.1485	0.1803	-0.063	-0.5432	-0.2668	1.0128	-0.565	-0.6832	-1.0919	-1.4055	0.1342	2.0724	-0.1016	1.2387	-0.2226
DAB2IP	0.42388	-0.11632	0.5402	2.04219	6.92087	0.0809136	5	10	0.999713	FALSE		-1.0862	-0.5902	0.0731	0.2085	-0.462	0.3029	0.1111	-0.186	-0.6788	-1.1732	2.882	-0.3778	0.6727	0.9797	0.0303
AMOT	0.77916	0.06473	0.71443	2.05233	6.69513	0.081088	5	10	0.999713	FALSE		2.987	0.4706	0.0745	-0.2479	0.0879	-0.1145	0.7556	-0.1577	-0.349	-0.0027	-0.4449	0.0522	0.009	-0.2824	-0.5319
NBL1	0.12282	0.00387	0.11895	1.96413	9.00272	0.0810943	5	10	0.999713	FALSE		-1.0363	-1.0977	-0.4749	-1.8707	-1.4383	0.5551	2.5844	-0.3447	0.0752	0.5895	1.2829	-0.0752	3.3655	0.9017	0.1148
GPATCH1	0.36316	-0.11389	0.47705	1.92367	10.7774	0.0811968	5	10	0.999713	FALSE		0.1915	0.4074	0.5709	-0.429	-0.0716	-0.9541	-0.6014	-0.3582	-0.5985	0.3708	0.0487	0.0468	1.261	1.3453	-0.0468
RUBCNL	0.0439	-0.05972	0.10362	1.9173	10.746	0.0821541	5	10	0.999713	FALSE		-0.6324	-0.1416	-0.2331	-0.0834	0.052	0.1807	0.3673	-0.3043	-0.3544	-0.0866	0.0904	-0.052	0.5433	0.4056	-0.1396
MEGF10	0.0334	-0.11939	0.15279	1.89721	11.895	0.0823357	5	10	0.999713	FALSE		-0.2665	-0.0457	0.0918	0.029	-0.3366	0.1014	0.4057	-0.2344	-0.029	-0.2088	-0.0631	-0.0363	0.7971	0.5887	0.261
LRRC75A	-0.3291	0.49998	-0.82908	-2.00207	7.47297	0.0827751	5	10	0.999713	FALSE		-2.3203	0.1867	-2.8549	-1.0271	-1.153	1.0313	1.7274	-5.4271	0.5508	-0.9365	0.8071	2.9205	-0.2902	0.3668	-0.7602
SGSH	0.70148	-0.36873	1.07021	2.06952	6.15175	0.0827904	5	10	0.999713	FALSE		0.7376	-0.4895	0.8771	0.0361	0.3856	-0.4642	0.7677	-0.0361	-0.8085	-0.7199	0.7317	1.2555	0.8247	0.9469	-0.4175
C1S	0.33126	-0.00685	0.33811	2.1425	5.17787	0.0831569	5	10	0.999713	FALSE		-0.3889	-0.2939	-0.0539	0.3138	-1.1325	0.0648	0.0515	-0.3006	-0.4408	-0.0076	0.0076	0.1418	0.0652	0.6197	-0.2416
MRPL52	0.2325	-0.04592	0.27842	1.87667	12.9545	0.0832679	5	10	0.999713	FALSE		-0.2848	-0.6569	-0.0135	-0.4944	-1.1116	-3.5222	0.6713	0.0694	0.7535	-0.2776	-0.2556	0.346	0.0135	0.8836	0.3201
MCMBP	0.26342	-0.12119	0.38461	2.14853	5.00886	0.0843042	5	10	0.999713	FALSE		-0.7753	-0.5055	1.9327	2.1078	1.2227	-2.8167	0.9858	-0.4263	1.2969	-0.1363	-0.4027	-0.4959	-4.8301	0.1363	-4.788
RIOK2	1.02868	0.02469	1.00399	2.23355	4.31365	0.084368	5	10	0.999713	FALSE		-0.5171	0.6649	1.0579	0.6228	-1.0421	0.6945	1.5646	0.9921	3.08	-0.5407	-2.3854	-4.6498	1.6497	0.0738	-5.1954
F13B	0.26608	-0.02983	0.29591	1.94445	8.81579	0.0843836	5	10	0.999713	FALSE		-1.3213	-0.8093	-0.1597	-0.063	-0.2468	0.0477	0.2131	-0.4596	-0.8916	-0.9781	0.2652	-0.0477	0.1842	-0.7605	0.308
KISS1	0.2063	-0.21379	0.42009	1.9179	9.88944	0.0844266	5	10	0.999713	FALSE		0.1019	0.6134	-0.0539	-2.7064	-1.1716	0.4206	0.0137	-2.1426	-1.089	0.4079	-0.1613	-0.1548	0.4802	0.8829	-0.1549
AFP	-0.4107	0.18121	-0.59191	-1.87275	12.5584	0.0845638	5	10	0.999713	FALSE		-1.6514	0.0959	0.1633	-0.269	0.3872	-0.2362	-0.0536	-0.038	-1.7815	-0.363	-0.2248	0.2037	0.0015	0.1401	0.1866
ILF2	0.7882	-0.63042	1.41862	1.87733	12.1086	0.0847675	5	10	0.999713	FALSE		0.8968	0.3095	-2.3049	0.1171	-0.6314	-0.3916	0.9643	-1.4402	-1.4928	-0.6737	0.0499	-0.6312	0.8505	0.7355	0.4242
GKN1	0.08132	-0.23256	0.31388	1.924	9.47885	0.0848616	5	10	0.999713	FALSE		-0.1817	-0.2375	-0.015	0.0759	-0.0499	0.5493	-1.1289	-1.2366	0.1353	-3.4774	-0.1559	0.2991	0.5866	0.5438	-0.4201
DEFA1	0.52488	-0.22623	0.75111	1.96296	8.05328	0.0850287	5	10	0.999713	FALSE		-0.7247	-0.0376	0.6267	-0.5026	0.2421	0.9163	0.0794	-0.1253	-0.0265	-0.5851	0.0265	3.2343	2.5267	-0.5896	3.483
AGRP	0.80384	-0.49268	1.29652	2.07496	5.78492	0.085049	5	10	0.999713	FALSE		-1.1488	-0.2512	0.2895	-1.1797	1.0363	0.4363	0.0883	-0.8468	-0.1692	-0.2941	0.6096	0.7078	2.6391	-0.0883	0.1689
SIT1	0.53596	-0.1571	0.69306	2.05697	5.99951	0.0854178	5	10	0.999713	FALSE		-1.3221	0.3661	-0.3828	0.3346	0.2603	-0.9885	-4.2517	-1.2769	0.8799	-0.2603	-0.3014	0.4077	1.86	0.3565	-0.3299
KIAA2026	1.10444	-0.3857	1.49014	2.08111	5.64841	0.0855095	5	10	0.999713	FALSE		-0.1325	-0.0785	0.1472	0.1344	0.3121	0.1496	0.0428	0.0408	0.0115	-0.1738	-0.0934	-0.0803	-0.2413	-0.0115	0.0545
URAD	0.51742	-0.31164	0.82906	1.97504	7.59001	0.0856321	5	10	0.999713	FALSE		-0.2711	-5.9664	0.2603	-0.6186	1.719	0.6867	0.0944	-3.2319	0.6871	-0.4658	1.3063	1.4832	0.5228	0.9766	-0.7571
IQCA1L	-1.00546	0.4738	-1.47926	-1.9258	9.16423	0.0856701	5	10	0.999713	FALSE		0.2443	0.1624	0.0767	-0.1374	-0.0187	-0.3424	0.3124	-0.2028	-0.3926	0.1993	1.2727	2.9707	3.4949	0.0187	-0.1241
TSPAN13	0.46204	-0.10762	0.56966	1.99945	6.97736	0.0858209	5	10	0.999713	FALSE		-1.5555	-0.012	-0.0677	-0.0266	0.0827	-0.3554	0.8923	-0.5503	0.012	-0.8725	-0.1633	0.0261	0.4836	1.5537	0.2036
JAKMIP2	-0.40646	0.49088	-0.89734	-1.85812	12.9481	0.0860314	5	10	0.999713	FALSE		-0.3023	0.569	0.5265	-0.9065	-0.2934	-0.6136	-0.293	-0.0078	-1.0452	-0.1805	0.268	-0.1726	1.095	0.0399	0.0078
PRCP	0.184	-0.11603	0.30003	1.91278	9.58951	0.086068	5	10	0.999713	FALSE		-0.0441	1.2487	-0.3639	0.8635	-0.6973	-0.5723	0.1697	0.1578	-0.0095	0.38	-0.4872	-0.7032	0.0095	0.1419	-0.6514
IL36G	0.44422	-0.11636	0.56058	2.05441	5.95096	0.0861041	5	10	0.999713	FALSE		0.0906	-0.3051	-0.0425	-0.5693	0.1311	0.0142	0.1371	-0.0887	0.0003	-0.2577	0.0593	-0.0003	0.1106	-0.0763	0.2026
SHBG	-0.30154	0.19946	-0.501	-2.10684	5.27139	0.0861159	5	10	0.999713	FALSE		1.4711	-0.4583	0.1259	-0.5418	-0.4885	-0.1652	-0.449	-0.5261	-0.1259	-0.452	1.8352	0.2383	-0.2915	0.2321	1.8858
FGFR2	0.25132	-0.26747	0.51879	2.18421	4.52666	0.0863753	5	10	0.999713	FALSE		-5.0666	-0.8523	0.4933	-1.3774	0.527	0.7589	0.7885	-1.8515	1.3985	-2.6828	-0.4354	1.1551	0.3757	3.374	-0.1845
SPN	0.28954	-0.32684	0.61638	2.06083	5.8148	0.0864521	5	10	0.999713	FALSE		-0.197	0.0043	-0.1523	-0.0043	0.0869	0.0721	0.107	-0.0062	-0.2692	-0.2755	-0.1138	0.1083	0.0372	0.1056	0.0875
HIPK3	0.82656	-0.47242	1.29898	2.10573	5.24084	0.0865482	5	10	0.999713	FALSE		-0.8207	-0.0688	0.1139	-0.9483	0.4585	-0.4413	0.3723	0.5063	-0.4272	-0.9582	-0.4848	1.2333	0.8028	1.533	-0.1304
MELTF	-0.0862	0.12488	-0.21108	-1.85422	12.9709	0.0865798	5	10	0.999713	FALSE		-0.1871	0.0851	0.4007	-0.1951	-0.3332	-0.0464	-0.1787	-0.1557	-1.012	-0.0185	-0.2572	-0.1468	0.5669	0.675	0.357
SULT1E1	-0.14786	0.09589	-0.24375	-1.88555	10.6939	0.0867945	5	10	0.999713	FALSE		0.6736	0.4772	-0.8478	3.5923	-4.9272	-0.4034	0.3553	-2.2945	-1.929	-0.0785	2.418	-1.0249	1.8579	0.6665	1.3638
MBL2	-1.00938	-0.15798	-0.8514	-1.942	8.26173	0.0869233	5	10	0.999713	FALSE		-0.6645	0.083	0.2182	-0.0539	0.0419	-0.0023	-0.2421	-0.1334	-0.4222	-0.1213	-0.0627	0.2078	0.1434	0.3749	-0.1806
EFNA1	0.1187	-0.10584	0.22454	1.89701	10.0045	0.0870374	5	10	0.999713	FALSE		-0.2089	0.2563	-0.5007	-0.0885	0.0271	-0.2226	0.2005	0.0884	-0.3376	-0.0271	-0.1073	-0.1563	0.9802	0.7192	0.4648
SPATA6L	1.09064	-0.17451	1.26515	2.10768	5.16587	0.0870991	5	10	0.999713	FALSE		1.1377	-1.4192	0.5845	-0.6198	-1.8197	-0.5014	0.4054	-0.0592	-0.5219	1.5048	0.0592	1.0282	1.3598	1.1891	-0.2494
RUNDC3A	0.05808	-0.69141	0.74949	1.85007	12.9658	0.08722	5	10	0.999713	FALSE		0.7356	0.0987	-0.4383	-0.5303	-0.4731	0.7628	-0.9432	-0.6936	-0.0987	-0.6036	0.7472	0.1815	0.7104	0.8092	-0.6053
SKA1	1.0432	-0.66574	1.70894	2.12207	4.98857	0.087403	5	10	0.999713	FALSE		-0.114	0.3856	1.0425	-0.1619	5.3189	-0.4585	0.8543	1.2096	0.673	-0.0522	-4.7308	-0.5513	1.0912	-0.6525	-0.9519
ACY3	0.2545	-0.37539	0.62989	2.00631	6.57782	0.0874426	5	10	0.999713	FALSE		0.8571	0.1197	0.3243	-0.2177	0.2761	0.2274	0.9019	-0.2373	0.598	-0.4128	0.2674	-0.2587	-0.7356	-0.2435	0.1654
CCL21	0.5883	-0.3582	0.9465	2.20528	4.2789	0.0876924	5	10	0.999713	FALSE		0.1721	-0.4905	-0.1085	-0.9455	-0.7852	-0.1972	0.5502	-0.785	-1.823	-0.3974	-0.0512	0.723	3.148	4.6568	-0.6172
GLB1	-0.13512	0.29399	-0.42911	-1.84598	12.9404	0.0878898	5	10	0.999713	FALSE		-5.0889	0.4204	0.4696	-1.5537	-0.6357	0.5719	0.4905	-0.0201	0.0201	-1.2884	-0.5548	-0.0546	1.9096	0.2184	1.2713
MEIOC	-0.49768	0.15933	-0.65701	-1.9794	7.0205	0.0881399	5	10	0.999713	FALSE		-0.2975	0.0534	-0.3429	-0.4015	-0.3796	0.4716	-0.2884	-0.0262	-0.478	-0.5709	0.0262	0.1754	0.8371	0.9178	-0.4465
ISM1	0.29146	-0.04448	0.33594	1.92052	8.6242	0.0883989	5	10	0.999713	FALSE		-0.0895	-0.7158	-0.4443	-0.4551	0.2595	0.1339	0.2	-0.2749	0.1532	-0.835	-0.1233	0.932	-0.3635	0.5409	0.4373
HHLA1	0.51928	-0.59439	1.11367	1.85992	11.4385	0.0887907	5	10	0.999713	FALSE		-0.0484	1.0957	0.334	0.1546	0.5701	-0.076	0.038	-0.0078	0.0078	-0.7205	-0.4297	-0.256	0.4033	-0.5911	-1.2114
KIAA1958	0.3533	-0.17184	0.52514	1.8987	9.33533	0.0889014	5	10	0.999713	FALSE		-0.0822	0.1778	-0.7048	-0.5399	-0.9149	0.5067	0.3739	-0.7338	0.1011	-0.0919	-0.3312	0.5263	0.6469	0.0822	0.1676
TAP1	1.05852	-0.62045	1.67897	1.84686	12.1727	0.0892089	5	10	0.999713	FALSE		-0.8907	-0.2614	-1.1478	-0.3979	-0.6384	1.4539	-2.3727	0.4094	1.13	-0.0152	-0.7444	1.5794	1.8551	0.7329	0.3685
NGDN	1.79576	-0.00992	1.80568	2.16026	4.48732	0.0894211	5	10	0.999713	FALSE		-1.0751	-0.5049	-0.711	0.142	0.6029	-0.6141	-0.8242	0.5218	-0.3691	-0.2467	0.1084	-0.0335	0.3075	1.5067	-0.2052
PCSK9	0.0775	-0.19075	0.26825	1.83671	12.8341	0.0895139	5	10	0.999713	FALSE		-0.5683	0.5263	0.1942	-0.195	-0.4556	-0.0857	0.0805	0.015	-0.0296	0.27	0.2786	-0.015	0.1373	0.133	0.4797
XRCC1	0.96296	-0.37112	1.33408	2.08936	5.13108	0.0895479	5	10	0.999713	FALSE		0.6235	0.7744	0.3478	-0.1762	-1.0651	0.7183	1.1593	-0.0692	-0.8529	0.2699	-0.124	-0.3959	-0.4653	0.0692	-0.3489
CHD4	-0.43662	0.35923	-0.79585	-1.91133	8.65947	0.0895533	5	10	0.999713	FALSE		0.0017	-0.0747	1.0083	0.5344	0.0537	0.0452	-0.0017	-0.823	-0.5736	-0.5187	0.5402	0.455	0.9386	0.4814	-0.295
EPO	2.30834	-0.39254	2.70088	2.1712	4.3514	0.0901637	5	10	0.999713	FALSE		-0.1165	-0.6204	-0.1805	0.4646	-0.308	-1.084	0.1125	-0.1125	0.3531	-0.6778	0.3293	0.2606	-0.4766	0.6124	0.2524
MSR1	0.24906	-0.21987	0.46893	1.94193	7.55698	0.0902115	5	10	0.999713	FALSE		-0.0824	0.1905	-0.21	0.0824	-0.5203	-0.1646	-0.2497	-0.1842	-0.1614	-0.1262	0.7891	0.3543	1.8298	1.3064	-0.6644
PLAUR	0.2195	-0.07871	0.29821	1.85572	10.9403	0.0906108	5	10	0.999713	FALSE		0.0031	-0.227	0.6331	0.6465	0.4936	-1.5802	-0.9103	-0.7116	-1.3014	-0.4652	-0.7039	0.9611	0.631	1.2885	-0.0031
ROBO2	0.15936	-0.08685	0.24621	1.90367	8.57684	0.0909713	5	10	0.999713	FALSE		-0.815	0.742	0.2559	0.0701	-0.1409	-0.0007	0.0007	-0.7912	-1.4458	-0.4533	0.0194	2.3741	-0.3048	1.9719	0.2342
ANKRD53	0.06364	-0.20953	0.27317	1.83257	12.1399	0.0914959	5	10	0.999713	FALSE		-0.0324	-0.2149	-0.176	-0.0234	0.0577	0.4308	0.1114	-0.2024	-0.707	-0.3065	0.1387	0.1203	0.7714	0.4211	-0.2298
TELO2	-0.32816	0.18932	-0.51748	-1.84572	11.139	0.0916589	5	10	0.999713	FALSE		-0.4654	0.3024	-0.5057	-0.032	0.0064	-0.1959	-0.493	-0.1114	-0.6468	-0.037	-0.0064	0.1012	-0.1921	1.1832	0.2726
NPL	0.2055	-0.33868	0.54418	1.83299	11.9434	0.0918349	5	10	0.999713	FALSE		0.8608	-0.596	0.0769	-0.2181	-0.5999	0.5166	0.4003	0.3088	1.3127	-0.4587	-0.3315	-0.0539	-0.5464	0.2235	-0.8538
EPHA2	0.05856	-0.21231	0.27087	1.86952	9.71844	0.0919388	5	10	0.999713	FALSE		-0.0152	0.2254	-0.1539	0.3329	-0.8178	0.9556	-0.2414	0.6826	1.2572	3.2922	-0.7672	0.038	0.5777	0.0152	-1.144
TSPYL5	0.12302	-0.07222	0.19524	1.82328	12.6039	0.0920553	5	10	0.999713	FALSE		-0.6221	0.1249	0.2866	0.8516	0.1011	0.0075	0.4824	0.1936	-0.0075	-0.708	-0.2679	-0.135	-0.0212	-0.2804	-0.2775
TNFSF13B	0.34736	-0.03951	0.38687	2.13142	4.52	0.0921134	5	10	0.999713	FALSE		0.3183	0.2428	-0.1842	-0.0033	-0.3071	-1.0708	-0.1629	-0.8691	-0.7523	0.6521	-0.0745	0.9993	2.0214	1.6106	-0.6007
ADGRD1	0.14396	-0.16263	0.30659	2.01544	5.79602	0.0921394	5	10	0.999713	FALSE		-0.2234	-0.1298	0.2791	-0.0351	0.0725	0.3097	-0.0362	-0.1612	-0.4445	-0.0929	-0.009	0.3217	0.0341	0.2807	0.009
HJV	0.0877	-0.08105	0.16875	1.81686	12.9393	0.0924636	5	10	0.999713	FALSE		-0.6497	-0.3052	0.3077	-0.1499	-0.4537	-0.1758	0.0278	-0.0278	-0.6387	-0.2057	-0.282	0.6101	0.3415	0.712	-0.3068
L3HYPDH	-0.57768	0.35782	-0.9355	-1.9694	6.53793	0.0924806	5	10	0.999713	FALSE		0.4694	-0.027	-0.2636	-0.1861	-0.0453	-0.0029	0.1628	-0.334	0.0451	-0.5205	0.0189	0.126	0.0029	0.0902	0.5153
CD80	0.47476	-0.16308	0.63784	2.14134	4.39708	0.0927259	5	10	0.999713	FALSE		-0.2961	0.2076	-0.2409	-0.4229	-0.1194	-0.0465	0.1266	-0.4287	-0.6563	0.0465	-0.1961	0.1661	1.0751	0.4805	-0.1084
BEND4	0.33266	-0.00119	0.33385	2.00785	5.82919	0.0928194	5	10	0.999713	FALSE		-3.9747	-3.7605	-1.1874	-3.6075	-0.3479	-3.6411	1.6232	-3.7596	1.014	0.5466	6.5558	-2.075	0.8155	0.4868	0.3479
VIM	1.02026	-0.19207	1.21233	1.95934	6.59038	0.0934733	5	10	0.999713	FALSE		-0.2476	0.5583	0.1429	-0.2281	-0.1429	-0.5718	-0.8935	-0.7448	-0.1906	0.3535	-0.2361	0.5171	0.8772	0.9104	-0.3097
FDX1	-0.17272	-0.78037	0.60765	1.81357	12.5834	0.0936515	5	10	0.999713	FALSE		-0.7618	-0.5744	-0.5957	3.8375	0.3695	-0.7158	3.6196	-0.6473	-0.4601	3.5241	2.7722	4.5176	4.4408	2.845	-0.687
CSF3	0.36584	-0.1644	0.53024	1.96908	6.35013	0.0938263	5	10	0.999713	FALSE		-0.3931	0.1105	0.3281	-0.0602	0.723	-0.4298	0.0579	-0.1171	-0.0243	-0.5275	0.097	0.2836	0.0241	0.166	0.4366
S100G	0.4478	-0.21738	0.66518	1.9434	6.86958	0.0938547	5	10	0.999713	FALSE		0.4912	0.3982	0.3461	0.2212	0.1536	0.9619	-0.0175	0.7178	-1.0191	-0.1896	-1.2544	-0.182	0.059	-0.6234	0.2205
FZD9	0.2914	-0.24781	0.53921	1.86779	9.19151	0.0939452	5	10	0.999713	FALSE		-0.2523	-0.4317	0.0096	-0.2057	0.0849	0.0005	0.2407	-0.1233	-0.3585	-0.2884	0.1051	-0.115	1.1453	0.2362	0.1503
PPL	0.17174	-0.18186	0.3536	1.87614	8.83423	0.0939956	5	10	0.999713	FALSE		-0.0158	0.2727	0.2032	-0.4689	-0.0741	1.9509	-0.2362	-0.7241	-0.9264	-0.2592	0.8828	3.2044	0.693	0.6393	0.0158
ADCYAP1R1	0.36474	-0.10429	0.46903	1.81085	12.5891	0.094081	5	10	0.999713	FALSE		-0.035	-0.3943	0.3255	-0.3498	0.035	-0.2262	0.9817	-0.6364	-0.7089	-0.1397	-0.2894	0.2514	1.1063	0.5504	0.2434
NPC2	0.09794	-0.09411	0.19205	1.85053	9.95852	0.0940877	5	10	0.999713	FALSE		1.3419	0.1651	-0.7953	-0.2934	-0.6922	0.216	0.3264	-0.1837	-0.8158	-0.6887	0.0543	1.3749	-0.0428	1.3813	0.0428
HUNK	0.45284	-0.06301	0.51585	2.10066	4.63124	0.0941103	5	10	0.999713	FALSE		0.178	-0.0044	-0.4855	-0.3857	-0.1763	0.1104	0.0619	-0.1891	0.1284	-0.4364	-0.1256	0.2651	0.7971	0.8123	-0.1857
IL19	0.29734	-0.35013	0.64747	1.9696	6.29093	0.0941839	5	10	0.999713	FALSE		-0.0148	0.0095	0.1602	0.1297	-0.0662	0.0442	0.0279	-0.1746	0.0379	-0.1104	-0.4268	-0.717	0.1059	-0.4391	-0.0095
CTHRC1	0.0826	-0.22701	0.30961	1.89385	8.14345	0.0942152	5	10	0.999713	FALSE		-0.3534	-0.0457	0.049	0.0613	0.5239	0.2531	0.2334	0.8292	0.4283	-0.3241	0.0028	-0.0173	-0.0903	0.0367	-0.1407
FNBP4	0.53806	-0.32569	0.86375	2.02354	5.42802	0.0944483	5	10	0.999713	FALSE		0.2635	0.2345	-0.3823	0.2253	-1.0022	0.4486	0.1116	0.5978	0.4512	0.5043	-5.8282	-1.7609	-1.0535	-0.1116	-0.6802
RYK	0.17	-0.20331	0.37331	1.92028	7.30428	0.0945537	5	10	0.999713	FALSE		-1.1341	0.1769	-1.1455	-0.4286	0.042	0.3644	0.0978	-2.0349	-0.4365	-0.4053	0.3219	-0.1672	1.864	0.6102	-0.675
WDHD1	0.4537	-0.05107	0.50477	1.91555	7.42041	0.094598	5	10	0.999713	FALSE		0.2896	0.1155	1.1459	-3.5414	-3.5916	-0.6623	0.2458	-0.0651	-3.6789	1.2318	0.0651	1.0487	0.0764	-0.4757	0.7787
GFM2	0.49366	-0.21708	0.71074	1.81249	11.5471	0.0959706	5	10	0.999713	FALSE		-0.5814	-0.1847	0.3412	-0.1522	0.513	0.4019	-0.2581	-0.5014	0.1124	-0.1374	-0.0501	0.3041	0.2965	0.2831	0.0964
NT-proBNP	-1.53096	0.11459	-1.64555	-1.95882	6.22836	0.0960912	5	10	0.999713	FALSE		-0.5727	-0.0788	0.0195	-0.2997	-0.0759	-0.272	-0.0066	-0.1387	-0.1714	0.0066	0.315	-0.4032	0.1754	0.2254	0.1793
ABRA	0.94068	-1.04076	1.98144	1.96784	6.02829	0.0964133	5	10	0.999713	FALSE		-0.9327	-0.1514	1.0383	-0.513	-1.7129	-0.184	-0.493	2.1786	0.237	-0.1022	2.3752	0.7357	-0.0802	0.5654	4.7281
SLC39A5	0.26562	-0.36951	0.63513	1.80298	11.9767	0.0965893	5	10	0.999713	FALSE		-0.0245	3.7415	0.1969	-0.2478	-0.9761	4.9547	0.5557	0.0486	5.4668	-1.4746	-0.834	0.9647	-1.4925	-0.0392	0.0245
ICAM5	0.14886	-0.11221	0.26107	1.91896	6.96575	0.0966818	5	10	0.999713	FALSE		-1.7303	1.7428	1.2653	0.1987	-0.9829	0.7637	-1.4285	-1.247	-0.7335	-2.0638	0.0292	2.1243	-0.726	1.7119	0.5179
STAC	1.13214	0.13373	0.99841	1.81502	10.9081	0.0970856	5	10	0.999713	FALSE		-1.4269	0.0671	-1.9238	0.6488	1.6462	-0.5845	1.799	1.069	3.1266	-0.0671	-5.4628	-0.3955	-0.9984	0.6043	-2.0152
ARPP21	0.64382	-0.75111	1.39493	1.79986	11.9068	0.0972517	5	10	0.999713	FALSE		-0.1005	-0.079	0.1644	0.0029	-0.2221	0.0651	-0.0801	-0.0785	-0.1406	-0.0029	0.0232	0.0538	0.1234	-0.0029	-0.0547
NAPB	-0.26086	0.15421	-0.41507	-1.9474	6.25133	0.0974779	5	10	0.999713	FALSE		-2.035	0.3757	0.137	-0.2083	0.1913	-0.0384	-0.9872	0.5494	-0.1548	-0.0345	-0.4293	0.5528	0.9479	0.3111	0.2621
SPINK4	0.68584	-0.31095	0.99679	2.03582	4.98553	0.0975496	5	10	0.999713	FALSE		0.3545	0.0114	0.2155	-0.4333	-0.4025	-0.1839	0.4502	-1.1923	-0.0114	-0.7109	-0.5953	0.4356	0.3158	0.838	0.6071
SCARB2	0.23372	-0.19993	0.43365	1.98116	5.64056	0.0979189	5	10	0.999713	FALSE		-0.5508	-0.4845	0.1401	-0.3455	0.1854	-0.5061	0.0942	0.226	-0.1051	0.2211	0.631	0.2188	0.6427	-0.2112	-0.0586
GADD45G	-0.73194	0.01486	-0.7468	-1.99446	5.45218	0.0979277	5	10	0.999713	FALSE		0.0724	-1.0408	0.156	-0.2492	-0.0718	-0.2154	-0.4452	-0.2628	0.6174	0.3576	0.0723	0.8737	0.4538	-0.0415	0.0137
THEGL	0.6528	0.00813	0.64467	1.92414	6.57324	0.0984473	5	10	0.999713	FALSE		-0.5384	-0.6769	-0.1573	0.5714	0.3162	0.1753	-0.0467	-0.7046	-1.1434	-0.3115	1.0284	0.0819	0.0677	-0.3045	0.2324
NTRK3	-0.25108	0.07651	-0.32759	-2.00963	5.18966	0.0986148	5	10	0.999713	FALSE		-0.2979	0.2798	0.7637	-0.1868	0.7857	0.0935	-1.028	-0.0021	-0.103	-2.0301	-0.1808	0.9082	0.3327	1.0843	0.0021
GASK1A	0.24348	-0.21404	0.45752	1.81454	9.98691	0.0997001	5	10	0.999713	FALSE		0.033	0.2596	-0.0069	-0.2278	-0.3126	-0.5322	0.4571	-0.4543	-0.1604	-0.0627	0.0069	0.1075	0.1776	0.7556	-0.048
TP53BP2	0.93596	0.00235	0.93361	1.85102	8.34806	0.0997714	5	10	0.999713	FALSE		-1.6243	-0.2172	0.3051	-0.0822	-0.013	0.013	-0.6956	0.5231	0.1642	0.3942	0.1791	0.6456	0.9838	-0.2996	0.3421
LECT2	0.44224	-0.13413	0.57637	1.95952	5.73677	0.0999648	5	10	0.999713	FALSE		-0.1063	-0.9253	-0.4078	0.273	0.5183	-0.949	0.0116	-0.5245	-0.3147	-0.9995	-0.0008	0.0008	-0.5323	0.5087	0.365
CCL11	0.12382	-0.13001	0.25383	1.955	5.79366	0.100088	5	10	0.999713	FALSE		-0.6096	0.1678	-0.2776	-0.3878	-0.1678	1.1774	-0.4827	-1.2679	-0.7955	-0.6679	0.6246	1.9356	0.3085	0.9313	-0.9036
DNAI7	-0.40092	1.04676	-1.44768	-1.77044	12.9608	0.100155	5	10	0.999713	FALSE		-0.1939	-0.0036	0.4437	0.0036	-0.3768	0.435	-0.3041	-0.0594	-0.1599	-0.0914	0.0539	0.3834	1.0003	0.3141	-0.0677
RNASE6	0.32736	-0.16051	0.48787	2.03634	4.75664	0.100213	5	10	0.999713	FALSE		-0.1213	-0.0337	-0.259	-0.1493	-0.3711	0.0728	0.2304	-0.2874	-0.2926	0.0956	0.0453	-0.0651	0.8832	0.8342	-0.0996
FAM131B	0.04108	-0.36866	0.40974	1.76953	12.9368	0.100356	5	10	0.999713	FALSE		0.1914	-0.3966	0.2756	-0.4987	-0.4257	1.0451	-0.5492	-1.5347	-1.1737	-0.1562	0.3722	2.492	-0.0192	1.3732	-0.5276
ARL14EP	0.7596	-0.30001	1.05961	1.86538	7.71798	0.10046	5	10	0.999713	FALSE		0.3758	-0.4495	-0.0004	0.3437	0.2066	0.0004	0.0471	-0.2477	0.034	-0.466	-0.1638	-0.3168	-0.4203	-0.2425	0.0526
S100A13	0.29358	-0.07499	0.36857	1.80109	10.3839	0.100759	5	10	0.999713	FALSE		-0.2006	-0.2976	0.5223	-0.1376	0.5266	-0.0553	0.0582	-0.18	0.0486	-0.0007	0.5883	0.774	0.0007	0.2317	0.0714
IVD	-0.10982	0.2276	-0.33742	-1.77093	12.5804	0.10078	5	10	0.999713	FALSE		-2.1041	1.3362	-0.9278	-1.4999	-0.6997	0.1226	0.6327	-0.915	-0.0713	-0.3578	4.16	1.6933	0.0713	0.3887	-0.4617
COL26A1	0.25332	-0.4164	0.66972	1.76872	12.4657	0.101384	5	10	0.999713	FALSE		0.2428	-0.2523	-0.4438	-0.0834	0.3473	0.5188	-0.1067	-0.3005	0.1364	-0.1613	0.1223	-0.0889	0.3169	0.4791	0.2521
STOX2	-0.25754	0.66677	-0.92431	-1.76291	12.999	0.101393	5	10	0.999713	FALSE		-0.1315	-0.2093	0.2298	-0.1221	-0.1747	0.1201	-0.1822	0.0521	-0.1472	-0.2536	0.0065	0.0591	-0.0689	0.0594	-0.0065
SOX7	0.1443	-0.78446	0.92876	1.77326	12.048	0.101442	5	10	0.999713	FALSE		4.2443	-0.5999	0.1599	1.7137	-0.8274	-0.0845	1.1209	-0.9877	0.3077	0.2346	-0.8931	-1.5725	-0.5561	0.3734	0.2788
MAFB	0.56072	-0.32478	0.8855	1.76217	12.8526	0.101789	5	10	0.999713	FALSE		-1.2677	5.4323	0.0501	-4.4855	-0.2259	-0.3096	1.7714	-0.083	1.4068	0.9096	3.9463	1.217	2.0209	3.1984	-0.0501
MYBPC1	-0.86726	-0.08312	-0.78414	-1.84978	7.93572	0.101811	5	10	0.999713	FALSE		-0.7162	-0.1902	-0.0128	-0.7531	-0.2336	0.2134	-0.5785	-0.4218	-0.2981	-0.6522	2.6873	0.7579	0.0128	0.0818	-0.227
IGFBP6	0.04938	-0.11166	0.16104	1.81705	9.16986	0.101967	5	10	0.999713	FALSE		-1.1795	-0.4583	-1.2251	-5.0602	-0.2157	-0.2358	1.7555	0.5156	0.167	0.743	0.8385	-0.2547	0.2559	1.6005	0.3477
FAM3C	0.06006	-0.0618	0.12186	1.75872	12.9334	0.102247	5	10	0.999713	FALSE		-0.1407	0.1791	0.1726	-0.2011	0.3399	-0.0311	-0.0456	-0.2662	-0.334	-0.146	-0.1375	0.2394	0.4786	0.2496	0.0178
YY1AP1	0.46584	-1.35098	1.81682	1.77876	11.2095	0.102379	5	10	0.999713	FALSE		-0.0733	-0.8282	0.2983	0.2457	-0.0649	-0.9416	-0.1087	-0.8186	0.5205	0.6234	-0.0002	0.886	0.952	-0.4374	1.5057
RFC1	0.3039	-0.31045	0.61435	1.79269	10.2632	0.102501	5	10	0.999713	FALSE		-0.3272	-0.0811	-0.1388	-0.1856	-0.5086	-0.0151	0.8598	-0.5253	0.0151	-0.2526	0.2357	-0.0935	-0.0253	0.2105	0.2699
TEKT3	0.79462	-0.39666	1.19128	1.95191	5.54612	0.102734	5	10	0.999713	FALSE		-0.4026	0.434	0.324	-0.3818	0.2891	0.0701	0.5909	-0.4152	0.0298	0.2388	0.0899	-0.2237	-0.393	-0.0298	-1.0222
NOS3	0.49902	-0.41223	0.91125	1.90145	6.4248	0.102738	5	10	0.999713	FALSE		-2.7286	0.6126	0.525	0.7395	0.3661	-1.1972	0.8133	-2.2356	-5.7489	-0.0485	-0.166	0.5864	1.2013	-0.0862	-0.0216
LAMA4	0.26648	-0.00446	0.27094	1.86578	7.24569	0.102893	5	10	0.999713	FALSE		-0.4049	-0.3441	-0.1185	-0.1512	-0.0916	0.0411	0.2076	-0.3247	-0.405	0.0548	0.2124	-0.2045	0.4818	0.447	-0.2166
SRPRB	0.1285	-0.24493	0.37343	1.84411	7.844	0.103136	5	10	0.999713	FALSE		-0.1645	-0.1161	-0.0535	0.0825	0.2976	-0.7883	-0.0578	0.0504	0.1337	0.0649	0.2437	-0.0802	0.1745	0.163	0.0967
CEACAM4	0.77612	0.03813	0.73799	1.77183	11.3669	0.103196	5	10	0.999713	FALSE		-0.7193	-1.2324	-1.0837	0.8654	-0.4812	-2.0518	-0.6664	0.4496	1.8126	0.8661	-0.4528	1.7665	1.0723	0.0939	0.8448
HIP1R	0.62422	-0.3277	0.95192	1.91903	6.02278	0.103221	5	10	0.999713	FALSE		-0.1364	0.2091	0.285	-0.1051	0.018	-0.7363	-0.437	-0.9867	0.1964	-0.3403	0.1244	-0.2186	0.0764	0.2791	-0.0024
STMN4	0.83738	-0.34808	1.18546	2.01482	4.7297	0.103273	5	10	0.999713	FALSE		-0.2262	-0.4453	0.4783	-0.0133	0.2355	-0.1046	-0.0792	-0.0814	0.0779	0.0848	0.5268	0.6308	0.0133	-0.1005	0.3081
PDE1C	-0.2396	0.35038	-0.58998	-1.77304	11.2357	0.103299	5	10	0.999713	FALSE		-0.1491	0.1799	-0.192	0.0934	-0.3879	-0.31	0.2077	-0.1074	-0.8169	-0.6986	-0.0915	-0.455	1.2155	0.9663	0.3086
CASP8AP2	1.11794	-0.24584	1.36378	1.84966	7.62983	0.103328	5	10	0.999713	FALSE		-0.1523	-1.0405	-0.436	0.1636	0.7609	-2.3634	0.4218	-0.4333	0.1785	-0.5403	-0.5949	0.9595	-0.0305	0.6211	0.5461
CD22	0.531	-0.14722	0.67822	1.90705	6.22183	0.103404	5	10	0.999713	FALSE		0.147	-0.0761	0.3472	-0.1321	-0.1436	-0.107	0.024	-0.0114	-0.0104	-0.1143	0.5438	0.1808	-0.0546	0.2214	0.0603
CPXM2	0.16954	-0.12358	0.29312	1.8404	7.83131	0.103782	5	10	0.999713	FALSE		-1.301	-0.8067	0.3034	-1.0407	-0.8536	-0.1898	0.1764	-0.6453	0.4011	-0.0465	2.2056	1.5283	-1.1255	0.4076	0.4582
IL1R1	0.30948	-0.04931	0.35879	1.95229	5.42119	0.10388	5	10	0.999713	FALSE		-0.4487	-0.0113	-0.3686	0.3838	-0.57	-0.0724	-0.0388	-0.5265	-1.2674	0.522	0.508	0.0305	0.8369	-0.3579	0.0113
POTEC	0.6088	-1.02227	1.63107	1.76634	11.4681	0.103914	5	10	0.999713	FALSE		-1.9138	0.2539	0.2596	1.978	0.3207	-1.3875	-1.3839	-0.1368	-1.0337	-1.6394	0.5034	4.1071	0.8377	0.1368	-0.2465
DNAJC12	0.66826	0.02859	0.63967	1.8291	8.10584	0.104295	5	10	0.999713	FALSE		0.0236	-0.0726	0.4261	-0.5595	-1.4426	0.031	0.3616	-0.1882	-0.945	-0.0832	1.0215	-0.3778	0.9695	0.0425	3.3843
ADAM9	0.11854	-0.21881	0.33735	1.78382	10.1112	0.104443	5	10	0.999713	FALSE		-0.02	-0.726	0.02	-0.2463	-0.4159	0.2008	-0.1299	-0.6361	-0.5885	0.1346	-0.4459	0.174	0.5087	0.4892	-0.107
CDH4	0.26152	-0.48668	0.7482	1.75276	12.321	0.104469	5	10	0.999713	FALSE		-0.4665	-0.1664	0.2414	-0.329	0.6038	-1.7402	-2.697	0.749	-1.0566	0.6621	-0.0558	-0.7108	1.8672	1.3124	0.3993
RIC8B	-2.07608	0.28858	-2.36466	-1.94102	5.50015	0.104682	5	10	0.999713	FALSE		-0.9569	-0.26	-0.0019	0.0019	1.0263	0.5268	0.2022	0.4171	-0.0966	0.7289	-0.3711	-0.1595	-0.1489	-0.1002	0.026
DHODH	-2.10142	0.65769	-2.75911	-2.00787	4.65701	0.105105	5	10	0.999713	FALSE		-1.4156	-0.7366	0.4517	-0.5004	-0.0416	0.2632	0.5699	-0.201	-1.3384	0.6767	-0.5943	0.6649	0.5653	0.9381	0.2396
CHGA	-0.01016	-0.46686	0.4567	1.79459	9.24921	0.105398	5	10	0.999713	FALSE		0.1301	-0.305	0.1411	-0.2209	-0.1979	-0.4947	-0.5495	-0.4473	-0.8887	-0.1659	0.0465	0.1944	-0.0465	0.9674	-0.4286
STOML2	0.17842	-0.5606	0.73902	1.74047	12.842	0.105665	5	10	0.999713	FALSE		-1.0587	0.7574	-0.1094	-1.8898	5.4725	-1.0301	1.822	4.1918	0.0013	-0.5176	0.1744	0.3477	-1.1789	-0.6953	-1.8302
QPCT	0.06142	-0.37463	0.43605	1.76044	10.8808	0.106373	5	10	0.999713	FALSE		-0.2718	-0.3808	0.5255	-0.1391	0.4415	-0.1409	0.0137	-0.1658	0.1455	0.0547	0.5971	0.4964	0.0866	-0.0152	0.1483
FYB2	0.28578	-0.46469	0.75047	1.7385	12.6405	0.1064	5	10	0.999713	FALSE		-0.0554	-0.3596	0.4408	-0.4152	0.0554	0.5857	-0.0657	-0.5515	0.1299	-0.738	0.3062	0.2541	-0.1118	0.0811	0.2359
PDCD2	0.1707	-0.55665	0.72735	1.73898	12.5879	0.106415	5	10	0.999713	FALSE		0.0031	1.4446	-0.0031	-0.828	-0.0708	0.4917	0.7116	-0.2249	-0.2628	-0.2365	1.0051	0.0492	1.7928	0.6819	0.1709
HRAS	1.73618	-0.01373	1.74991	2.03466	4.30652	0.106618	5	10	0.999713	FALSE		-0.8988	0.6042	0.4496	-0.6229	0.4394	0.5336	0.6426	-0.6255	-0.313	-0.6747	1.1346	1.5583	-0.0651	1.1224	-0.325
C7orf31	0.80742	-0.20394	1.01136	1.90712	5.81957	0.106632	5	10	0.999713	FALSE		0.5541	0.3639	-0.2119	-1.5706	-1.6005	0.1507	-1.89	0.4066	-0.1507	-0.8759	0.8031	1.1843	0.2675	1.5782	-1.2781
HOXB3	0.39858	-0.66414	1.06272	1.74094	12.2264	0.106776	5	10	0.999713	FALSE		-0.0368	-0.1798	-0.0987	-0.0935	0.9527	-0.1513	1.4205	-0.6536	0.0368	0.3902	-0.0429	0.7074	0.6387	1.1633	0.5567
GP5	-0.0744	0.04536	-0.11976	-1.76109	10.5898	0.107025	5	10	0.999713	FALSE		-0.0092	-0.9039	0.4167	-0.3735	0.682	-0.2714	-0.1657	-0.1032	0.0092	-0.2937	0.0747	0.7953	-0.0507	-0.059	0.9953
EP400P1	0.70636	-0.71063	1.41699	1.73408	12.7303	0.107034	5	10	0.999713	FALSE		-5.364	1.7891	1.4039	1.071	0.8322	1.9907	1.405	1.8257	1.6542	-5.5508	-5.563	-0.8649	-4.64	1.86	-4.6125
RGS7BP	1.52658	-0.00988	1.53646	2.05805	4.0906	0.107145	5	10	0.999713	FALSE		0.0923	-0.7481	-0.128	-0.2781	0.4958	-0.1849	-0.5092	-0.4808	-0.9806	-0.51	0.6585	2.8071	0.2373	0.0181	-0.171
CEMIP2	0.42074	-0.2453	0.66604	1.81957	7.81754	0.107192	5	10	0.999713	FALSE		-0.1007	-0.0786	-0.7146	-0.001	-0.3135	0.1672	0.2716	-0.9083	-0.4294	-0.1525	0.3143	-0.5038	0.6107	0.0641	0.2535
FCRL2	0.24762	-0.25468	0.5023	1.79856	8.59149	0.107216	5	10	0.999713	FALSE		1.6946	0.0879	-0.3154	-0.529	-0.0114	-1.8157	-0.1584	0.3849	-0.4168	-0.0979	0.0114	0.2853	1.3154	2.8537	0.1732
GUF1	-0.33808	0.11326	-0.45134	-1.74151	11.867	0.107428	5	10	0.999713	FALSE		-0.9353	-1.8183	0.9883	3.2559	-1.0264	0.0038	-5.0337	-5.2131	0.222	-4.8491	0.0939	-0.0038	2.4262	0.5271	-1.4455
MAN2B2	0.05918	-0.089	0.14818	1.72849	13	0.10756	5	10	0.999713	FALSE		-0.3192	0.0872	0.1865	0.224	0.0546	0.0448	-0.841	-0.1316	-1.1744	-0.4964	0.3661	-0.4395	1.2759	1.7004	-0.1596
AHSA2P	0.77998	-0.16098	0.94096	1.91454	5.52996	0.108169	5	10	0.999713	FALSE		0.0009	0.0612	0.594	-0.1167	-0.112	-0.0097	0.0594	-0.5594	-0.7272	-0.156	0.3602	0.4472	0.5264	0.8301	-0.4887
NUFIP2	0.85698	-0.78644	1.64342	1.7568	10.4136	0.108266	5	10	0.999713	FALSE		-0.5325	-0.557	0.9336	-1.063	0.5977	0.572	0.0347	-1.1556	-0.0272	-0.8829	2.9588	-0.4279	0.0272	0.4475	2.2383
TGOLN2	0.04496	-0.06342	0.10838	1.73581	11.9307	0.108326	5	10	0.999713	FALSE		0.076	0.606	-0.3936	-0.9019	-0.182	0.4844	0.2212	0.3512	0.4784	0.5021	-0.4515	0.1937	-0.3258	0.0638	-0.76
ZNF746	0.59078	-0.22135	0.81213	1.89086	5.8337	0.108912	5	10	0.999713	FALSE		-0.0324	-0.1687	0.0324	0.122	0.8651	-0.0484	0.5507	-0.4402	-0.0671	-0.3471	-0.2535	0.7439	0.3488	0.6402	0.5839
GFRA1	0.23898	-0.16409	0.40307	1.83443	7.04877	0.108941	5	10	0.999713	FALSE		-4.0994	-3.8585	1.6499	-3.9304	-0.3957	0.0641	-0.1432	0.8678	0.18	-0.0641	1.4487	-0.2663	-0.6346	-0.1278	1.0756
ZNF385B	1.05626	-0.5382	1.59446	1.72603	12.339	0.109274	5	10	0.999713	FALSE		-0.6052	0.3195	-0.1717	0.3586	0.0443	0.0601	0.2918	0.4716	-0.5659	-0.641	-0.4833	0.0032	-0.4157	-0.2835	-0.3197
CANT1	0.09656	-0.12966	0.22622	1.76649	9.4213	0.109621	5	10	0.999713	FALSE		-0.2555	0.3953	-0.0716	0.0336	0.3218	-0.2036	0.2621	-0.4239	-0.6899	-0.0311	-0.0435	0.174	0.142	0.0574	0.3668
THBS4	0.38012	-0.08131	0.46143	1.9482	4.93156	0.109719	5	10	0.999713	FALSE		-0.4255	-5.857	0.0665	-0.3743	-1.4556	-1.1113	1.0993	2.4177	-0.0665	-0.5391	2.1315	-0.4993	0.2414	3.0871	-0.1551
SAMD13	0.67738	-0.13088	0.80826	1.73451	11.3831	0.109791	5	10	0.999713	FALSE		0.1478	0.1032	-0.0497	0.7748	0.5277	-0.1698	-0.9127	0.0635	0.7337	-0.4395	-1.5435	0.0497	0.2226	-0.4442	-1.3804
LAIR2	0.3686	-0.21837	0.58697	1.80024	7.93849	0.109802	5	10	0.999713	FALSE		-0.8133	0.6131	-0.0597	0.1719	-0.4462	-0.2071	-0.1436	0.9085	0.0597	-1.7092	-0.5336	0.4282	0.9871	0.3981	0.7377
ANKUB1	-1.15906	0.86973	-2.02879	-1.85147	6.48984	0.109853	5	10	0.999713	FALSE		-0.7238	0.4945	-0.2224	-2.0775	-2.3598	-2.3424	-1.3298	1.4688	1.1992	-1.8898	2.3065	-1.1166	1.6841	-0.4727	6.6292
HSD11B1	-0.161	0.24367	-0.40467	-1.77118	9.10174	0.109926	5	10	0.999713	FALSE		-0.051	-0.0151	-0.5171	-0.7094	0.4081	0.5122	0.7059	-0.4253	-0.435	-0.3714	0.0558	0.7806	0.0151	0.1252	0.2468
KRT18	1.57188	-0.481	2.05288	2.00252	4.34957	0.110106	5	10	0.999713	FALSE		0.2744	0.351	-0.0619	-0.3764	-0.0528	-0.262	-0.4328	0.0196	-0.0196	0.1548	0.1275	-0.0519	1.0626	0.3447	0.1656
CLBA1	0.55798	-0.66143	1.21941	1.71962	12.4559	0.110232	5	10	0.999713	FALSE		0.0139	0.0058	0.0106	0.0267	-0.0487	0.0881	0.1644	-0.0004	-0.028	-0.0492	-0.1764	-0.0286	-0.0599	-0.0448	0.0473
IL18BP	0.302	-0.226	0.528	1.92164	5.20156	0.110452	5	10	0.999713	FALSE		-0.0714	-0.1895	0.1768	0.4256	0.1565	0.39	0.1742	0.2552	-0.2663	-0.0452	-0.1296	-0.0204	-0.3244	-0.2655	0.2264
SPOUT1	0.28468	-0.2068	0.49148	1.85113	6.40025	0.110543	5	10	0.999713	FALSE		-0.4833	-0.2314	-0.1887	-0.0044	0.1447	0.0983	0.0044	-0.5075	-0.5884	-0.4884	0.3641	0.3786	-0.5208	0.1393	0.1073
CBX4	-0.41698	0.13475	-0.55173	-1.83572	6.73293	0.110706	5	10	0.999713	FALSE		-0.1873	0.0305	-0.3405	-0.0416	0.1795	-0.2364	0.2709	-0.9269	0.4586	-0.1341	1.9886	-0.0702	0.7611	0.0744	4.196
C12orf40	0.21836	-0.1908	0.40916	1.74282	10.2681	0.111182	5	10	0.999713	FALSE		-0.1875	0.2628	0.3741	-0.5176	-0.1479	1.0392	-0.8837	-1.0047	-0.9481	-0.361	1.6156	5.0689	0.1479	1.5059	-0.4903
CTDSPL2	0.7583	-0.27308	1.03138	1.77219	8.68542	0.111337	5	10	0.999713	FALSE		-0.0243	-0.39	-0.3725	-0.394	-0.5774	0.0243	0.6873	-0.5461	0.3484	0.465	0.2125	0.7179	0.7936	1.1935	-0.5001
MYO5C	0.33678	-0.30784	0.64462	1.82613	6.87447	0.111345	5	10	0.999713	FALSE		-1.3707	-0.2637	-0.0702	0.635	-0.379	-0.2373	-0.0706	-0.0635	-1.538	0.0635	-0.8172	0.3506	0.4372	1.7891	0.5865
PDGFRB	0.20272	-0.02482	0.22754	1.71163	12.5674	0.111513	5	10	0.999713	FALSE		0.0095	-0.3442	0.2037	-0.7601	-0.0082	-0.5226	0.096	0.0082	-0.2405	-0.6954	-0.0296	-0.1411	0.22	0.0426	-0.1828
RASGRF1	-0.25298	0.17298	-0.42596	-1.72015	11.7793	0.111541	5	10	0.999713	FALSE		-0.8425	-0.2429	0.2429	0.7546	0.8911	0.5789	-0.7436	-0.4106	-0.5437	-0.6647	1.3033	0.2821	0.5395	-0.5196	1.202
MRPL24	0.42404	-0.03484	0.45888	1.75202	9.59279	0.111605	5	10	0.999713	FALSE		0.0935	0.1811	0.4285	-0.0424	0.0865	-0.3923	0.7215	-0.0452	0.1513	-0.012	-0.0447	-0.2023	-0.0606	-0.1204	0.1384
KIAA1549	0.19562	-0.21695	0.41257	1.75309	9.50393	0.11171	5	10	0.999713	FALSE		-1.1739	-0.4837	-0.4104	-0.0189	0.0389	1.1662	-0.1682	0.0189	-0.243	-1.1386	4.9877	2.673	3.7326	-0.1802	-1.3238
IL18	0.72304	-0.14259	0.86563	2.01169	4.16084	0.111854	5	10	0.999713	FALSE		-1.6721	0.8845	0.0383	1.0085	-0.0383	-0.0411	1.6218	0.7882	-0.3116	-0.3191	-0.2376	0.5142	-0.8321	-3.0653	-5.1823
CLEC4D	0.43472	-0.34194	0.77666	1.78262	8.09223	0.112073	5	10	0.999713	FALSE		0.1275	0.1738	-0.2591	-0.915	-0.8731	-0.2201	0.4413	0.0296	-0.3227	-0.7715	0.0419	-0.365	0.1051	0.129	0.2336
CEACAM8	0.85896	-0.25782	1.11678	1.91874	5.08873	0.112104	5	10	0.999713	FALSE		-0.4832	0.1728	-0.614	-0.7462	-2.4563	-0.2785	-0.7575	0.3344	0.1337	-1.4309	-0.8147	0.3007	-0.0954	-0.1327	0.3845
CDH1	0.24434	-0.10627	0.35061	1.82447	6.64959	0.113073	5	10	0.999713	FALSE		-1.1178	-0.1508	-0.5205	0.2831	0.1269	0.2101	-0.1588	-0.1499	-0.5539	0.1793	0.1956	1.3142	0.4563	0.6769	-0.5972
IL2RA	0.2717	-0.21784	0.48954	1.89765	5.27986	0.113138	5	10	0.999713	FALSE		-0.2906	0.6931	-0.0791	0.3258	0.4641	-0.1517	-0.0538	-0.042	-0.5871	0.0335	0.5092	0.5819	-0.1828	0.2782	0.4361
SLC44A4	-0.31242	0.16034	-0.47276	-1.7113	11.7221	0.113329	5	10	0.999713	FALSE		-4.9058	0.0364	0.875	-4.8301	1.8693	-4.8598	0.295	-0.0364	0.1507	1.6388	-1.1088	-0.1029	1.2561	1.9677	1.3388
SAMD8	-0.25606	0.55176	-0.80782	-1.70352	12.2294	0.113728	5	10	0.999713	FALSE		0.9491	-0.344	1.2714	0.9417	0.8316	-0.7067	0.2811	-0.0651	0.0711	0.4654	0.0651	0.5113	-0.2239	-0.0938	-0.5038
FGL1	-0.1964	0.07101	-0.26741	-1.71788	10.9812	0.113849	5	10	0.999713	FALSE		-1.1288	0.2032	-0.5269	0.0761	0.3543	0.4051	0.2152	0.4624	-0.089	0.2239	-0.6563	-0.7837	-0.0761	-1.3374	0.2493
IL1RN	0.79122	-0.21365	1.00487	1.91162	5.02269	0.113887	5	10	0.999713	FALSE		-0.0677	0.6978	-0.659	0.0677	-0.3858	-6.1715	0.3803	-0.781	1.1176	-0.1844	0.2614	1.128	0.1006	0.8156	0.1611
NECTIN2	0.1273	-0.04618	0.17348	1.71504	11.0548	0.114196	5	10	0.999713	FALSE		-0.3111	-0.0798	0.3389	0.1862	0.5074	0.3196	0.5199	-0.0192	-0.1693	-0.1887	0.1875	-0.3734	0.0192	-0.3465	-0.0978
CKAP4	0.21496	-0.2271	0.44206	1.87027	5.5807	0.114304	5	10	0.999713	FALSE		1.187	-1.3902	-1.7806	-4.9377	0.0324	0.8361	-0.0645	1.4181	-0.0324	-0.9951	-0.4622	-0.8202	1.8345	1.685	1.4703
CTSF	0.15066	-0.07021	0.22087	1.72072	10.4555	0.114713	5	10	0.999713	FALSE		0.0224	-0.4534	-0.5977	-0.0086	-0.3723	-0.2405	-0.5801	0.1099	0.7073	0.0086	0.1601	-0.2698	0.5376	0.3484	0.0263
CD163	0.28344	-0.18301	0.46645	1.89299	5.17507	0.114947	5	10	0.999713	FALSE		-0.1122	0.2774	0.0093	0.0406	0.1452	-0.1343	0.1107	0.0689	-0.0093	-0.1995	-0.175	0.074	-0.1474	-0.1781	-0.0196
PXDC1	1.2262	-1.70949	2.93569	1.83573	6.1144	0.115143	5	10	0.999713	FALSE		-0.0213	0.1911	0.3004	-0.0042	-0.227	-0.2056	0.0042	-0.2528	-0.7999	0.1879	0.1987	0.1143	-0.0296	0.439	-0.0635
CD72	0.35178	-0.19646	0.54824	1.81463	6.5438	0.115407	5	10	0.999713	FALSE		-0.354	-0.929	1.5213	-0.0975	-0.6929	-0.9741	0.3447	0.4051	-0.3991	-0.7379	0.0975	-0.131	2.3036	0.7015	0.2875
MAP3K4	2.77772	0.75956	2.01816	1.76905	7.8102	0.115764	5	10	0.999713	FALSE		0.8589	-0.347	-0.2992	0.9736	3.0756	-0.3439	-0.1945	0.0277	0.555	0.5107	0.0646	0.0876	-0.6984	-0.5749	0.4244
COLQ	0.20146	-0.03325	0.23471	1.68521	12.9243	0.115926	5	10	0.999713	FALSE		-0.2425	-0.4043	-0.1251	-0.0086	0.5748	-0.0431	0.0627	0.0086	0.0268	-1.2955	0.7489	-0.3252	-0.0207	0.341	0.517
DBH	-0.35606	0.20638	-0.56244	-1.77444	7.49178	0.116456	5	10	0.999713	FALSE		0.521	-0.9516	-0.9287	4.0751	-0.1662	0.3338	0.4035	-0.0794	0.2637	-0.3118	0.3029	-0.3017	-0.3181	-1.1773	-1.0911
PTK7	0.30438	-0.13242	0.4368	1.91362	4.78182	0.116492	5	10	0.999713	FALSE		-1.4137	-0.3693	0.6522	-0.2622	-0.3077	0.478	-0.0578	0.0578	0.9583	-0.5445	0.6701	0.5256	1.1718	0.0601	-0.2235
LSP1	1.08706	-0.02779	1.11485	1.84751	5.72776	0.116512	5	10	0.999713	FALSE		-0.2818	-0.2082	0.3016	-0.0325	-0.3069	0.3151	-0.3344	-0.6134	-0.6664	0.0754	0.3382	-0.3709	0.1462	0.6914	0.0325
ANKRD26P1	0.37242	-0.11481	0.48723	1.76294	7.8671	0.11656	5	10	0.999713	FALSE		-0.0984	1.1528	0.4284	-0.5676	0.0738	-0.1908	-0.0738	-0.1158	-0.3692	-0.4493	-0.1468	0.6795	1.1294	0.1872	0.2673
BDH2	0.5621	-0.14197	0.70407	1.77477	7.43579	0.116699	5	10	0.999713	FALSE		-1.3506	-0.8165	0.0062	-0.711	0.9153	0.5468	0.1612	-1.1747	0.0124	-0.4532	-0.3223	2.1194	1.0008	0.2244	-0.1628
CTSZ	0.31264	-0.11987	0.43251	1.88586	5.10972	0.116739	5	10	0.999713	FALSE		-0.384	-0.8187	0.0223	-0.2924	0.1466	-0.3235	0.8218	0.0082	-0.3463	-0.2459	0.2829	0.2005	0.448	0.2657	-0.3571
ERBB4	-0.2973	0.00434	-0.30164	-1.94855	4.36814	0.117163	5	10	0.999713	FALSE		0.0228	0.8889	-0.3054	-1.0156	-0.2961	-0.4576	0.0571	-0.4822	-0.241	-0.2629	0.0437	0.2357	-0.0421	0.5716	-0.2278
LRATD2	-0.04176	0.1655	-0.20726	-1.70992	10.2944	0.117202	5	10	0.999713	FALSE		-0.9369	-0.2938	-0.1497	-1.0222	-2.8851	0.5036	-0.6421	0.5319	0.1497	1.0683	0.4463	-0.6788	1.118	0.3332	0.5459
HSD17B2	-1.88688	0.14523	-2.03211	-1.96781	4.18389	0.117355	5	10	0.999713	FALSE		1.9074	-1.3914	-1.238	-0.3945	0.0304	-2.6693	0.7986	0.3656	0.0366	-1.7506	-0.0304	-0.2114	0.8293	0.3403	0.6307
EVPLL	0.39078	-0.49038	0.88116	1.80009	6.54698	0.117809	5	10	0.999713	FALSE		-0.3828	-0.0359	0.2447	-0.4398	0.6746	-0.1469	0.0998	-0.3199	-0.3249	0.2122	0.0359	0.2064	-0.0819	0.403	0.3882
SLC1A4	0.29864	-0.85107	1.14971	1.68506	11.8034	0.11821	5	10	0.999713	FALSE		-0.1737	0.1448	-0.1763	-0.0705	-0.1981	0.034	0.11	-0.8211	-0.9658	0.0312	0.3587	0.0913	-0.0507	-0.1801	-0.0639
TRIM17	0.186	-0.04467	0.23067	1.67194	12.8683	0.11866	5	10	0.999713	FALSE		-0.1082	0.2091	-0.173	-0.803	-0.1669	1.7224	-0.1725	-0.3865	-0.736	-0.3251	0.8011	3.3436	0.5014	0.9168	-0.3247
FLT1	0.09838	-0.15897	0.25735	1.83397	5.69219	0.118999	5	10	0.999713	FALSE		0.3901	-1.1505	0.1595	-0.1902	-3.4604	1.0844	-0.8513	-0.5647	0.4223	-0.244	0.719	3.3819	-0.1595	1.0402	-0.5531
ERICH3	1.66484	-0.06353	1.72837	1.85965	5.24871	0.119264	5	10	0.999713	FALSE		-0.2067	-0.0047	0.3642	0.1827	-0.1527	-0.4771	-0.1108	-0.1984	0.0047	0.0549	0.2072	0.7294	0.3533	0.553	-0.3658
SUMF1	-0.2753	1.22412	-1.49942	-1.66906	12.5003	0.11994	5	10	0.999713	FALSE		0.0151	-0.3556	-0.7681	0.128	-0.4469	0.5007	-0.6734	-0.1137	0.5091	-0.3045	-0.2537	0.6074	0.069	0.7318	-0.0004
NMI	0.73146	-0.42155	1.15301	1.71088	9.05088	0.121076	5	10	0.999713	FALSE		-0.3462	-0.0772	0.0267	-0.0647	-0.0762	0.3381	-0.0895	-0.0051	-0.2562	0.0051	-0.009	0.1107	0.3672	0.2716	-0.1295
EIF2B5	-1.65352	0.43544	-2.08896	-1.81396	5.82339	0.121109	5	10	0.999713	FALSE		0.5941	-0.7464	0.4186	-0.0491	0.0222	-0.1794	-0.2097	-0.0253	0.3236	0.0433	0.7922	-0.4181	1.5122	1.5029	0.1794
NTRK2	0.02856	-0.04713	0.07569	1.66403	12.2123	0.121535	5	10	0.999713	FALSE		-0.0158	0.0158	0.5634	-0.1216	-0.0607	1.4153	-0.365	-0.429	-0.9557	-0.9589	0.3482	2.4605	0.3457	0.9956	-0.2434
ZCCHC2	0.32892	-0.22048	0.5494	1.66866	11.6128	0.121897	5	10	0.999713	FALSE		0.765	-0.4091	0.7953	-0.066	4.3682	-0.9488	0.1159	0.1022	-0.4121	-0.9001	-2.0445	0.1303	0.5294	-1.7008	-5.9699
IDUA	0.32024	-0.19027	0.51051	1.74171	7.55535	0.121946	5	10	0.999713	FALSE		-0.3999	0.1947	0.1251	0.5757	0.5274	0.4029	0.3812	0.1503	-0.7804	-0.2939	0.3524	-0.1251	-1.2178	-0.5424	-0.491
LYVE1	0.24454	-0.11252	0.35706	1.7616	6.92284	0.121994	5	10	0.999713	FALSE		-0.4275	-0.5657	-0.5439	0.1478	0.3649	-0.2818	0.3904	0.1534	-0.0215	0.3057	-0.3198	-0.6188	-0.1331	0.0215	-0.5183
SEMA5A	0.2744	-0.10818	0.38258	1.69491	9.48324	0.122612	5	10	0.999713	FALSE		-0.5276	-0.1386	0.1239	-0.2756	0.1496	0.1319	-0.2628	-0.9277	0.4339	-0.8601	-0.1392	-0.1239	2.5737	0.5227	0.6447
PPP1R14D	0.22118	-0.25159	0.47277	1.71121	8.63092	0.122644	5	10	0.999713	FALSE		1.6117	0.7853	1.9479	-1.191	1.6091	-0.4172	0.8115	-0.3431	-1.5082	1.5036	-0.59	0.2801	0.1616	-0.7971	-0.1616
NGRN	0.4293	-0.17252	0.60182	1.66183	11.6308	0.123238	5	10	0.999713	FALSE		-0.2368	-0.0074	-0.3034	0.0266	-0.151	0.159	-0.1328	0.2912	-0.3805	-0.1671	0.4358	0.0658	-0.0313	0.0103	-0.0379
NOMO1	0.19992	-0.10072	0.30064	1.72956	7.72153	0.123322	5	10	0.999713	FALSE		-0.1273	-0.2716	0.7076	-0.1709	-0.0981	0.5937	-0.0574	0.1865	-0.0066	0.0066	0.7255	0.8526	-0.1647	0.8802	0.0995
SMURF2	0.3702	-0.12327	0.49347	1.67667	10.3432	0.123526	5	10	0.999713	FALSE		-0.1609	-0.362	0.5053	-0.045	0.3281	-0.076	-0.0437	-0.1335	0.1806	0.1635	0.5932	0.6674	-0.0549	0.0437	0.2991
NPPC	0.06828	-0.34242	0.4107	1.67475	10.3341	0.123937	5	10	0.999713	FALSE		0.2174	1.0538	-0.1926	-0.4108	-0.3878	-0.9172	0.0955	-1.5663	-0.9951	0.3425	7.5901	1.4233	0.7601	1.435	-0.0955
IFI30	0.57928	-0.33116	0.91044	1.80354	5.68171	0.124113	5	10	0.999713	FALSE		-0.4285	0.0097	-0.3018	0.3876	-0.7298	-0.1816	0.5277	-0.4166	-0.039	0.3363	0.5572	0.5025	-0.0097	0.7503	-0.302
NT5E	0.3368	-0.03068	0.36748	1.79412	5.84599	0.124248	5	10	0.999713	FALSE		-0.0167	-0.1916	0.0728	-0.0738	-0.3501	-0.1424	0.0883	0.1926	-0.1427	-0.2269	0.4834	-0.2663	0.3811	0.2303	0.0157
TNFRSF1B	0.3196	-0.11156	0.43116	1.87272	4.65406	0.124304	5	10	0.999713	FALSE		-1.162	-0.7916	0.2861	-0.1514	0.368	1.7359	-0.128	0.0324	-0.1165	-0.5759	0.3651	3.1355	2.4331	0.4084	-0.3836
SERPINB8	0.73812	-0.32227	1.06039	1.81081	5.5305	0.124312	5	10	0.999713	FALSE		-0.4317	-1.0279	0.6783	-1.2889	0.3603	0.6682	0.9617	-1.0315	-0.0762	-0.2246	-0.0635	0.8816	-0.1247	0.3188	1.687
VCAN	-0.21816	-0.0156	-0.20256	-1.64959	12.241	0.124435	5	10	0.999713	FALSE		-0.5256	-0.1467	0.6906	-0.0416	-0.018	0.2496	0.0611	-0.1386	-0.4146	-0.1233	-0.0275	0.3138	0.6981	0.1703	0.0011
SERPINA1	0.33322	0.02839	0.30483	1.74371	7.01152	0.124662	5	10	0.999713	FALSE		-0.7096	0.3474	0.4945	-0.0818	1.1067	-1.1946	-0.8962	-0.2134	-0.7718	-0.1805	0.641	1.4169	-0.136	-0.3459	0.4774
SYTL2	1.17032	-0.44841	1.61873	1.82493	5.23001	0.125025	5	10	0.999713	FALSE		0.0012	-1.0021	0.4786	-0.8831	-0.5926	-0.5276	2.8528	-0.0012	-0.4226	-0.4933	1.348	-0.684	1.3552	0.3852	2.2901
PLEKHA4	0.2163	-0.01027	0.22657	1.65706	11.2794	0.125034	5	10	0.999713	FALSE		-0.4542	-0.1131	0.6002	-0.0707	0.0746	-0.4367	0.5294	-0.3083	-0.3	0.0434	0.1071	0.5736	0.4049	1.3023	-0.2235
IL13RA1	0.00992	-0.08186	0.09178	1.64616	12.1122	0.125412	5	10	0.999713	FALSE		-0.6367	-0.2616	-0.172	0.0813	-0.2377	-0.1277	0.111	-0.0708	0.5958	-0.6755	1.1927	0.0352	0.8343	0.0999	-0.303
NLGN2	-0.4739	0.52816	-1.00206	-1.63872	12.8501	0.125511	5	10	0.999713	FALSE		-0.8851	-1.0365	0.5959	0.6195	0.5138	1.5476	-0.1225	-0.9597	-0.0268	-1.8158	1.3394	2.8355	0.1182	4.4092	-0.8689
TLX1	2.0665	0.31985	1.74665	1.64556	11.9483	0.125886	5	10	0.999713	FALSE		-0.2766	-0.1964	-0.409	0.4109	0.4383	0.0225	-0.0533	0.4142	-0.0225	-0.3027	1.0457	0.1292	1.4174	0.5914	-0.3266
IRF2BP2	0.66256	-0.36431	1.02687	1.89657	4.29049	0.125912	5	10	0.999713	FALSE		-0.1957	-0.4727	0.377	0.3117	0.1435	-0.0576	0.2007	4.0887	0.4346	0.5052	-0.4792	-0.4357	-0.3799	0.4388	0.0576
SMCO2	0.55758	-0.51935	1.07693	1.63878	12.6153	0.125945	5	10	0.999713	FALSE		-0.7248	-2.4741	0.2145	-0.2168	0.1267	-1.4542	0.5521	0.4143	0.7708	-0.4353	-0.093	-0.2143	0.4393	0.232	1.0031
RNASE4	0.16958	-0.04731	0.21689	1.72034	7.4672	0.126369	5	10	0.999713	FALSE		0.7996	-1.8736	0.901	-2.0426	-0.7189	0.5088	0.853	-1.3873	-0.6968	-1.178	2.0924	-0.2371	0.6319	-0.4788	0.2195
RNF38	0.58122	-0.11474	0.69596	1.76368	6.21242	0.126548	5	10	0.999713	FALSE		-0.0926	-0.1549	0.366	0.0063	0.131	-0.0242	0.2993	-0.9909	0.3779	-0.1904	-0.6006	0.3883	1.5339	1.3515	0.6609
NFATC4	0.11946	-0.11594	0.2354	1.63334	12.8976	0.126558	5	10	0.999713	FALSE		0.4696	0.0256	1.1264	-0.8042	1.8363	0.7968	0.6692	-1.8128	3.4476	-1.1857	-1.0985	-0.1972	-0.9435	0.9019	-1.2359
PHOX2A	-0.31576	0.07771	-0.39347	-1.73515	6.94243	0.126654	5	10	0.999713	FALSE		-0.3506	-0.2799	-0.4294	-0.2781	-0.0801	0.1841	0.1739	-0.2267	-0.0605	0.342	0.0726	-0.1629	1.1275	0.4936	0.0545
TNKS1BP1	0.30278	-0.89023	1.19301	1.64852	11.3256	0.126683	5	10	0.999713	FALSE		-0.7892	0.2981	-0.2864	-0.097	-0.0019	0.3924	0.4049	0.026	0.549	0.4307	-0.6183	0.1845	-0.2333	0.0019	-0.3775
DSC2	0.14402	-0.15365	0.29767	1.79026	5.63069	0.126839	5	10	0.999713	FALSE		-0.3163	0.2641	-0.0822	0.4171	-0.5747	0.7054	-0.8398	-0.008	0.2116	-0.0458	-0.1029	0.4839	0.4352	1.0082	0.008
SFRP4	0.11954	-0.05511	0.17465	1.63167	12.8902	0.126926	5	10	0.999713	FALSE		-0.274	-0.1544	-0.3624	-1.6361	0.4396	-1.1627	0.169	-0.3357	0.9212	0.2284	0.4629	-0.3071	0.2127	0.5651	0.1544
BIK	0.66494	-0.22411	0.88905	1.65337	10.7903	0.127022	5	10	0.999713	FALSE		-0.1798	-0.8135	-0.5624	0.2399	0.4026	2.465	-0.3724	-1.3976	-0.3821	-0.6249	3.8915	3.2381	0.3212	0.2187	-0.3364
HS3ST3B1	0.05178	-0.20333	0.25511	1.63031	12.9261	0.12715	5	10	0.999713	FALSE		0.1932	4.4451	-0.045	0.6514	-0.1678	0.3777	2.0712	-0.2673	-0.1927	0.4649	0.0397	-0.4753	0.0554	0.4161	-0.0736
SERPINA3	0.2757	-0.00735	0.28305	1.74314	6.63675	0.127173	5	10	0.999713	FALSE		-0.1301	-0.2822	0.1162	0.0405	-0.4715	0.259	0.0832	-0.5125	-0.0319	-0.1545	-0.0698	-0.0876	0.5807	0.3091	-0.0212
CXCL10	0.38878	-0.21809	0.60687	1.82716	5.00414	0.127183	5	10	0.999713	FALSE		-0.9904	-1.6655	-0.3648	0.8078	-1.4806	-0.6516	0.5515	-0.5831	0.0337	0.395	-0.674	-0.3325	1.015	0.9238	0.5173
KDM5A	0.30026	-0.3441	0.64436	1.64663	11.2018	0.127374	5	10	0.999713	FALSE		-0.0025	-0.062	-0.3002	0.1018	-0.1974	0.4831	0.3708	0.1618	0.0327	-0.412	-0.1909	-0.3379	0.096	-0.388	-0.0686
MAG	0.19034	-0.00767	0.19801	1.77201	5.91962	0.127442	5	10	0.999713	FALSE		0.2984	-2.5917	-0.9255	-0.6732	0.4989	-0.0938	0.8404	-0.2123	-0.5753	0.3263	0.779	0.0938	-0.4081	0.4406	0.3731
TBC1D32	0.69484	-0.40027	1.09511	1.83019	4.93356	0.127522	5	10	0.999713	FALSE		-3.1585	0.5152	-0.7862	0.3242	-5.5761	0.6125	-0.1455	-0.7735	0.8302	-0.3962	-0.3158	0.0949	0.9398	1.0837	-0.5395
CEP170B	0.20576	-0.23979	0.44555	1.67884	8.88447	0.12793	5	10	0.999713	FALSE		-0.1625	0.4475	-0.0599	-0.5691	-0.5193	0.2809	0.0203	-0.2688	-0.731	0.1695	1.0066	-0.4237	1.604	1.2332	-0.3386
DOCK8-AS1	1.0677	-0.46829	1.53599	1.76519	6.00499	0.127932	5	10	0.999713	FALSE		-0.0731	0.7882	-0.0262	-0.1645	0.4369	0.7194	0.5762	-1.0762	-1.1269	-0.5931	0.0262	1.5819	0.8233	1.1995	-0.4073
LILRA4	1.008	-0.24488	1.25288	1.84942	4.64989	0.128017	5	10	0.999713	FALSE		0.0041	-0.1408	0.4392	-0.1682	0.0923	-0.3353	-0.5416	-0.7722	-1.052	-0.6626	-0.0041	0.4077	0.2316	1.1369	-0.6548
CXADR	0.1238	-0.24073	0.36453	1.73186	6.81868	0.128043	5	10	0.999713	FALSE		-0.4094	-0.2097	0.0881	0.1931	0.1487	-0.3457	0.1426	-0.014	-0.2776	-0.0055	0.0771	0.0321	0.0945	0.0155	0.0055
CCL18	0.56246	-0.41994	0.9824	1.68048	8.76773	0.128058	5	10	0.999713	FALSE		-0.3012	0.1923	-0.1885	0.0806	1.4062	0.0078	0.9528	-0.5757	1.5137	0.1508	-0.1156	0.6062	-0.728	-1.1539	-0.0078
DZIP3	-0.15074	0.15878	-0.30952	-1.64447	11.0932	0.128093	5	10	0.999713	FALSE		1.7716	-1.2452	-0.6725	-3.8119	-0.3908	0.1827	-0.0367	0.6059	-0.7084	-1.7326	1.0217	0.0367	1.147	0.2755	-0.8898
MANSC4	0.36272	-0.22721	0.58993	1.65428	10.2225	0.128408	5	10	0.999713	FALSE		-0.3083	-1.0017	0.3773	-1.3299	0.1121	0.4021	-0.0525	-0.1938	-0.1449	0.0525	-0.1696	0.2938	0.1403	0.0923	0.0831
RBFOX3	0.14664	-0.29987	0.44651	1.78582	5.54178	0.128442	5	10	0.999713	FALSE		-0.3013	-0.0007	0.0007	0.0384	-0.2589	-0.7316	0.1327	-0.6891	-0.0578	-0.096	-0.2211	0.0075	-0.1403	0.1653	0.144
TPPP2	-0.63646	0.76394	-1.4004	-1.62696	12.6051	0.12847	5	10	0.999713	FALSE		0.2737	-0.3568	0.3991	5.1136	1.5622	-0.7895	5.4537	3.6721	1.2068	-0.3925	-2.0843	0.1755	-0.1755	-2.1467	2.9469
ITIH1	0.26264	0.00825	0.25439	1.67527	8.84561	0.128791	5	10	0.999713	FALSE		0.0196	-0.4228	0.1666	-0.0196	-0.1945	0.0217	-0.2013	0.0335	-0.0853	-0.251	0.1003	-0.0842	-0.0742	0.049	0.446
TNS4	0.1531	-0.09736	0.25046	1.6236	12.7527	0.128909	5	10	0.999713	FALSE		-0.4399	-0.1229	-0.0803	-0.8478	0.1167	0.4641	-0.0207	0.1915	-0.436	-0.4186	0.7503	-0.3326	1.1432	0.0727	0.0207
SYCE1L	0.73998	0.10249	0.63749	1.70918	7.34336	0.129159	5	10	0.999713	FALSE		-0.1017	-1.4641	0.9654	0.0303	-0.2423	0.08	-0.0507	-3.4383	-0.0886	-0.0303	0.6799	0.6448	-0.8252	0.6193	0.3674
BOLA1	0.68504	-0.04655	0.73159	1.74049	6.41815	0.12919	5	10	0.999713	FALSE		-1.7512	-0.3949	-1.0145	-4.657	-0.6345	0.2943	-0.065	1.1058	-1.2372	-0.7144	0.693	-1.487	-0.0414	0.2604	1.159
CHEK2	0.511	-0.48243	0.99343	1.72196	6.89825	0.129381	5	10	0.999713	FALSE		-0.3579	-0.5519	0.2457	-0.1215	0.0165	-0.1241	-0.0244	-0.0688	-0.0165	-0.4749	0.4273	0.5672	-0.1607	0.5494	-0.3619
INPP5F	0.60464	0.15865	0.44599	1.63654	11.0452	0.129875	5	10	0.999713	FALSE		-0.751	0.312	0.3458	-1.0759	0.9031	-0.0389	0.3514	-1.6597	-0.0337	0.0337	-0.3836	0.8707	0.1496	1.5249	0.2659
AREG	0.35112	-0.10127	0.45239	1.71349	7.06887	0.129928	5	10	0.999713	FALSE		-0.1511	0.0468	0.2251	-0.1833	0.1301	-0.0965	-0.292	-0.4923	-0.5825	-0.2092	-0.0327	1.3926	-0.1191	0.4223	0.0327
PM20D1	-2.76408	0.1057	-2.86978	-1.69692	7.62706	0.129993	5	10	0.999713	FALSE		-6.1746	1.1853	0.1223	-0.0056	-0.0114	-1.1265	-1.5079	-0.2814	0.9654	0.3999	-0.7746	0.8444	0.3052	0.4524	3.4438
OLR1	0.71	-0.32316	1.03316	1.85017	4.4942	0.130055	5	10	0.999713	FALSE		-0.4488	-0.302	0.3816	-0.3863	0.0264	-0.0744	0.9809	1.873	-0.2606	-0.1707	0.7237	-0.0609	0.7955	1.376	0.5097
NTRK1	0.14776	-0.22598	0.37374	1.70384	7.36214	0.130078	5	10	0.999713	FALSE		-0.9255	2.4481	-0.4009	2.4385	1.2954	6.9607	0.9032	-0.5728	-0.2088	1.049	-0.355	-0.1766	-0.1122	0.5857	0.6452
RBP5	0.9278	-0.11772	1.04552	1.74416	6.2067	0.130101	5	10	0.999713	FALSE		0.6611	-1.2603	0.9103	0.5234	-1.3153	-0.0041	1.3846	0.0372	-0.862	0.9873	-0.533	-1.6819	0.0738	0.0041	-0.7185
FBXO31	0.31958	-1.44059	1.76017	1.61415	12.9797	0.130532	5	10	0.999713	FALSE		-0.1772	-0.0276	0.0078	0.0639	0.2807	-0.0078	-0.0629	-0.1327	0.322	-0.4796	0.0289	1.149	0.3206	0.7313	-0.1914
SIGLEC8	0.54866	-0.23655	0.78521	1.79925	5.08089	0.130952	5	10	0.999713	FALSE		0.3192	0.0075	0.2234	-0.0075	-0.6303	-0.1217	-0.2816	-0.3132	-0.2215	0.2074	-0.1965	-0.0499	0.6859	0.8352	0.1557
CALML4	0.33504	-0.09655	0.43159	1.73958	6.20406	0.130957	5	10	0.999713	FALSE		-0.8387	0.0529	0.0778	-0.046	0.1275	0.072	0.3716	-0.8009	-0.1376	-0.4477	0.6229	0.0808	-0.1649	0.6936	-0.195
KIF9	1.04878	-0.20802	1.2568	1.79984	5.04891	0.131217	5	10	0.999713	FALSE		-1.1192	-0.5692	-0.4079	-1.0732	-0.048	0.7959	0.5713	-0.2885	-0.4436	0.539	0.048	3.0523	0.8648	-0.6193	1.1769
CBY1	-0.25596	0.12418	-0.38014	-1.64342	9.96863	0.131421	5	10	0.999713	FALSE		-0.602	-0.7126	0.3249	-2.6425	0.4772	-2.3484	0.7513	-1.0369	0.0013	-0.4908	5.4711	2.6827	2.8757	-1.8398	-0.676
GOLGA6L4_GOLGA6L9_GOLGA6L10	0.41266	0.04663	0.36603	1.68035	7.99287	0.131432	5	10	0.999713	FALSE		-0.6521	-0.2967	-0.2049	-0.0643	0.0204	-0.0204	-0.879	-1.4412	-1.1199	0.3444	0.0977	-0.7094	0.1369	0.5869	-0.1227
TNNI3	0.29912	-0.97295	1.27207	1.60963	12.8848	0.131694	5	10	0.999713	FALSE		0.3812	0.1575	0.8038	-0.2831	-0.3374	-0.5185	-1.5168	-0.9474	-0.1979	-0.1623	-0.0976	-0.2119	1.4649	2.1697	-0.1765
SCGB1A1	-0.2998	-0.04379	-0.25601	-1.60861	12.9372	0.131822	5	10	0.999713	FALSE		-0.0547	1.4237	1.537	0.1407	1.028	1.3493	1.0505	-0.2102	0.0547	-0.1114	-0.5036	1.1445	0.1857	-0.101	-1.054
PLA2G4D	0.13934	-0.06628	0.20562	1.6072	12.9669	0.132077	5	10	0.999713	FALSE		-0.6565	-0.4691	1.2309	-0.5808	0.2653	1.1687	1.2482	0.0299	0.5232	-0.0299	-5.6539	1.1948	-0.6239	-1.4518	-1.9839
GLT8D2	0.96112	-0.62458	1.5857	1.62718	10.8132	0.132459	5	10	0.999713	FALSE		-0.9828	0.4098	-0.4236	-0.6156	-0.3264	0.5066	-1.0518	-2.077	0.8093	-0.0534	0.4745	-0.5237	0.4151	0.1352	0.0534
PRR25	-0.61916	0.0779	-0.69706	-1.75227	5.72529	0.132652	5	10	0.999713	FALSE		-2.7503	-0.8567	0.4717	-0.077	0.0638	0.0478	1.351	-6.8837	-2.173	-0.0119	0.3328	1.2	0.143	0.1163	-0.9462
C3orf62	0.4035	-0.16259	0.56609	1.63349	10.1154	0.133066	5	10	0.999713	FALSE		-0.7567	-0.0189	-1.0308	-0.18	0.3175	-0.3356	0.3906	-0.4541	-0.0821	0.6975	0.0189	0.2019	2.0758	3.1077	-0.2897
FAM90A10	1.8061	-0.7783	2.5844	1.79412	4.93305	0.133552	5	10	0.999713	FALSE		1.4576	-2.3663	-0.2787	0.5028	-0.3137	-2.4693	0.2787	-1.4724	0.4695	-0.9338	-0.5452	0.4504	1.1392	0.865	-0.4552
KMT2C	0.2447	-0.08981	0.33451	1.61056	11.844	0.133588	5	10	0.999713	FALSE		0.2163	0.0519	1.0656	-0.0519	1.3113	1.5987	0.9045	-1.1603	0.4885	-0.3285	-0.2907	0.4363	-0.6334	0.5087	-1.1884
CR2	0.3297	-0.04057	0.37027	1.75863	5.49772	0.133645	5	10	0.999713	FALSE		-3.466	0.4583	0.0693	0.6097	-0.4603	1.1243	1.3927	0.151	0.8654	-1.1131	-4.8389	-0.3793	-0.1603	-4.4442	-0.0693
BCHE	-0.05248	0.01832	-0.0708	-1.70579	6.71055	0.133662	5	10	0.999713	FALSE		-1.0909	-0.251	0.5895	-0.0075	-0.863	1.1956	-0.1724	-0.2369	0.0778	-0.3901	0.1631	1.5209	0.1319	0.2413	0.0542
NCAN	-0.1027	0.10059	-0.20329	-1.65447	8.66649	0.133717	5	10	0.999713	FALSE		-0.5451	-0.191	0.2872	0.1152	-0.1407	0.15	-0.161	-0.2132	-0.3338	-0.0347	-0.1672	-0.078	0.217	0.1864	0.1356
CLEC5A	0.0937	-0.22447	0.31817	1.71559	6.39825	0.133968	5	10	0.999713	FALSE		-0.5283	0.0948	-0.1975	-0.1683	0.0575	-0.5537	0.0804	-0.6316	-0.4449	0.1892	-0.3863	0.0052	0.2357	0.036	0.1761
CSNK1G2	1.38998	-0.09273	1.48271	1.85462	4.18857	0.134026	5	10	0.999713	FALSE		0.8811	-1.0059	-1.7049	-0.507	-0.9565	1.1104	-0.1329	-1.6633	-1.4213	-0.6913	0.1329	2.1468	1.3314	1.3134	-1.8145
NCF1C_NCF1	1.5696	-0.23744	1.80704	1.83593	4.37598	0.134083	5	10	0.999713	FALSE		-0.3689	0.0244	-0.1327	-0.251	-0.3682	0.2092	-0.053	0.0845	-0.7648	-0.0714	-0.1599	0.1965	0.0677	0.1864	-0.2057
STK11IP	0.48348	-0.07793	0.56141	1.73157	5.99284	0.134122	5	10	0.999713	FALSE		-0.7369	-0.3856	0.0884	0.5045	0.5448	0.4483	0.7675	0.1298	-0.4908	-0.381	-0.0337	-0.0534	-0.6345	-0.3882	-0.1483
FCAR	0.46924	-0.32945	0.79869	1.72626	6.07865	0.13441	5	10	0.999713	FALSE		-0.0081	0.0574	0.2782	-0.0646	0.0081	-0.5095	-0.1873	-0.9032	-0.7582	0.1134	-0.2039	-0.6178	1.1651	0.9872	0.7845
KRT14	-0.01818	-0.22536	0.20718	1.59618	12.9996	0.134461	5	10	0.999713	FALSE		-0.072	-0.3406	-0.8636	-0.0286	0.3925	-0.4905	0.0955	-0.1288	-0.6712	-0.757	-0.4764	-0.2713	1.3015	0.4214	0.3617
FABP2	0.56146	-0.09805	0.65951	1.68274	7.2508	0.134819	5	10	0.999713	FALSE		-0.492	-0.1869	1.4898	0.262	-1.0253	0.0967	3.0089	-1.0967	0.4376	1.5917	0.3052	0.6258	-0.714	-1.2142	-1.1785
PLP1	-0.05792	0.11705	-0.17497	-1.59534	12.8837	0.134864	5	10	0.999713	FALSE		0.4506	-0.1922	0.068	0.2772	0.2809	-0.1569	0.7354	-0.3343	-0.3473	-0.0064	2.1855	-0.3933	2.5162	1.0697	0.0064
NPTN	1.97786	-0.24127	2.21913	1.84111	4.25088	0.135183	5	10	0.999713	FALSE		-0.4861	-0.0103	0.3322	0.453	-0.3744	0.2932	-0.003	-0.2151	-0.4606	-0.1608	0.003	-0.1055	0.4721	0.1398	0.2923
SECISBP2L	-1.76062	0.19591	-1.95653	-1.8061	4.63804	0.135276	5	10	0.999713	FALSE		-0.0634	-0.1562	0.1714	-0.1201	0.1022	0.2337	-0.1036	-0.0149	-0.3287	-0.0014	0.2774	0.0132	0.2506	0.0874	-0.0917
QRICH2	0.02892	-0.25893	0.28785	1.59132	12.9805	0.135588	5	10	0.999713	FALSE		-0.7592	1.9559	0.1725	0.2084	-1.3124	-0.3848	2.1383	-0.6447	0.2794	0.2936	-0.2708	-2.3278	0.0295	-0.0295	-0.7333
MYH13	-0.07152	-0.61257	0.54105	1.59387	12.5814	0.135766	5	10	0.999713	FALSE		-0.1858	-0.5121	1.5516	0.0472	0.1807	-0.3859	1.6188	-0.6187	-0.1358	-0.1527	1.2601	0.1146	-0.0472	0.982	1.3327
BRF1	0.40916	-0.18523	0.59439	1.73951	5.63134	0.135833	5	10	0.999713	FALSE		-1.9593	-0.3341	0.361	1.0726	1.6495	0.0024	0.353	0.8625	0.8013	-0.9993	-0.8857	-0.6121	0.1983	-0.2826	-0.3667
TMPRSS11D	0.32452	0.03122	0.2933	1.62505	9.79921	0.135839	5	10	0.999713	FALSE		-0.4273	-0.7391	1.4895	-0.1986	-0.4598	0.5517	0.3672	0.2901	-0.3424	-0.0234	1.9041	1.4767	5.1025	-0.0924	0.0234
CFAP126	0.67018	-0.97669	1.64687	1.58964	12.982	0.135963	5	10	0.999713	FALSE		0.2934	1.1352	1.208	-0.3571	0.981	0.2071	0.5837	-0.7588	-0.2601	0.4879	-0.9635	1.0874	0.2205	-2.1564	-1.648
ARMCX2	-0.04902	0.36956	-0.41858	-1.59462	12.3797	0.135995	5	10	0.999713	FALSE		-0.5073	-2.1179	0.9567	-0.7826	-1.4416	0.2673	0.5686	-1.3301	0.2472	0.4198	0.1909	0.6512	0.0956	-0.1882	0.0258
MFRP	-0.52084	0.01955	-0.54039	-1.69425	6.63987	0.136366	5	10	0.999713	FALSE		0.0281	-0.9771	-0.3709	1.3075	1.7584	-0.0281	1.7586	0.0506	-0.3183	-0.479	-0.394	0.7159	-0.6082	-1.17	-0.4553
FAM186B	0.49334	-0.5986	1.09194	1.61127	10.6311	0.136385	5	10	0.999713	FALSE		-0.1653	0.0516	-0.054	-0.4381	-0.3751	-0.0431	0.3034	-0.0616	-0.2023	-0.0085	0.5628	0.2374	0.0144	-0.1778	0.0085
BMP10	-0.1222	0.11039	-0.23259	-1.61793	10.0772	0.136515	5	10	0.999713	FALSE		-1.4917	1.4037	0.7106	-2.282	0.0465	0.4918	-0.4946	-0.6427	-1.4251	-0.0024	0.1629	0.3745	0.0024	0.7865	-0.2089
INKA1	0.74148	-0.57269	1.31417	1.60171	11.36	0.136642	5	10	0.999713	FALSE		-0.1819	0.0313	0.1732	0.0692	-0.1891	0.0837	-0.0682	-0.165	-0.313	0.1083	0.0082	0.3454	-0.0082	0.1406	-0.0381
PABPC4L	0.16052	-0.14044	0.30096	1.61522	10.2229	0.13667	5	10	0.999713	FALSE		0.0057	-0.8859	-0.0057	-5.6582	-0.9535	-0.4099	1.8294	-0.427	-0.1233	0.0155	0.7896	-0.9941	0.5605	1.282	0.3863
GSN	-0.08922	0.01968	-0.1089	-1.61543	10.1627	0.136801	5	10	0.999713	FALSE		-0.7661	-1.1365	-0.1439	0.0493	0.0641	0.0538	0.142	-0.2318	-0.0432	-0.2832	-0.182	0.0434	-0.1853	0.0344	0.406
PBXIP1	0.13178	-0.08272	0.2145	1.59548	11.8443	0.136926	5	10	0.999713	FALSE		0.0019	-0.2974	0.1589	-0.0019	0.6152	0.6363	0.7488	-0.1107	-0.4991	0.0065	-0.1988	-0.1226	0.1791	-0.241	-0.1112
IL17C	0.65182	-0.19134	0.84316	1.69052	6.624	0.137202	5	10	0.999713	FALSE		-0.6463	0.3456	-0.3523	0.9181	-0.1568	1.003	1.2631	0.2307	-0.2811	-0.0451	0.2689	0.2319	-1.2734	-0.5628	-0.2297
TSPOAP1	-0.13934	0.48169	-0.62103	-1.58199	12.9921	0.137682	5	10	0.999713	FALSE		-0.9978	-1.2636	0.1818	-0.0031	-1.0843	0.3184	0.11	-0.0522	-0.0741	-0.1859	-0.7264	0.2216	0.1656	0.5885	0.4883
MRPL28	0.2522	-0.14462	0.39682	1.62897	8.96633	0.137886	5	10	0.999713	FALSE		0.1401	-0.2213	0.1104	-0.8259	-0.567	0.0153	0.0405	-0.4006	-0.4657	0.0443	-0.1951	-0.2885	0.6341	0.6351	-0.0374
SANBR	-0.51706	0.31594	-0.833	-1.58116	12.9331	0.13798	5	10	0.999713	FALSE		-0.0601	0.2848	0.1604	-0.2586	-0.1888	0.0854	-0.0941	-1.0784	0.0601	0.5508	0.2291	0.6123	-0.5129	1.1156	0.7595
MARK4	0.44082	-0.08089	0.52171	1.6126	9.93818	0.138096	5	10	0.999713	FALSE		-0.4664	0.288	0.149	-0.6428	0.5559	-0.1992	0.0134	-0.3425	-0.7524	-1.1386	-0.0134	-0.1767	0.4209	0.8395	-0.2989
FABP3	0.16748	-0.17515	0.34263	1.66876	7.13624	0.138278	5	10	0.999713	FALSE		-1.2918	-0.4095	0.2516	-0.2975	-1.1085	0.0094	1.4568	0.1039	-0.0611	-0.4272	0.1074	-0.0094	0.8857	0.0755	0.2099
IL6R	0.42332	-0.02099	0.44431	1.64064	8.19981	0.138581	5	10	0.999713	FALSE		-0.7146	-0.3311	0.7017	0.0579	0.3321	-0.648	-0.2086	0.0817	0.0042	0.1254	0.0733	0.1072	-0.0194	0.3407	0.3548
ERG	0.5719	-0.28641	0.85831	1.69421	6.257	0.139125	5	10	0.999713	FALSE		-0.2166	0.5282	0.4199	-0.612	-0.7431	0.0905	0.4889	-0.1012	-0.7583	-0.6444	-0.5731	0.6399	0.1755	0.6161	0.529
PNMA2	0.168	-0.14119	0.30919	1.59381	11.0407	0.139183	5	10	0.999713	FALSE		-1.2019	0.9252	-0.9607	0.563	-1.5561	-1.3434	1.4599	-2.1862	-1.5209	-1.8385	4.4405	0.615	-1.1917	0.2229	0.3482
CHCHD6	0.11622	-0.2092	0.32542	1.58282	12.0395	0.139363	5	10	0.999713	FALSE		-0.8136	-0.6914	-0.4684	0.0382	-0.0724	-0.1066	3.7949	0.2275	0.9414	0.2956	-0.0382	-0.341	0.0471	-0.9856	-0.5262
ZIC3	0.35292	-0.36763	0.72055	1.5787	12.4237	0.139518	5	10	0.999713	FALSE		-0.2865	-0.3954	0.1357	0.1005	-0.0245	-0.014	0.0759	-0.0759	-0.133	0.0506	-0.0728	0.1526	-0.0414	0.1852	0.0502
DGKB	0.3117	-0.43052	0.74222	1.58251	11.9799	0.13956	5	10	0.999713	FALSE		-0.1093	-0.0717	0.0689	-0.3503	-0.5827	-0.3891	0.2047	-0.3343	-0.3261	0.1061	-0.2805	0.1674	0.2942	0.4871	-0.2258
DNAAF4	0.19032	-0.04189	0.23221	1.57966	12.2425	0.139663	5	10	0.999713	FALSE		1.0049	-0.2444	-0.1078	-1.0256	-0.1899	0.0719	1.5324	1.0126	-0.0422	0.3716	0.8025	-0.4935	1.5593	1.222	1.6833
JTB	0.03106	-0.20855	0.23961	1.57485	12.7679	0.139735	5	10	0.999713	FALSE		-0.098	-0.548	0.0937	-0.0326	-0.3681	-0.3804	0.8115	-1.0793	0.2887	0.0326	-0.4606	1.3942	0.8166	-0.2368	1.052
PXN	1.04764	-0.09397	1.14161	1.74881	5.0837	0.139773	5	10	0.999713	FALSE		-0.5388	-0.667	0.2518	-0.3476	0.692	-0.0907	0.0907	-0.7292	-0.4798	-0.1039	1.6818	-0.1361	-0.2691	0.6643	0.177
BCL7C	0.8857	-0.44048	1.32618	1.6733	6.74949	0.139773	5	10	0.999713	FALSE		-1.0583	-0.0584	0.1458	-0.1491	-1.0379	1.7674	-1.3969	-0.3434	-0.4578	-0.2546	-0.236	3.0692	0.2207	0.128	0.6187
SDK2	0.29542	-0.05439	0.34981	1.7374	5.26492	0.139867	5	10	0.999713	FALSE		0.3692	-0.3402	0.2662	-0.4558	0.2149	-0.089	-0.3117	-0.5438	-0.0997	-0.4373	0.0663	-0.2821	3.3444	3.7271	0.0019
DDIAS	0.23082	-0.15093	0.38175	1.62674	8.52501	0.140114	5	10	0.999713	FALSE		-0.2442	-0.0953	0.0206	-0.1047	-0.0206	0.1396	0.0948	-0.1911	0.5905	-0.2212	0.5903	0.1572	0.16	0.1145	-0.0413
CD48	0.1222	-0.05452	0.17672	1.65312	7.33403	0.140331	5	10	0.999713	FALSE		-0.3415	0.1987	-0.7677	0.2464	0.0006	-0.5652	-0.2717	0.0618	0.1546	-0.5776	0.1927	0.092	0.5415	0.5506	-0.5276
VMO1	0.71372	0.01919	0.69453	1.75991	4.81403	0.140999	5	10	0.999713	FALSE		-0.2183	-0.625	0.1971	-0.0789	0.0433	0.3554	-0.1098	-0.1512	-0.5967	-0.0586	0.3195	0.3678	-0.0433	-0.3187	0.3151
ZBTB17	0.78132	-0.09122	0.87254	1.69944	5.8965	0.141017	5	10	0.999713	FALSE		-0.7035	-0.0086	0.4649	0.0704	-1.3774	0.4327	-0.1614	-0.1073	1.8667	-1.82	1.5015	-0.4227	0.8073	0.6974	0.1544
LRP2BP	-1.8111	0.34105	-2.15215	-1.71971	5.46644	0.141096	5	10	0.999713	FALSE		0.8274	0.0188	-0.34	0.0907	-1.8764	-1.8703	0.3423	0.3187	-0.2951	-0.043	0.5471	-0.0188	0.5016	-0.272	0.2262
SCGB3A1	-0.40478	0.08831	-0.49309	-1.67539	6.44902	0.14142	5	10	0.999713	FALSE		1.6653	1.414	0.1882	-1.3931	-0.5529	0.4742	0.1163	-0.0455	-0.1333	0.8772	-0.1592	0.2639	-0.89	-0.4626	-0.0116
POSTN	-0.3137	-0.04782	-0.26588	-1.58273	11.1443	0.14143	5	10	0.999713	FALSE		-0.1413	-1.7958	0.9793	-0.1111	-0.3219	-0.6608	-0.2653	1.0824	0.2669	-0.7236	0.7014	0.9857	0.5507	0.4123	-0.6387
KIF2B	0.6956	-0.21531	0.91091	1.76398	4.67055	0.142135	5	10	0.999713	FALSE		1.2913	0.7248	0.3937	1.1078	2.1836	0.8305	-0.4179	-1.0008	-0.9503	-0.0908	-0.096	-1.0049	0.0908	-2.5544	0.6028
ARHGEF15	-0.2214	0.48096	-0.70236	-1.5662	12.5071	0.142243	5	10	0.999713	FALSE		-0.1427	-0.3403	0.4893	-0.056	0.3718	0.023	-0.0602	-0.1066	0.2195	0.0997	0.6532	0.7289	-0.0013	-0.0567	0.3475
CD93	0.08854	-0.09022	0.17876	1.61709	8.47836	0.142388	5	10	0.999713	FALSE		-0.3315	-1.1087	0.3845	-0.3726	-0.1656	0.2281	0.4372	-0.6664	0.2869	0.5154	-0.155	1.5522	0.1446	0.9184	0.0051
BCL7B	0.47862	0.07625	0.40237	1.69021	5.93326	0.142503	5	10	0.999713	FALSE		-0.2391	-0.6763	0.0537	-0.0892	-0.8136	-0.5161	0.0209	0.089	-0.0209	0.6878	0.9227	0.5787	0.1807	-0.5335	0.2664
LRG1	0.3097	0.03564	0.27406	1.66151	6.66904	0.14269	5	10	0.999713	FALSE		-0.0172	-0.1471	0.5066	0.0256	-0.0658	-0.1377	0.0172	-0.4014	-0.4984	-0.1929	0.538	-0.1068	1.9417	0.5584	-0.1692
MS4A1	2.2226	-0.27606	2.49866	1.79557	4.24621	0.142825	5	10	0.999713	FALSE		-0.7864	1.0444	0.5842	-0.2813	0.4243	-0.1452	-0.8091	-0.9943	-0.4456	-0.4001	0.4519	0.5599	0.0955	-0.2719	0.1399
RASSF7	0.29966	-0.0836	0.38326	1.63514	7.56031	0.142853	5	10	0.999713	FALSE		-0.6586	0.0078	0.3213	-0.788	0.6804	0.8572	-0.7763	-0.2302	-0.0078	-0.2591	0.6885	-0.0572	1.0128	0.1721	-0.1087
FLT3LG	0.16884	-0.07905	0.24789	1.72091	5.24511	0.143147	5	10	0.999713	FALSE		-0.7817	-0.3888	1.0129	-1.9987	0.0016	-0.0016	-1.7101	-1.1321	0.68	-0.7084	2.3893	2.2049	-0.6633	0.7418	-1.0549
BCL11B	1.1917	-0.0503	1.242	1.72774	5.11988	0.143238	5	10	0.999713	FALSE		0.2301	0.4563	0.4975	-0.4982	-1.7195	1.2892	0.7651	-0.8517	-0.1203	-0.5181	0.1203	0.4963	-0.161	1.0328	0.8986
ZBTB44	0.53984	-0.14123	0.68107	1.61133	8.55927	0.143303	5	10	0.999713	FALSE		0.033	-0.0856	0.2052	-0.2151	-0.1363	0.2392	0.2527	-0.1978	-0.3157	-0.0906	-0.033	0.1322	0.3376	0.496	-0.0959
GALNT2	0.23116	-0.04071	0.27187	1.59944	9.22525	0.143362	5	10	0.999713	FALSE		-0.3735	0.0097	0.596	-0.6371	0.5016	1.0207	1.2756	0.3304	-0.0097	0.3731	-0.6879	0.659	-0.4066	0.0588	-0.3069
CFHR4	0.41068	-0.20993	0.62061	1.61446	8.26804	0.143866	5	10	0.999713	FALSE		-0.4203	-0.1198	0.4036	-0.1928	0.151	0.1198	0.2735	-0.1614	1.2893	-1.0232	0.9179	0.4571	0.5991	1.0734	-0.4372
FAM184A	0.9389	-0.05899	0.99789	1.62	7.99355	0.143921	5	10	0.999713	FALSE		0.1257	0.711	0.3846	-1.2124	-0.8483	-0.1257	1.3171	-0.6401	2.2927	-0.615	0.772	-0.5789	1.2016	1.4261	2.0214
ACRBP	0.43288	-0.04354	0.47642	1.69154	5.72616	0.144049	5	10	0.999713	FALSE		0.2202	0.7225	0.1461	-0.3152	-0.3108	-0.0395	-0.4738	-0.158	-0.0971	0.6632	0.8066	0.0395	0.4773	-0.123	0.6102
PARN	0.37182	-0.13939	0.51121	1.70363	5.46302	0.144191	5	10	0.999713	FALSE		0.0374	0.235	-0.7094	-0.4023	0.0972	0.2237	-0.3466	-0.3723	-0.4769	-0.1033	-0.4226	-0.098	0.7451	0.4194	0.2145
KAT6A	1.56668	-0.15696	1.72364	1.7312	4.94869	0.144576	5	10	0.999713	FALSE		0.5606	-0.0134	0.3736	0.2472	-0.3358	-0.3173	0.6872	0.0024	0.53	-1.4193	-1.1748	-0.7432	-2.6699	0.4219	-0.161
IFT43	0.57142	0.00254	0.56888	1.73696	4.85285	0.144678	5	10	0.999713	FALSE		-0.271	0.0257	0.2211	-0.0832	-0.9407	-0.5964	0.7722	-0.2226	0.2674	-0.2548	-0.3284	0.3931	-0.0097	0.4527	0.9741
FAM184B	-0.15968	0.53354	-0.69322	-1.56207	11.7998	0.144679	5	10	0.999713	FALSE		-0.2251	-0.3532	0.6128	-0.215	0.2787	0.004	-0.0633	-0.0253	0.1171	0.1013	0.6871	0.4882	-0.0555	0.0154	0.2424
TTC14	0.27342	-0.32268	0.5961	1.55116	12.9956	0.144866	5	10	0.999713	FALSE		-1.0161	-0.4684	-0.3915	0.3511	-1.7377	-0.2602	0.4993	-1.4906	0.5996	-1.2405	0.2311	-0.0053	0.8147	0.441	-1.0306
DIP2B	0.44558	-0.48348	0.92906	1.59254	9.1867	0.145041	5	10	0.999713	FALSE		-1.5398	0.5307	0.3437	-1.2232	-0.2997	1.1838	0.3183	0.0461	0.0673	0.3645	-1.3141	-0.4392	0.0875	-1.9363	-0.0377
GUSB	0.6668	-0.02725	0.69405	1.72925	4.89542	0.145582	5	10	0.999713	FALSE		0.0785	-0.8556	0.9249	-0.1117	1.7614	1.7959	0.8197	0.0829	0.0061	-0.0061	-0.9233	1.1158	-2.4699	0.5802	-2.0345
XRN1	-0.51464	0.45688	-0.97152	-1.55197	12.4765	0.145656	5	10	0.999713	FALSE		0.8434	-0.4962	0.5411	-0.1911	-0.2392	0.3502	0.4885	-0.0917	-0.1791	-0.0456	0.8699	0.5709	0.128	0.3655	0.0456
GAS6	0.31706	-0.10053	0.41759	1.71819	5.05523	0.145762	5	10	0.999713	FALSE		0.7788	0.4081	-4.1888	-1.702	-0.1363	-4.0575	0.6042	0.7782	1.3219	-0.2418	0.9922	0.0111	0.0068	0.8935	-0.1465
HSF2BP	-0.20854	0.09266	-0.3012	-1.57201	10.3883	0.145884	5	10	0.999713	FALSE		-1.0588	-0.0028	0.0028	0.1031	0.2416	-0.1568	-0.3836	-0.3606	-1.2322	-0.0536	0.264	-0.3627	1.333	1.1639	-0.562
STAM2	0.36648	-0.02686	0.39334	1.60143	8.46073	0.145891	5	10	0.999713	FALSE		-1.7777	0.2179	-0.2179	-0.3661	0.675	-1.2742	-2.2154	0.4147	0.4687	0.7598	0.2202	-0.3337	1.0631	1.0277	-0.3107
IHO1	0.2176	-0.21671	0.43431	1.54676	12.9848	0.14594	5	10	0.999713	FALSE		-0.6514	-0.3036	1.6782	0.6245	1.1113	0.0655	-0.2257	-0.9252	-0.7056	-0.2504	4.3642	2.3065	0.3673	0.8601	-0.5036
BEND5	1.46662	-0.12252	1.58914	1.70803	5.18405	0.14625	5	10	0.999713	FALSE		-0.0888	-0.3454	-0.3029	-0.4173	1.045	1.1987	1.9105	-0.1956	0.4021	0.7366	0.1892	-0.9147	0.0888	-0.8541	0.5772
GOLGA8F_GOLGA8G	-0.00754	0.75307	-0.76061	-1.56803	10.5786	0.146277	5	10	0.999713	FALSE		-0.2012	0.7912	-0.7931	-1.2067	-0.8012	-0.314	0.2012	-0.5199	-1.2256	0.7102	-0.9569	0.498	0.6133	0.8029	0.255
CD300C	0.14224	-0.10838	0.25062	1.62957	7.09988	0.146612	5	10	0.999713	FALSE		-0.4095	0.1278	-0.2961	-0.1069	0.0809	0.0294	0.7481	-0.047	-0.0767	-0.1796	0.553	0.6167	0.2165	0.7724	-0.4115
STEAP1	0.28992	-0.3948	0.68472	1.58809	8.96222	0.146871	5	10	0.999713	FALSE		0.688	0.1019	0.9805	-0.577	0.0055	-3.6695	-0.0258	-0.5916	-1.265	-2.2783	0.985	-0.229	-0.3076	1.1616	-0.7061
MCAM	-0.17788	0.01761	-0.19549	-1.55961	11.0897	0.146916	5	10	0.999713	FALSE		-0.1005	0.7091	0.3689	0.9781	-0.8503	-1.803	-0.2926	-0.8451	-0.8501	-1.3928	0.6073	-0.9099	0.7661	2.7574	-0.0481
TARS3	0.25568	-0.31078	0.56646	1.54201	12.9854	0.147082	5	10	0.999713	FALSE		-0.3154	0.4059	-2.039	1.1259	0.0959	1.4286	-0.3687	-0.0262	-0.3977	-1.1091	0.5479	1.6463	0.7172	1.6072	-0.9036
CABIN1	0.25262	-0.85539	1.10801	1.54641	12.4234	0.147091	5	10	0.999713	FALSE		-0.062	0.8034	0.6752	-0.561	-0.0601	-0.1911	-0.3738	0.0317	-0.0317	0.7466	-1.5869	-0.3884	-1.7664	0.2228	0.3097
TREM2	0.6163	-0.13924	0.75554	1.73317	4.69652	0.14738	5	10	0.999713	FALSE		1.0864	-0.0185	0.0084	-2.4815	-0.1699	-2.8911	-0.8782	-0.0084	0.9992	0.1217	-0.953	0.2323	1.4049	0.9704	0.4217
CYLD	0.64472	-0.05393	0.69865	1.62538	7.0355	0.147892	5	10	0.999713	FALSE		-0.8838	-0.4501	0.0126	0.0737	-1.2398	0.3067	-0.6746	-0.1924	-1.2808	0.1661	-0.2804	1.5473	0.0314	0.8614	-0.7462
HGF	0.22346	-0.31371	0.53717	1.65994	5.9818	0.148146	5	10	0.999713	FALSE		-0.994	0.0542	1.4975	3.1547	-0.0542	-0.2367	0.2904	1.2975	-0.5944	-0.7104	-0.116	-0.3388	-0.9949	-0.9249	0.6345
CPE	0.04494	-0.06894	0.11388	1.5664	10.0474	0.14818	5	10	0.999713	FALSE		0.2196	-0.7125	0.1789	-0.3009	-0.9295	0.048	0.2822	-0.3908	-0.8371	-0.4183	-0.024	-0.3531	-0.2082	0.379	0.177
STAP2	-0.27982	0.32388	-0.6037	-1.58964	8.53258	0.148224	5	10	0.999713	FALSE		-0.2967	-0.1139	0.6376	0.1815	0.4385	-0.6269	0.0087	-0.2838	-0.552	-0.1786	-0.0087	0.3664	0.2545	0.7199	-0.2138
PPIE	0.31822	-0.60379	0.92201	1.53824	12.6982	0.148528	5	10	0.999713	FALSE		-0.2789	0.3319	1.4936	-1.4885	-2.0951	0.3712	-1.2196	-0.656	0.2379	-0.0566	1.4817	0.5136	0.3334	-0.6072	0.0566
CNOT11	0.08798	-0.20871	0.29669	1.54617	11.6625	0.148756	5	10	0.999713	FALSE		0.0375	-1.56	-0.0297	0.8119	-0.5527	-0.6601	0.3573	0.275	-1.1821	-0.4055	0.1585	-0.6809	0.964	1.762	-0.0036
OAF	-0.00892	-0.19636	0.18744	1.53771	12.5868	0.148872	5	10	0.999713	FALSE		-0.4537	-0.6491	0.308	0.1448	-0.0617	-0.1506	0.0495	-0.4966	-0.553	0.0958	0.0022	-0.1248	-0.0209	0.0694	-0.0022
PAEP	-0.25682	1.61424	-1.87106	-1.57812	8.95667	0.149156	5	10	0.999713	FALSE		0.1385	0.0003	0.0846	-0.0932	0.1161	0.0708	-0.469	-0.9006	-0.6043	-1.205	-0.7089	-0.0516	0.6762	0.9361	0.1986
IL15	0.08738	-0.09331	0.18069	1.62958	6.69486	0.149162	5	10	0.999713	FALSE		-0.6528	-0.1574	-1.7543	-4.2675	-1.3298	0.0064	0.5222	0.7261	1.5308	-1.5372	-0.6191	0.1395	0.9726	1.0991	-0.5244
ITGB7	0.33086	-0.15939	0.49025	1.66679	5.68057	0.149383	5	10	0.999713	FALSE		-0.7387	0.1136	0.1976	0.0818	0.4331	-0.6204	-0.2615	-0.1915	-0.1584	-0.1924	0.4212	-0.2164	1.1737	0.706	-0.356
CEACAM20	0.29724	-0.43403	0.73127	1.53364	12.8368	0.149389	5	10	0.999713	FALSE		-0.5192	-0.6701	0.3765	0.0343	-0.5738	0.1332	-0.0343	-0.6914	-0.4443	0.1577	-0.6072	0.2323	1.0594	3.1702	0.3056
MYH7	0.1168	-0.90686	1.02366	1.54255	11.7499	0.149432	5	10	0.999713	FALSE		-1.0007	-1.1898	0.5023	-1.7431	-0.3329	-1.1666	-1.1636	0.1607	0.7507	0.0435	0.5169	-0.0435	0.4991	0.6696	-1.1136
SCG2	0.20426	-0.14778	0.35204	1.68453	5.30476	0.149523	5	10	0.999713	FALSE		-0.1105	-0.1369	0.1505	-0.1927	0.1141	0.0535	0.1499	-0.3906	-0.178	-0.0803	-0.0716	0.2443	0.1269	0.4414	-0.1416
ATP6AP2	0.4855	-0.16132	0.64682	1.58286	8.52114	0.149803	5	10	0.999713	FALSE		-0.1795	0.2896	0.121	0.1895	0.025	0.1893	0.135	-0.0511	-0.025	-0.1631	-0.0536	-0.2942	0.1065	0.0433	-0.5375
MPO	0.33916	-0.16049	0.49965	1.71902	4.68483	0.150178	5	10	0.999713	FALSE		-0.2277	-0.3386	0.1337	0.0528	0.0812	-1.447	-0.1735	0.3413	0.7808	-1.5744	0.1162	-0.1364	0.462	0.9565	-0.2674
AOC1	0.85424	-0.64345	1.49769	1.54733	10.6554	0.150951	5	10	0.999713	FALSE		5.1403	0.1581	0.2552	1.5456	0.0387	-0.2864	-0.0452	-0.7585	1.0764	1.1662	-0.919	-0.0387	0.4895	1.0325	-1.2963
TAF5L	0.6688	0.16191	0.50689	1.54042	11.1227	0.151412	5	10	0.999713	FALSE		1.3178	-4.3008	-1.5054	0.607	0.4596	-1.0115	0.7697	-0.715	-0.2426	-0.0609	5.2213	0.8871	-0.0297	1.5679	-0.9809
ARHGEF33	0.11742	1.29869	-1.18127	-1.54843	10.3455	0.151544	5	10	0.999713	FALSE		-0.375	-0.137	-0.3693	-0.4109	-0.3328	0.2474	0.1277	-0.1559	0.2489	0.4101	-0.2588	0.6113	0.3214	0.3455	-0.0379
TECTA	-0.5711	0.10622	-0.67732	-1.54049	10.7602	0.152318	5	10	0.999713	FALSE		-1.0454	0.3098	0.4052	0.3914	-0.3764	-0.0797	-0.1377	0.5015	-0.6144	-0.0112	-1.5275	-0.1031	0.0112	-1.221	-0.1962
CEP89	0.40768	-0.02134	0.42902	1.70401	4.7264	0.152487	5	10	0.999713	FALSE		-0.7227	1.818	1.0331	-1.9689	-0.4805	-0.0918	0.2937	0.2478	-1.0206	-0.6402	0.8113	0.0727	5.7728	-0.8056	3.211
ADM	0.28608	-0.08183	0.36791	1.6499	5.71578	0.152513	5	10	0.999713	FALSE		0.0975	-1.3651	0.4316	0.1295	0.0488	-2.0118	-1.2965	-1.4005	-1.8158	-0.6336	0.2246	1.8306	-0.4729	0.4075	-1.3668
VAMP4	0.20748	-0.15691	0.36439	1.58552	7.76142	0.152664	5	10	0.999713	FALSE		-0.1575	-0.0913	0.4565	0.0524	0.1635	0.1682	0.0271	0.1515	-0.0945	0.0211	0.2924	-0.1378	-0.6016	-0.455	-0.0516
HYLS1	0.90454	-0.20434	1.10888	1.68755	4.94436	0.15296	5	10	0.999713	FALSE		-0.1813	-0.1644	0.079	0.0135	0.3523	0.379	0.1127	0.1337	0.2355	-0.0135	-0.4259	-0.2873	0.2688	0.0956	-1.0093
SOWAHA	1.70274	-0.62785	2.33059	1.70586	4.6064	0.153736	5	10	0.999713	FALSE		0.1478	0.8842	-0.0547	-0.2611	-0.1158	-1.2581	0.4275	-0.8341	-0.5527	0.5923	0.0968	-0.2038	0.8975	0.8428	0.0547
TNFRSF8	-0.00212	-0.43137	0.42925	1.54674	9.67137	0.153994	5	10	0.999713	FALSE		1.4714	-1.316	-0.5814	-0.0093	0.634	-0.0547	-0.5084	0.898	-1.185	-2.7986	0.0093	-1.158	1.6283	1.0642	1.5582
GPR37	0.62972	-0.26209	0.89181	1.65416	5.43046	0.154348	5	10	0.999713	FALSE		0.0377	-0.3228	-0.0377	-0.1631	-0.0645	-0.1188	-0.1415	-0.176	-0.1271	0.3291	-0.1974	-0.1023	0.7873	0.595	0.114
RAB33A	-0.06568	0.62076	-0.68644	-1.59174	7.14913	0.154579	5	10	0.999713	FALSE		-1.7322	-0.3662	-0.273	-0.0506	0.6461	-0.5502	-0.2879	-1.4531	0.4235	0.0902	-0.7896	0.0506	0.5967	0.3092	0.5455
TRAF3IP1	-1.70374	0.27299	-1.97673	-1.71952	4.35714	0.154742	5	10	0.999713	FALSE		0.2713	-0.6328	0.2899	-0.8626	0.1374	0.4347	0.1021	0.0135	0.0032	0.3125	0.268	-0.379	-0.7211	-0.6312	-0.1362
IQCD	0.1109	-0.38049	0.49139	1.51034	12.9945	0.154887	5	10	0.999713	FALSE		-0.8287	-0.3375	0.1412	0.1195	0.1211	-0.1011	0.0269	-0.0836	-0.4281	0.1431	-0.0394	-0.0799	0.46	-0.0916	0.1894
TRMO	0.16918	-1.08183	1.25101	1.51611	11.9603	0.155468	5	10	0.999713	FALSE		-0.2798	0.715	0.7608	-3.789	2.1245	-3.8187	1.5585	1.8348	3.9045	-0.3862	-3.6526	0.1151	0.9228	-1.258	-3.79
ANOS1	1.02292	-0.14526	1.16818	1.70211	4.5141	0.155746	5	10	0.999713	FALSE		-0.0309	0.1258	0.2713	0.3019	0.7401	0.4237	0.5215	-0.1661	0.0309	-0.1248	0.0848	0.459	-0.9088	-0.0535	-0.5112
RBBP5	0.29084	-0.51256	0.8034	1.51087	12.3673	0.155943	5	10	0.999713	FALSE		0.0093	-0.8538	0.1253	0.6584	-1.0073	-0.2201	0.2652	-0.0137	-0.4133	-0.1031	0.1195	-0.461	0.1147	0.7448	0.7156
APPL2	-0.2335	0.40961	-0.64311	-1.54314	9.32905	0.156006	5	10	0.999713	FALSE		-0.6707	0.3743	0.5137	-0.0295	0.124	-0.3155	0.3438	-0.4302	1.4443	0.2662	-0.4825	-0.1495	-0.3246	0.3498	-0.2449
C10orf62	-1.9784	-0.03687	-1.94153	-1.64759	5.39263	0.156082	5	10	0.999713	FALSE		0.5363	-0.9084	-1.1683	-5.0034	1.3513	-0.867	-1.9603	-0.5116	-0.2616	0.306	-0.2869	-0.1978	1.4023	0.1978	-0.7109
SERF1A_SERF1B	0.42228	-0.11489	0.53717	1.55377	8.58519	0.156281	5	10	0.999713	FALSE		-5.6903	1.355	0.9352	0.5352	0.3951	0.137	-1.3089	1.2186	-5.3887	0.6708	-5.4783	-0.089	-5.6577	-0.9961	-1.8082
CD300A	0.05876	-0.10671	0.16547	1.51879	11.1981	0.156533	5	10	0.999713	FALSE		-0.0695	0.4014	1.2598	-0.0122	0.5742	0.5498	0.0122	-1.1147	-0.3495	-0.2138	0.034	1.8514	0.5527	1.2204	-0.0438
CCN5	0.01334	-0.21024	0.22358	1.52859	10.153	0.156903	5	10	0.999713	FALSE		-0.24	-0.7229	-0.0206	-0.157	-0.2887	0.1954	-0.0002	0.1542	-0.6463	-0.0224	0.2201	-0.7478	1.6176	0.9045	0.3236
MYL4	0.622	-0.60916	1.23116	1.63007	5.68658	0.156927	5	10	0.999713	FALSE		-0.2783	-0.5946	-4.4769	-0.3008	-0.0689	0.6317	0.1611	1.1284	1.4863	-2.7105	0.2355	-0.3092	0.6375	0.9148	0.338
CD55	0.017	-0.16919	0.18619	1.51462	11.4468	0.156984	5	10	0.999713	FALSE		0.1257	-0.3809	0.0387	0.6191	-0.3064	1.3653	0.1778	0.3178	-0.296	-1.1147	0.0706	-0.0387	-0.2701	-0.6107	-0.7099
BCAN	-0.25162	0.0489	-0.30052	-1.50217	12.9744	0.156995	5	10	0.999713	FALSE		-0.5831	0.6312	0.5354	0.1519	-0.726	-0.8113	-0.653	0.4461	0.3873	-0.016	0.016	-0.0932	0.7554	0.882	0.0766
CLSTN3	0.42302	-0.19738	0.6204	1.66235	5.02821	0.157003	5	10	0.999713	FALSE		1.6141	-0.1804	0.4695	-0.6396	-0.0502	-0.4362	0.7746	0.831	1.7187	1.4669	0.8079	-0.88	-0.269	0.297	0.0247
TNFSF8	0.26738	-0.28643	0.55381	1.64139	5.40912	0.157205	5	10	0.999713	FALSE		-1.3357	2.6071	0.312	0.0315	-0.5331	-2.6498	-0.0205	-0.4463	-0.2553	-0.784	0.4472	-0.2005	1.7508	0.0205	0.2719
TMOD4	-0.43514	0.40858	-0.84372	-1.51166	11.6127	0.157346	5	10	0.999713	FALSE		0.1249	-0.4649	0.2993	0.0382	0.2491	-0.1059	0.134	-0.5106	-0.8373	-0.3505	-0.4894	0.3575	0.7575	1.5326	-0.0382
THSD7A	1.0769	0.0775	0.9994	1.70632	4.30925	0.157985	5	10	0.999713	FALSE		0.91	1.0974	-3.5677	-3.6581	-2.6026	1.4415	-0.1179	-3.6193	-3.4322	-3.2553	0.2856	1.831	-3.7012	1.5168	0.5109
PDCD1LG2	0.16034	-0.06319	0.22353	1.51104	11.3959	0.157999	5	10	0.999713	FALSE		-0.9001	0.3356	-0.1688	-0.7582	0.02	-0.3771	-0.0543	-0.2729	-0.02	0.6172	0.5444	2.2907	0.2388	0.0299	-0.2382
ADGRE2	0.10738	-0.0281	0.13548	1.54636	8.55367	0.158169	5	10	0.999713	FALSE		-0.1725	-0.0684	1.5219	-0.4092	-0.584	-2.2822	1.692	-0.7162	-1.3196	0.074	0.6038	-0.5894	0.9613	1.542	0.0684
TEX37	-0.66638	0.1947	-0.86108	-1.53642	9.15717	0.158235	5	10	0.999713	FALSE		-0.7861	-0.9589	1.9726	0.4005	-1.3843	-1.0805	0.321	0.5115	-0.321	1.0212	2.9609	1.631	0.6536	1.2798	-1.0984
ANKRD20A4P	0.72844	0.14073	0.58771	1.5264	9.82319	0.158441	5	10	0.999713	FALSE		-0.5137	-0.311	-0.2775	-0.4872	0.1601	0.1141	0.3268	-0.1831	0.093	-0.0198	0.6604	0.1547	0.4993	0.5875	-0.5771
TPGS2	-0.38976	0.18096	-0.57072	-1.49744	12.5942	0.158915	5	10	0.999713	FALSE		-0.6484	-0.9461	0.1332	-0.1676	-0.4047	0.297	-0.13	-0.2517	0.3087	-0.3979	-0.0721	0.3657	-0.4509	0.0721	0.5198
ATF2	1.68286	0.05079	1.63207	1.6952	4.38795	0.158927	5	10	0.999713	FALSE		0.2254	-0.3326	0.0505	0.0532	0.7332	-0.3135	0.5194	-1.0335	-0.3989	0.4256	-0.8718	-5.3281	0.1531	-0.1427	-1.8323
MYO6	-0.692	0.35203	-1.04403	-1.64985	5.01153	0.159751	5	10	0.999713	FALSE		-0.044	0.0213	0.3527	0.1743	0.0785	0.192	0.3989	-0.2758	-0.0551	0.1367	0.1823	-0.1034	-0.0592	-0.0213	-0.0833
TRAF3IP2	0.15506	-0.37199	0.52705	1.50069	11.7367	0.15985	5	10	0.999713	FALSE		0.03	-0.1651	0.3893	-0.4551	0.1797	0.008	-0.2757	-0.3154	-0.5756	-0.5493	0.1935	-0.1775	0.4365	0.5527	-0.3681
OMG	-0.38232	0.27298	-0.6553	-1.50557	11.1281	0.160022	5	10	0.999713	FALSE		-4.1633	2.0464	2.1113	-4.0876	1.0554	0.1306	1.523	-4.0488	1.0452	0.3152	-3.9512	-3.8839	-0.1306	0.5309	-4.0886
PIGR	0.12906	-0.0993	0.22836	1.59134	6.33451	0.16003	5	10	0.999713	FALSE		-0.0821	0.3731	1.2051	-0.367	-0.6373	-0.886	0.6685	-2.3264	-2.3395	0.2573	-0.1583	0.0462	2.0262	-0.3654	0.44
C2orf73	0.22348	-0.36859	0.59207	1.49643	12.1423	0.160076	5	10	0.999713	FALSE		-0.2547	-0.4809	0.0191	-0.1887	0.185	0.1044	0.1925	0.0365	-0.3208	0.5462	0.1299	-0.1066	-0.6228	-0.3587	-0.2564
LGALS1	0.08958	-0.04515	0.13473	1.5441	8.20987	0.160183	5	10	0.999713	FALSE		-0.4511	0.5063	0.8456	-0.0383	0.2396	-0.4358	0.1059	-1.0736	-0.1647	-1.0189	0.2572	0.2471	-0.0814	0.0452	0.2534
CD3E	0.40486	-0.66129	1.06615	1.48976	12.963	0.160213	5	10	0.999713	FALSE		-0.2193	-0.0572	0.1209	-0.0302	0.0478	0.03	0.1619	-0.0131	-0.0971	-0.1369	0.056	0.1063	-0.0125	-0.0174	0.0805
LCN15	0.0233	-0.22955	0.25285	1.49205	12.4461	0.160592	5	10	0.999713	FALSE		-0.7418	-0.0828	0.6434	-0.2149	0.1309	-0.2992	0.9184	-0.2964	-0.0739	-1.6195	-0.3106	0.1187	0.4482	0.1869	0.6772
VWC2L	-0.0989	0.12585	-0.22475	-1.49007	12.708	0.160603	5	10	0.999713	FALSE		-0.3294	-0.7576	-0.0984	1.1717	0.9149	0.0909	0.4545	0.0156	1.0572	-0.1659	-0.2773	0.7752	-0.907	-0.8264	-0.2226
GFAP	-0.31302	0.22789	-0.54091	-1.54248	8.18622	0.160678	5	10	0.999713	FALSE		-0.3806	-0.7164	0.9614	-0.7256	1.5574	-1.0002	-0.0074	-0.4768	-0.5962	-1.6073	0.0074	-0.9232	1.0289	0.6542	2.5184
GFRAL	0.14752	-0.30508	0.4526	1.52888	8.98408	0.160706	5	10	0.999713	FALSE		-0.0233	0.2632	0.3496	-0.1427	0.7023	-0.5091	1.1299	-0.1039	0.2553	-0.0122	-0.2707	-0.3261	-0.6608	0.3009	0.2383
RNF149	0.14964	-0.21299	0.36263	1.58944	6.29545	0.160747	5	10	0.999713	FALSE		0.3025	-0.0452	-0.0719	-0.2398	0.1459	1.6534	-0.9096	-1.1103	-0.3795	-0.7247	-0.262	4.2074	-0.0267	2.5155	0.0267
BLZF1	0.44072	-0.05385	0.49457	1.59963	6.0043	0.160763	5	10	0.999713	FALSE		-2.767	-1.2891	-0.4957	-0.4746	0.3518	1.6166	0.2262	-0.4697	0.4905	0.0903	-0.1744	3.474	2.2362	0.1414	-0.5644
CCL16	0.15428	-0.25356	0.40784	1.52963	8.89012	0.160877	5	10	0.999713	FALSE		-0.2504	-0.2064	0.1922	0.2415	0.1632	-0.0143	0.0803	0.115	-0.1302	-0.0861	0.0143	-0.4239	0.1513	-0.7801	-0.2413
ZFYVE9	0.25382	-0.17739	0.43121	1.486	12.9993	0.161125	5	10	0.999713	FALSE		0.0382	0.2881	0.0828	-0.0434	0.173	0.0242	0.1385	-0.1569	0.0032	-0.0873	-0.1112	-0.0032	0.0738	0.0065	-0.1342
SH3D19	0.17132	-0.05993	0.23125	1.48509	12.6584	0.161994	5	10	0.999713	FALSE		-0.6647	0.0074	-0.0074	-0.7703	0.7867	0.9684	0.5397	-0.0084	-0.8759	-0.5754	0.5613	-0.0323	0.4102	-0.0915	0.6703
TMCO5A	0.27748	-0.15481	0.43229	1.53573	8.24383	0.162047	5	10	0.999713	FALSE		-1.0673	-0.0079	0.0587	-0.1481	-0.4417	1.1144	0.0079	-0.9075	-0.9538	-0.6933	-0.0697	2.8806	0.3691	0.7969	-0.632
ALPP	0.88698	-0.76596	1.65294	1.614	5.50355	0.162092	5	10	0.999713	FALSE		-0.4166	-0.2928	0.3419	-0.2974	-0.1806	0.004	0.0354	0.0517	-0.3586	-0.1205	-0.004	0.0974	0.0183	-0.211	0.1612
FBXO5	-0.36878	0.31452	-0.6833	-1.49061	11.8479	0.162199	5	10	0.999713	FALSE		-0.4071	0.0889	0.032	0.0184	0.0406	-0.2917	0.2864	-0.0755	0.0878	0.0221	-0.5158	-0.0324	-0.194	0.0536	-0.2599
THY1	0.05476	-0.05666	0.11142	1.49192	11.6115	0.162382	5	10	0.999713	FALSE		0.0374	-0.9619	-1.3992	-0.7786	0.3673	-0.7247	-0.468	-0.1581	0.8533	-0.1298	1.7558	-0.6611	-0.3105	0.0076	1.732
PRAP1	0.08848	-0.17838	0.26686	1.57639	6.46378	0.162469	5	10	0.999713	FALSE		-0.1716	-0.4311	0.3	-0.1151	0.423	0.0244	-0.012	0.012	0.2383	0.0151	0.6236	0.7196	-0.0362	-0.1106	0.324
EPC1	0.95472	0.23835	0.71637	1.55843	7.06389	0.162706	5	10	0.999713	FALSE		-0.1068	-0.0602	0.2654	0.0967	-0.0756	-0.1374	-0.0339	-0.0526	-0.0521	-0.0519	0.0238	-0.0238	0.1405	0.0445	0.0296
RANBP3L	0.51308	-0.12799	0.64107	1.60514	5.61833	0.162928	5	10	0.999713	FALSE		-0.3391	-0.4203	0.2886	0.0518	-0.2738	0.0994	-0.1445	-0.1459	-0.4922	0.0898	0.5333	-0.0866	-0.0518	0.305	-0.1884
FAM177B	0.42358	-0.19225	0.61583	1.61756	5.33802	0.162978	5	10	0.999713	FALSE		0.0022	0.272	-1.561	-0.5481	0.1696	-1.4297	1.5702	0.7737	-0.6201	0.1196	0.1725	0.5026	0.4826	-0.0022	0.4489
TP53BP1	0.76012	-0.28432	1.04444	1.59566	5.81191	0.163268	5	10	0.999713	FALSE		0.0804	-0.2195	0.8048	0.4837	-0.1721	0.899	0.3908	-0.1037	0.1407	0.6465	0.8089	-0.4617	-0.1312	-0.4138	-0.283
FGF23	1.37152	-0.14272	1.51424	1.69448	4.11044	0.163498	5	10	0.999713	FALSE		-0.4611	0.0902	0.1534	0.0549	-0.0549	0.4855	-0.5042	-0.211	-0.2686	-0.5275	0.1701	0.2724	-0.0938	0.2859	-0.2291
CNGA3	0.19614	-0.00316	0.1993	1.5243	8.43816	0.163995	5	10	0.999713	FALSE		-1.0866	1.2743	-0.7919	-0.7779	-0.0743	-0.0766	-0.1795	1.2632	1.2067	-0.5995	-1.0315	1.6154	2.0229	0.3595	1.9385
SIRPA	0.16984	-0.18616	0.356	1.55672	6.89447	0.164144	5	10	0.999713	FALSE		-1.0962	0.5062	0.4546	0.3332	0.62	0.0653	-0.0653	-0.628	0.9182	-0.4657	-2.054	-0.8168	1.1759	-1.1999	-1.1039
NECTIN4	0.12808	-0.12427	0.25235	1.52549	8.31296	0.164239	5	10	0.999713	FALSE		-0.3513	1.0252	0.885	-1.1285	0.0384	0.6775	2.6414	1.5268	0.7215	-0.3242	-0.0384	-0.2589	0.3267	0.6322	-0.5815
ERICH6	0.54758	-0.13435	0.68193	1.48864	11.0873	0.164465	5	10	0.999713	FALSE		-0.4838	-0.0576	0.079	-0.1736	0.0576	0.9399	-0.0622	-0.4583	-0.5563	-0.501	0.312	2.1834	0.1365	0.4774	-0.3025
AKNAD1	0.19682	-0.28269	0.47951	1.47524	12.6278	0.164641	5	10	0.999713	FALSE		-0.4501	-0.5655	0.1026	0.2688	-0.3774	0.1588	-0.079	0.1065	-0.5384	-0.0101	-0.0568	0.1101	-0.0484	-0.1052	0.2094
ENOPH1	-0.2519	0.26104	-0.51294	-1.472	12.9861	0.164839	5	10	0.999713	FALSE		-0.0633	-0.8422	0.8054	-0.531	0.0476	-0.7371	-0.0437	-0.8749	-0.0141	-0.5284	0.2398	0.0825	0.2691	0.0141	-0.4997
ANGPTL5	0.40228	-0.16912	0.5714	1.49103	10.6799	0.164887	5	10	0.999713	FALSE		0.5348	0.1442	-0.9292	0.5948	-0.3584	-1.9995	0.0611	-0.4176	3.0485	0.9614	-0.5169	0.4926	-1.3992	-0.0611	-1.9954
KLRC1	-0.59234	0.40719	-0.99953	-1.55494	6.84199	0.164891	5	10	0.999713	FALSE		-0.1503	-0.4297	0.3467	-0.1538	0.2189	0.0852	-0.1902	0.0296	0.3125	0.019	0.7802	1.0264	-0.1292	-0.1711	0.4518
SERPING1	0.33432	0.04975	0.28457	1.57993	6.00011	0.165203	5	10	0.999713	FALSE		0.0523	0.0007	0.1388	-0.2301	-0.1591	2.0398	-0.4037	-0.3167	-0.9001	-0.2023	0.4751	3.6548	1.0554	0.818	-0.4703
GTF2F1	0.49306	-0.07927	0.57233	1.56768	6.33472	0.165399	5	10	0.999713	FALSE		0.1308	-0.2399	-4.7112	-0.2244	0.8685	-0.332	0.4143	-0.3061	-1.1265	0.5406	0.6792	1.0736	0.4843	-0.8306	0.2055
MED30	0.283	-0.15038	0.43338	1.55477	6.69562	0.165881	5	10	0.999713	FALSE		1.329	-1.2225	0.3405	-0.3141	2.052	3.1609	-0.2219	-0.4781	-0.2897	-1.1351	-1.4674	0.5479	0.2219	-0.4686	-1.5241
SEL1L	0.55242	-0.09111	0.64353	1.65231	4.41601	0.167061	5	10	0.999713	FALSE		-1.6035	-0.6551	-0.6545	-1.0668	-0.2971	0.491	0.5824	0.806	-0.9457	0.0801	-0.3473	-0.0801	0.8872	0.3085	-0.1066
CCL24	0.19506	-0.18091	0.37597	1.46337	12.9801	0.167158	5	10	0.999713	FALSE		-0.7087	-0.1004	0.2908	-1.7708	-0.3943	0.6444	-0.5817	0.1004	-1.0873	-1.8048	-0.1421	-1.009	0.68	0.2274	0.2284
EPN3	0.3415	-0.08533	0.42683	1.49543	9.45955	0.167397	5	10	0.999713	FALSE		-0.3576	0.3816	0.0564	0.1535	-0.0564	0.6256	0.2843	-0.2513	-0.0975	-0.1194	3.7299	-0.0865	1.9056	0.5711	-0.0912
ANAPC10	0.72356	-0.50269	1.22625	1.58784	5.543	0.167467	5	10	0.999713	FALSE		-0.544	-0.0367	-0.4331	-0.0228	-0.6525	0.373	1.0369	-0.0479	-0.2964	0.2889	0.2884	1.4105	0.4697	0.8393	-0.5399
ZNFX1	0.4774	-0.04696	0.52436	1.46416	12.5191	0.167804	5	10	0.999713	FALSE		0.1868	-0.0401	0.3363	-0.0875	0.0757	-0.0625	0.1069	0.0401	-0.4239	-0.0464	-0.1624	0.5891	0.4714	0.6329	-0.1042
PLA2G15	0.16738	-0.0311	0.19848	1.54345	6.79322	0.167922	5	10	0.999713	FALSE		-0.1428	1.1175	-0.0648	0.0849	0.2692	0.0648	-0.2818	0.4106	0.4308	0.5163	-0.7596	-0.3109	-0.4455	0.957	-0.8411
STXBP3	-0.13672	0.30868	-0.4454	-1.49735	9.12253	0.168079	5	10	0.999713	FALSE		0.0829	-0.358	0.5839	0.4527	0.001	-0.3457	0.3241	-0.8662	-0.282	1.0313	-0.0626	-1.0003	0.1717	-0.8337	-0.0384
DYNC2I1	0.52206	0.03197	0.49009	1.50945	8.2181	0.168631	5	10	0.999713	FALSE		0.9289	-1.2034	-0.3023	0.0384	4.3263	-0.2116	0.0317	-1.3234	-0.6352	-0.1345	8.4469	0.2044	3.2232	-0.7673	2.3976
DRD2	0.96844	0.13896	0.82948	1.49827	8.90302	0.168653	5	10	0.999713	FALSE		0.3437	0.2949	2.2622	-0.8235	-0.0999	0.2508	-0.2384	-1.0786	-1.2981	-0.797	0.9121	0.5607	0.6891	0.07	-0.1926
WNT16	0.36212	0.03576	0.32636	1.50568	8.36759	0.168929	5	10	0.999713	FALSE		-0.2939	0.9396	-0.1227	-0.2802	0.78	0.7639	-0.2826	-2.2633	-0.1767	-1.6254	-0.0456	-0.2275	0.5712	1.3922	0.0456
TNN	0.17168	-0.18175	0.35343	1.55853	6.1441	0.168969	5	10	0.999713	FALSE		-1.1414	0.0336	0.5705	0.5331	-0.0226	-0.2189	-0.4076	-1.4208	-0.3026	-0.6096	0.2862	0.2903	-0.3546	0.5083	-0.3538
SOX2	-0.8654	0.03152	-0.89692	-1.59873	5.15638	0.169009	5	10	0.999713	FALSE		0.6591	-0.0881	0.7596	-0.0813	-0.5523	0.4061	-0.1685	0.1832	0.087	-0.2127	-0.2543	-0.2422	0.0369	-0.3387	0.1774
TLR2	0.29636	-0.10823	0.40459	1.51335	7.81638	0.169525	5	10	0.999713	FALSE		-1.0089	0.0655	-0.5886	-1.2583	0.0612	0.1321	0.8007	-0.4104	0.1026	-0.0612	0.3103	1.3446	1.0503	-0.0848	-0.6764
PLG	0.27552	0.0232	0.25232	1.52419	7.27751	0.169669	5	10	0.999713	FALSE		1.4684	0.9877	0.8672	2.9206	-0.0509	-1.5691	-0.351	1.0962	-1.2902	0.0032	-0.2349	-0.0032	0.3656	-0.9839	-0.3967
ZFAND3	0.09018	-0.5155	0.60568	1.48228	9.66334	0.170126	5	10	0.999713	FALSE		-0.382	5.3289	-0.2159	-0.3063	0.7493	5.3645	5.2695	-0.2675	-0.0803	0.0965	4.4739	3.0673	4.043	5.6842	-0.3073
RLBP1	-0.72796	-0.02083	-0.70713	-1.5144	7.63628	0.170162	5	10	0.999713	FALSE		-1.1215	1.422	-1.2977	-0.0778	-1.0172	-0.8769	1.3855	-0.6068	1.1702	0.1307	0.915	0.0778	0.6007	1.0684	-0.2307
PPP2R5A	-0.74634	0.4496	-1.19594	-1.58731	5.22184	0.170831	5	10	0.999713	FALSE		0.9618	-2.9383	1.3624	0.4095	-0.4095	-3.0797	1.5606	-3.0112	-2.824	-0.6472	2.8937	-2.8463	2.2993	3.8209	-0.466
MPI	0.39598	0.09803	0.29795	1.47347	10.1704	0.170887	5	10	0.999713	FALSE		1.8269	1.8293	-0.0534	0.0534	0.1094	-0.3556	2.3014	-0.0623	-0.3082	-0.6372	0.1997	-1.7252	-0.2616	0.3454	0.2209
ANKRD52	0.35142	-0.64352	0.99494	1.46212	11.2916	0.170976	5	10	0.999713	FALSE		-0.1766	0.1175	0.3674	-0.3495	-0.7972	-0.2416	0.1123	0.0437	-0.074	-0.0437	-0.1649	0.2497	0.2228	0.2408	-0.1222
INHBB	0.36724	-0.29009	0.65733	1.58109	5.34074	0.170983	5	10	0.999713	FALSE		-0.2992	-0.1968	0.5545	-0.2667	-0.2575	-0.393	0.2041	-0.0959	-0.159	0.2656	0.3748	-0.1998	0.0718	0.8209	0.0538
MYL5	0.33332	-0.33152	0.66484	1.45703	11.8247	0.171147	5	10	0.999713	FALSE		0.1022	-0.251	-0.1449	-0.0288	0.2917	-0.1896	0.0847	-0.1351	0.172	-0.1338	0.7782	-0.0456	0.2674	0.111	-0.0249
BTLA	1.4789	0.04176	1.43714	1.60759	4.80087	0.171246	5	10	0.999713	FALSE		-0.1562	-0.3324	0.3697	0.0931	0.1241	-0.2736	-0.1208	0.1028	0.0608	-0.0096	-0.7996	0.1257	-0.9001	0.0643	-0.2476
ACTN4	-0.18272	0.39429	-0.57701	-1.47611	9.62186	0.171875	5	10	0.999713	FALSE		0.0051	-0.0824	-0.0005	-0.1999	-0.0975	-0.791	1.6635	-1.2856	-0.2419	0.1419	0.0005	-0.3078	1.6341	0.0987	2.4348
SLAMF6	0.24246	-0.33591	0.57837	1.4944	8.33869	0.171916	5	10	0.999713	FALSE		-0.0131	-0.0202	-1.2946	0.4104	-0.2678	-0.6825	-0.1794	0.2587	1.0309	-0.0294	0.4738	-0.2474	1.854	0.0131	0.4946
SKIL	0.34942	-0.01296	0.36238	1.55513	5.84781	0.172188	5	10	0.999713	FALSE		-0.0937	0.0937	-0.6475	-2.6554	0.5156	0.1562	1.2258	-1.1141	-2.7921	2.6755	1.311	-0.3549	0.5239	1.7391	-0.045
OLFM2	0.18078	-0.66313	0.84391	1.4474	12.3673	0.172654	5	10	0.999713	FALSE		-0.3048	-0.7587	0.5243	0.0296	-0.2332	0.1248	-0.1896	0.2593	-0.3908	-0.0296	0.0703	-0.1476	0.6626	0.0925	0.0712
GPD1	0.63456	-0.40783	1.04239	1.55256	5.84768	0.172791	5	10	0.999713	FALSE		0.2204	0.6824	-0.0597	-0.0391	-0.0918	-0.5372	0.4086	-0.3055	-0.6367	-0.351	-0.0997	1.2916	2.4299	1.714	-0.9215
PLEKHF1	0.723	-0.11998	0.84298	1.49751	7.87208	0.173239	5	10	0.999713	FALSE		-0.2872	0.3426	0.4192	-0.3505	-0.7321	1.7122	-0.2059	-0.9019	-1.2535	-0.6331	0.1806	3.5453	0.6946	1.0033	-0.7149
KRT20	-0.64184	0.09772	-0.73956	-1.58877	4.97185	0.173307	5	10	0.999713	FALSE		0.614	-0.1027	0.9114	0.0299	-0.5427	1.1847	-0.7615	-0.7841	-0.8021	-0.8273	-0.4457	2.5182	-0.0299	1.131	0.4688
MAMDC4	0.41526	-0.42319	0.83845	1.45009	11.449	0.173871	5	10	0.999713	FALSE		0.5043	3.0305	0.9068	-0.2488	0.8107	0.0828	-0.1689	0.8251	-2.3123	-0.1385	-0.0828	-1.5696	0.2142	0.5076	-1.8928
CAPG	0.2827	-0.41624	0.69894	1.55314	5.66626	0.17426	5	10	0.999713	FALSE		0.4647	0.2	0.3354	-0.0582	-0.3864	-0.4492	-0.0305	-0.8122	-1.0008	-0.3834	0.2765	-0.1847	0.7361	1.3804	-0.5472
MUC1	-0.34802	0.37046	-0.71848	-1.43807	12.8668	0.17429	5	10	0.999713	FALSE		-0.985	-0.969	-0.2654	-0.8624	-0.4878	-0.3751	1.3668	-0.2996	0.0248	0.1031	0.4246	-0.5076	0.6837	1.1577	-0.4023
BGN	-0.00586	-0.28604	0.28018	1.4458	11.7653	0.174342	5	10	0.999713	FALSE		-0.0036	0.1957	-0.0929	-1.0324	0.0036	0.0881	0.0884	-0.1856	-0.1821	-0.3937	-0.1552	0.1946	0.1874	0.0639	-0.132
CCL26	0.22366	-0.07856	0.30222	1.47283	9.11314	0.174474	5	10	0.999713	FALSE		-0.6418	-0.2614	0.5483	-0.4512	-0.8234	-0.0995	-0.0762	-0.5282	-1.0731	-0.6617	0.3421	0.0762	3.7827	-0.6464	0.3926
RPS10	0.35562	-0.33601	0.69163	1.45254	10.9148	0.174487	5	10	0.999713	FALSE		-0.0497	0.9521	0.2584	1.9162	-0.689	-0.5763	-5.6137	-0.0927	2.9292	-2.2593	0.4743	0.9716	1.2018	1.0029	0.0497
FCAMR	0.44	-0.29084	0.73084	1.52201	6.4774	0.175224	5	10	0.999713	FALSE		-1.3964	-0.5034	-4.7398	-0.0806	-1.2776	1.1901	1.4223	1.6703	-0.5284	-0.3105	0.4131	2.7253	-1.2364	1.1464	0.6198
EPHB6	-0.01526	-0.17666	0.1614	1.45334	10.4511	0.175489	5	10	0.999713	FALSE		-0.1476	-0.0368	-0.0929	-0.0251	-0.1309	0.1177	-0.3717	0.0254	-0.6963	-0.285	0.1224	1.1984	0.0251	0.2907	-0.4034
FARP2	0.21008	-0.28618	0.49626	1.52413	6.32655	0.17579	5	10	0.999713	FALSE		-0.4175	0.3228	-0.2608	0.0428	-0.1691	0.1898	0.3885	-0.2546	0.4433	-0.0873	0.4512	0.4189	-0.0987	1.1445	-0.0428
EFCAB12	0.21354	-0.69135	0.90489	1.43172	12.9798	0.175863	5	10	0.999713	FALSE		-0.9204	0.1915	-0.338	-0.4392	-1.11	-0.1041	0.1414	0.2648	0.2004	-0.1904	0.001	-0.001	-0.4835	0.7489	0.3654
FST	0.3457	-0.13368	0.47938	1.56009	5.31272	0.17607	5	10	0.999713	FALSE		0.4617	0.1912	0.0803	-0.1559	-0.1107	-0.5178	-0.9275	0.0007	0.398	-0.9385	-0.4449	0.9526	-0.2725	0.8054	0.5173
NFKBIB	0.83206	-0.22314	1.0552	1.61474	4.30818	0.176569	5	10	0.999713	FALSE		-0.519	0.3198	0.2072	-0.3507	-0.3534	1.3798	-0.6602	-1.2623	-1.3128	-0.3931	0.0051	3.1163	0.2351	0.9445	-0.6583
MYO5B	0.1057	-0.51395	0.61965	1.46225	9.29923	0.176629	5	10	0.999713	FALSE		-0.2533	0.1969	0.3669	0.7431	-0.0495	0.2981	0.5452	-0.002	-0.0966	0.1021	-0.1351	0.1516	-0.1523	0.2251	0.002
PSAP	0.11988	-0.0621	0.18198	1.52064	6.3251	0.176654	5	10	0.999713	FALSE		-0.2223	-0.203	0.5635	-0.2634	-0.0545	0.6186	0.0085	-0.2646	-0.1098	-0.3522	0.0174	2.0955	0.2319	0.571	-0.0085
ITIH3	-0.1471	0.05307	-0.20017	-1.55149	5.44737	0.176718	5	10	0.999713	FALSE		0.0751	0.4792	0.1815	0.0394	0.2823	-0.9798	-0.8181	-0.265	-0.2781	0.7704	-0.8779	0.0276	0.0172	-0.3378	-1.0373
METTL2A	0.22618	-0.23714	0.46332	1.43724	11.5745	0.177129	5	10	0.999713	FALSE		-0.2492	0.1416	0.2178	0.057	0.5409	-0.4429	0.3205	-0.5785	-0.2495	-0.2692	0.3848	0.6956	-0.2344	0.2916	-0.0151
FIGNL1	-0.1464	0.82904	-0.97544	-1.4284	12.5064	0.177672	5	10	0.999713	FALSE		0.5995	-1.0603	-0.3163	-0.427	0.5883	0.1714	-0.0685	0.1322	0.2433	-0.0475	0.2191	-0.0151	-0.4445	-0.7776	-1.0691
MLIP	1.33314	-0.46821	1.80135	1.53031	5.88787	0.177745	5	10	0.999713	FALSE		0.0438	0.2024	0.3171	0.2297	-0.2498	-0.6745	-0.2213	-0.5525	-0.3328	-0.0438	-0.4572	-0.161	1.8084	0.8507	0.409
CCDC63	0.1963	-0.07468	0.27098	1.49019	7.32619	0.177915	5	10	0.999713	FALSE		-0.0042	0.4813	-0.6426	0.661	-1.0922	-0.7494	-1.0899	-0.1697	0.0042	0.0238	-0.0866	0.1037	0.9228	1.3241	-0.6604
COL28A1	-0.60732	-0.06569	-0.54163	-1.52249	6.0593	0.178236	5	10	0.999713	FALSE		0.1692	-0.1875	0.7254	-0.2006	-0.4975	-0.0371	-0.4755	-0.1763	0.3123	-1.748	-0.5123	-0.2298	0.629	0.7977	0.5417
TH	1.81244	-0.15321	1.96565	1.58322	4.65924	0.17845	5	10	0.999713	FALSE		0.2835	0.8176	-0.0078	-0.1685	-0.1619	-0.5505	0.9241	0.0078	-0.741	-0.2464	0.3183	1.7169	1.0614	-0.6375	0.718
S100A12	0.1246	-0.78159	0.90619	1.50856	6.44105	0.178803	5	10	0.999713	FALSE		0.0201	-0.0521	0.1397	-0.0886	-0.0201	0.5925	0.2841	0.0953	-0.0953	0.0769	0.4379	-0.2814	-0.2383	-0.2221	-0.3775
ADGRG2	-0.19072	0.0697	-0.26042	-1.56009	5.04939	0.178921	5	10	0.999713	FALSE		-0.2221	0.0039	0.0365	-0.2981	-0.0675	0.0509	0.2626	-0.3483	-0.3399	-0.1567	0.0213	-0.166	0.5615	0.0375	-0.0039
CNTN5	-0.27162	0.09465	-0.36627	-1.58455	4.60147	0.178928	5	10	0.999713	FALSE		-0.5302	-1.2375	0.1986	0.0007	-0.2897	0.0437	0.0495	-0.3566	-0.0562	0.1009	-0.3617	-0.0007	0.2348	0.1922	0.0518
LDLR	0.3376	-0.10247	0.44007	1.44046	10.4511	0.179017	5	10	0.999713	FALSE		1.1181	0.0531	0.7773	-5.146	0.7675	-1.7163	-0.6059	0.0221	0.5393	1.386	-5.0097	-4.9424	-1.1891	-4.615	2.6278
TREH	0.6204	-0.345	0.9654	1.46507	8.41938	0.179222	5	10	0.999713	FALSE		-0.3001	-0.0333	0.0655	0.0333	-0.3722	-0.1517	0.0406	5.8899	-0.2193	5.9629	-0.3451	0.0948	0.0899	0.1883	-0.1516
BMPER	0.23932	-0.07847	0.31779	1.5801	4.64213	0.179378	5	10	0.999713	FALSE		0.3738	-0.0152	0.1416	0.1709	-0.2027	0.0075	0.0698	-0.3511	-0.5695	-0.1265	-0.0809	1.0248	0.3132	0.4681	-0.2385
CER1	0.14248	-0.35534	0.49782	1.43822	10.5239	0.179438	5	10	0.999713	FALSE		-1.4241	-0.3448	0.0584	-0.3724	-1.0641	0.5941	-1.7431	1.4183	0.5374	-1.0821	3.5844	-0.0838	0.7056	0.6794	-0.7644
RAB10	-0.3199	0.00692	-0.32682	-1.4614	8.55149	0.179653	5	10	0.999713	FALSE		-0.1698	-0.0163	-2.0607	2.8091	0.0163	-0.2161	2.2978	3.7853	7.6853	-0.6581	0.2405	0.6219	0.559	-0.3844	-0.68
EFEMP2	0.0877	-0.12272	0.21042	1.43518	10.6562	0.179929	5	10	0.999713	FALSE		-0.6329	-0.652	0.1911	-0.1911	0.8891	1.5062	-0.8309	-4.0103	-0.5377	0.483	-0.2403	3.9906	0.5803	1.4362	-0.8406
GAS8	-1.53254	0.26244	-1.79498	-1.44976	9.2699	0.1801	5	10	0.999713	FALSE		-0.191	-0.4395	0.7599	0.0192	-0.478	0.1194	1.0719	0.028	0.4402	-0.0562	0.0807	-0.5419	-0.345	0.1561	-0.0875
ENO2	-0.18594	0.20934	-0.39528	-1.54453	5.27133	0.180136	5	10	0.999713	FALSE		-0.1245	-0.8516	0.0726	-0.1424	-0.0975	0.6343	-0.0361	0.0939	-0.5685	-0.3338	0.6969	0.2733	0.0361	0.1585	-0.3674
CD207	0.24672	-0.15531	0.40203	1.4666	8.09442	0.180229	5	10	0.999713	FALSE		-0.0128	-0.4102	-0.328	0.0484	-0.6049	0.1798	-0.331	-0.6627	0.1198	-0.6233	0.141	0.4175	1.2185	0.8993	-1.0255
TIPARP	-0.17034	0.16204	-0.33238	-1.41625	12.8283	0.180525	5	10	0.999713	FALSE		-0.7009	-0.465	0.6118	0.1914	-0.0221	0.148	-0.1541	-0.1628	-0.7392	-0.1177	0.0483	-0.0369	-0.2107	0.3294	0.2638
EN1	0.0809	-0.8487	0.9296	1.41486	12.9974	0.180619	5	10	0.999713	FALSE		-0.1057	0.0112	-0.7524	-0.1726	-0.0927	-0.1958	0.3045	-0.437	-0.3611	0.1267	-0.1343	-0.2335	0.1118	0.145	0.0811
MUS81	-2.80586	-0.7141	-2.09176	-1.46171	8.25808	0.180805	5	10	0.999713	FALSE		-0.5275	-0.3195	0.2158	0.1915	0.1546	-0.219	-0.001	-0.4172	0.001	0.3552	-0.0424	-0.073	0.9756	0.4938	-0.0172
ZFAND6	0.72294	0.10377	0.61917	1.4947	6.61415	0.181094	5	10	0.999713	FALSE		-0.1263	-1.5536	0.0194	-1.2371	0.6136	-0.8301	1.6101	-0.0267	-1.0886	1.0077	0.1213	0.4266	0.6155	0.9641	-0.3146
SIGLEC1	0.4636	-0.17485	0.63845	1.58033	4.50715	0.181178	5	10	0.999713	FALSE		-0.3224	0.3711	0.4913	-0.2509	-0.1721	-0.0021	-0.0102	-0.3395	-0.267	0.572	0.0021	0.1088	1.8036	0.9759	-0.0731
CIART	0.36332	-0.50225	0.86557	1.42687	11.0754	0.181195	5	10	0.999713	FALSE		-0.409	-0.0085	-0.8096	-0.1201	0.4388	-0.363	0.1217	-0.3037	-0.0982	0.2095	-0.3418	1.0145	0.0085	2.3646	0.0293
TENT4B	-0.31176	0.05464	-0.3664	-1.41281	12.8933	0.181394	5	10	0.999713	FALSE		0.294	6.6016	-1.3616	0.9732	-4.3966	-1.0604	-0.2361	0.2361	1.3274	-1.5021	0.4632	2.9406	2.2089	-0.9955	5.3964
SEPTIN14	0.32736	-0.06375	0.39111	1.43427	10.0738	0.181801	5	10	0.999713	FALSE		-0.4759	-0.0312	0.413	-0.0215	0.0395	0.2123	0.0215	-0.2881	-0.4547	-0.1402	-0.0247	0.4308	0.0661	0.4886	-0.2108
ZBED5	-0.00388	0.55684	-0.56072	-1.42665	10.8339	0.181858	5	10	0.999713	FALSE		-0.3885	-0.1414	0.6316	0.0347	0.1578	0.328	1.4399	0.7158	-0.0206	0.0206	-1.8667	-0.1928	-0.4832	0.3539	0.3862
GAREM2	0.45798	-0.30741	0.76539	1.41294	12.5287	0.182032	5	10	0.999713	FALSE		1.1149	1.7442	-0.0978	-3.1028	-0.7177	0.4486	-3.2296	-0.2549	-3.0049	0.3992	-0.2794	-0.3479	0.0978	0.613	0.6921
TFPI2	0.424	-0.14237	0.56637	1.54705	4.98876	0.182655	5	10	0.999713	FALSE		-0.2604	-0.8535	-0.0508	-0.0161	0.3366	-0.3517	0.1726	0.0335	-0.2603	-0.2434	-0.0656	-0.0526	-0.2293	0.2258	0.5394
BIRC3	0.08862	-1.68042	1.76904	1.4569	8.10183	0.182781	5	10	0.999713	FALSE		-0.1181	0.9089	0.9147	0.8441	0.7758	0.21	0.5079	-0.3372	-0.1142	-0.0673	0.0673	-0.7547	-0.2392	0.9032	-0.5073
EML1	0.57312	-0.15786	0.73098	1.55257	4.85141	0.182999	5	10	0.999713	FALSE		0.353	-1.2537	-0.0026	1.1822	-0.2075	-2.4563	0.0354	0.6982	-0.3862	-1.1431	0.4007	-0.5366	1.608	0.1936	0.0218
ST8SIA6	0.51722	-0.22642	0.74364	1.4183	11.2852	0.183122	5	10	0.999713	FALSE		-0.1775	1.2025	-2.9887	-0.4941	0.1859	-0.3809	0.3091	0.2451	0.2129	-0.1527	0.533	-0.4831	0.8891	1.8782	-0.1732
GPATCH4	1.08538	-0.0304	1.11578	1.4998	6.13723	0.183244	5	10	0.999713	FALSE		-0.4755	-0.002	0.2444	0.002	-0.1105	0.0732	0.0079	-0.0624	-1.0783	0.0296	-0.3116	2.2188	0.3684	0.7945	-0.2498
EDNRB	0.26496	-0.10983	0.37479	1.52911	5.31473	0.183365	5	10	0.999713	FALSE		0.5834	-1.5663	-0.5136	-1.0679	0.8021	-1.8681	0.9505	0.1573	0.7595	-1.2752	-1.1457	2.2378	-0.9246	2.5652	2.1338
PSMD5	0.08692	-0.22075	0.30767	1.44693	8.53993	0.183605	5	10	0.999713	FALSE		-0.0328	0.8943	0.8643	1.0861	0.1632	1.6873	-0.3291	-0.5627	0.0328	-0.4932	0.8574	-0.3828	-0.2673	-0.4037	-0.4738
CCDC172	-1.60436	-0.00712	-1.59724	-1.58809	4.22572	0.183672	5	10	0.999713	FALSE		-0.4841	-0.0878	-0.8728	0.0217	-0.0217	-0.0566	0.6944	0.0936	-0.1456	-0.1371	-0.2814	0.0444	-0.0622	0.8579	1.4673
LRP1	-0.01698	0.09795	-0.11493	-1.40599	12.5058	0.184084	5	10	0.999713	FALSE		-0.8989	-0.5801	0.123	-1.8124	-0.5578	-0.9054	0.7677	-2.6163	-0.5139	2.6772	2.3213	0.1147	0.0589	-0.2097	-0.0589
CD274	0.12742	-0.17292	0.30034	1.47819	6.77585	0.184272	5	10	0.999713	FALSE		0.1134	-0.5432	0.0133	0.005	-0.0533	0.1179	-0.0459	-0.4396	-0.0019	-0.2294	0.255	-0.024	0.0999	0.0019	-0.1844
CAPSL	-2.30468	-0.40726	-1.89742	-1.43542	9.1814	0.184346	5	10	0.999713	FALSE		0.0698	-0.4263	0.2614	0.083	0.1266	-0.527	-0.271	-0.0583	0.009	-0.2457	0.039	0.0835	-0.1381	0.1071	0.0298
EXTL3	0.39774	-0.41343	0.81117	1.42599	9.88292	0.184686	5	10	0.999713	FALSE		-0.3537	0.5769	0.2162	-0.0448	-0.0375	0.0785	0.1858	-0.1481	-1.2176	-0.0323	-0.1166	0.2023	0.4418	0.3221	-0.0324
ICAM4	-0.24292	-0.01614	-0.22678	-1.43944	8.64108	0.185249	5	10	0.999713	FALSE		-0.2929	-0.3564	-0.4186	-0.1454	-0.4034	0.5156	-1.2347	-0.0456	0.792	-0.9438	0.1146	2.6523	-0.48	0.4435	0.1344
MCF2L2	0.1443	-0.1485	0.2928	1.41307	11.0151	0.185263	5	10	0.999713	FALSE		0.1553	0.5044	0.1878	-0.041	-0.2342	-0.2661	-0.2861	0.0938	-0.1455	0.0516	-0.2046	0.4345	0.041	0.3983	0.3486
NME3	0.04258	-0.01932	0.0619	1.39861	12.9974	0.185337	5	10	0.999713	FALSE		-0.102	0.1101	0.4472	-0.05	0.1393	0.1949	-0.1208	0.1677	0.0006	-0.0795	0.1072	0.0482	-0.1684	-0.6896	-0.0414
ANKRD28	0.22408	-0.16358	0.38766	1.3992	12.8301	0.185462	5	10	0.999713	FALSE		-1.1065	0.0031	-1.0975	-0.6033	-1.1804	0.5269	2.2901	-1.9147	-1.0744	-0.2766	0.2665	2.4741	-0.0031	1.2255	-1.1985
NPTXR	-0.29162	0.23535	-0.52697	-1.45268	7.76135	0.185513	5	10	0.999713	FALSE		-0.1803	0.1064	0.3718	-0.3709	-0.0474	0.3674	-0.1544	-0.1839	-1.0044	0.0062	0.0271	-0.2651	0.6094	0.4788	-0.0062
INSL5	0.65714	-0.29917	0.95631	1.48836	6.21528	0.185545	5	10	0.999713	FALSE		-0.9752	-2.0828	1.2628	-1.0554	0.3833	-0.461	2.1975	0.513	0.2973	-1.3939	-0.0725	-0.0127	0.5492	1.9397	0.5764
ASXL3	-0.14368	0.19091	-0.33459	-1.43033	9.21638	0.185637	5	10	0.999713	FALSE		0.5384	-0.461	-0.4117	-0.5953	-0.0439	-0.3724	-0.2309	-0.3168	1.5267	0.0098	0.2954	-0.0312	1.4864	-0.0318	0.4432
PRAM1	1.29218	-0.13792	1.4301	1.55287	4.62665	0.185804	5	10	0.999713	FALSE		0.2829	0.5942	0.4538	-0.2975	0.268	-0.4535	1.5157	1.4306	0.0092	-0.4169	-0.271	-0.4914	0.2816	0.6784	-0.9571
ZNF830	1.02256	-0.27207	1.29463	1.49767	5.86179	0.186011	5	10	0.999713	FALSE		1.2525	-0.4635	1.505	-0.9224	0.2338	-0.3288	1.0268	1.2457	0.6319	1.6358	-0.209	-0.2807	0.088	1.1433	-0.5784
CRB2	-0.25594	0.01048	-0.26642	-1.53547	4.909	0.18633	5	10	0.999713	FALSE		0.289	0.1865	0.2048	-0.5645	0.0346	0.2788	-0.0314	-1.2145	-1.0853	-0.7055	0.3348	1.4727	-0.0444	0.0684	-0.5084
APOM	-0.03366	0.04604	-0.0797	-1.40431	11.5859	0.186463	5	10	0.999713	FALSE		-0.1219	-0.3977	0.1973	-0.2671	0.2265	0.0362	-0.0195	0.1343	0.2972	0.0065	0.8038	0.8912	-0.059	-0.2491	0.3689
CBLN2	0.3036	-0.05999	0.36359	1.39534	12.8686	0.186527	5	10	0.999713	FALSE		-0.1048	0.845	0.5025	-1.2256	-0.0465	-0.4129	0.0465	-0.1072	-1.1048	0.9511	0.1457	1.456	2.103	0.8674	-0.893
NEDD9	0.66898	-0.30386	0.97284	1.5286	4.98182	0.187115	5	10	0.999713	FALSE		-0.0651	0.3902	-0.5148	0.0651	0.4154	1.1549	0.3008	-0.087	0.4431	-0.0934	-0.7262	0.4147	0.4583	-1.0265	-0.4498
ROR1	0.01238	-0.12335	0.13573	1.39644	12.2589	0.187352	5	10	0.999713	FALSE		-0.1315	-0.3161	0.085	0.0108	0.0385	0.0121	-0.0679	-0.224	-0.1378	0.0524	-0.0441	0.1319	0.0605	0.0749	-0.1377
IFT22	-0.1897	-0.01981	-0.16989	-1.45191	7.34073	0.187887	5	10	0.999713	FALSE		0.2907	0.5472	-0.1851	-0.2109	-0.2904	0.3405	-0.1064	-0.1861	0.1836	0.0263	3.0465	1.4515	-0.0033	0.6707	-0.4122
MARCHF7	0.50476	-0.33623	0.84099	1.50643	5.37893	0.188256	5	10	0.999713	FALSE		-0.9881	0.3202	0.2287	-0.655	-0.2189	0.4836	0.3001	-0.1777	-0.4687	-0.1178	0.0926	-0.0567	0.0399	0.4451	-0.0197
APCS	0.30408	0.0283	0.27578	1.49067	5.79522	0.188348	5	10	0.999713	FALSE		0.1131	0.0333	0.0026	0.0915	-0.0286	-0.0689	-0.061	-0.3276	-0.2213	-0.1444	-0.0026	0.0267	1.0215	0.9871	-0.2987
B4GALT1	0.04292	-0.02084	0.06376	1.38868	12.9185	0.188407	5	10	0.999713	FALSE		1.7765	0.8021	0.3227	-0.8799	-0.4806	-1.2988	-0.969	-0.0864	-0.7536	0.5572	-0.2388	0.0326	3.1636	2.8364	-0.3397
ACVRL1	0.1023	-0.12862	0.23092	1.45786	6.94079	0.188591	5	10	0.999713	FALSE		1.1992	0.2199	-0.6752	0.2682	-0.5068	0.0309	-1.0038	-0.8807	-0.6737	-1.1432	-0.0309	1.2401	0.2174	1.2459	-0.9633
NXNL1	0.32088	-0.12516	0.44604	1.4028	10.8087	0.188741	5	10	0.999713	FALSE		-0.5397	0.0935	-0.4512	0.4706	0.7755	0.5864	0.016	-0.8355	0.3663	-0.7674	0.5895	1.7702	-0.016	-0.4749	1.0208
GPHA2	-0.09616	0.29506	-0.39122	-1.46607	6.55697	0.188878	5	10	0.999713	FALSE		0.2346	-0.1436	0.175	-0.0268	-0.4924	1.1425	-0.2024	-0.7197	-0.7915	0.1788	0.4862	2.0323	0.6922	0.4331	-0.6732
CD7	0.0811	-0.12433	0.20543	1.3991	11.1679	0.188938	5	10	0.999713	FALSE		-0.2671	-0.2945	0.2208	-0.1119	-0.7416	-0.0999	0.3731	0.0737	0.0201	-0.2626	-0.1764	-0.1542	1.5996	0.6219	0.073
KLK1	0.98096	0.01579	0.96517	1.48003	6.02439	0.189165	5	10	0.999713	FALSE		-0.2408	-0.0661	0.0661	-0.4133	0.2963	0.1009	0.5997	-0.9207	-0.4404	-0.3843	-0.0698	-0.4971	2.5524	1.1854	0.2
GSG1L	-0.79974	0.06423	-0.86397	-1.51258	5.14444	0.189183	5	10	0.999713	FALSE		-0.0568	-0.6913	0.4483	0.0114	-0.2598	-0.2251	0.5379	-0.3878	0.4541	-1.2625	0.9365	0.1166	0.2992	-0.2811	0.0086
AGAP9_AGAP4	0.01602	0.57118	-0.55516	-1.38473	12.9648	0.189502	5	10	0.999713	FALSE		-2.6022	0.1727	-0.23	-5.5569	0.3093	1.0242	-1.0399	0.6833	1.1409	0.5127	0.7811	-0.2875	3.4821	0.8369	-0.9426
USP28	0.56136	-0.12163	0.68299	1.52263	4.89772	0.189545	5	10	0.999713	FALSE		-0.8679	0.042	0.2404	-0.7415	-0.0204	0.0204	-0.1954	-1.5789	0.2875	0.4355	-0.163	0.2935	3.6125	0.4861	-0.1151
SLC38A10	0.02182	-0.13838	0.1602	1.38455	12.8753	0.189715	5	10	0.999713	FALSE		1.3684	-0.1815	0.7413	0.1391	-0.1195	-0.6795	-0.3385	-0.0528	-0.3537	-0.1571	-0.2224	-0.0555	1.5835	2.441	0.3336
CES2	0.02116	-0.27817	0.29933	1.38691	12.3613	0.18997	5	10	0.999713	FALSE		-0.4118	-0.8496	0.1013	-0.0886	-0.1165	0.2552	0.4771	-0.2978	-0.0122	0.0945	0.0122	0.3302	-0.0975	0.0793	0.1522
COBLL1	-0.696	0.16401	-0.86001	-1.40095	10.4656	0.190178	5	10	0.999713	FALSE		0.1808	-0.0319	-0.0279	-1.8162	-0.3515	-0.4157	0.4967	0.7625	1.1658	-0.3275	0.3034	0.0279	1.0392	0.8872	-0.1555
FGG	0.39162	0.00879	0.38283	1.52186	4.85919	0.190196	5	10	0.999713	FALSE		-0.337	-0.1631	0.3424	0.0579	-0.3499	0.0717	-0.15	-0.03	-0.2396	0.0237	-0.1722	0.0865	0.1798	0.1611	-0.0237
CCAR1	1.1066	0.00196	1.10464	1.51312	5.03773	0.190232	5	10	0.999713	FALSE		0.6951	0.2579	-0.256	-4.1359	0.5143	-1.0344	0.2793	0.0953	-4.2734	0.9399	2.2607	-0.3343	-0.425	1.3892	-0.7544
CCDC65	0.3224	-0.49859	0.82099	1.38117	12.9843	0.190534	5	10	0.999713	FALSE		-0.0818	-0.57	0.4028	-0.1616	0.1014	-0.2758	0.0442	-0.1973	0.1994	0.0366	0.4071	0.4677	-0.0591	-0.0561	-0.0227
ALPI	-0.53806	0.3221	-0.86016	-1.3897	11.5765	0.190767	5	10	0.999713	FALSE		-3.0798	-4.4774	1.4083	-0.4191	0.554	-4.6187	0.9868	0.8761	1.1915	1.0232	0.6766	0.0741	0.5379	-0.1511	0.8363
SLAMF7	0.13234	-0.32632	0.45866	1.38152	12.2326	0.191831	5	10	0.999713	FALSE		0.2852	-0.0093	0.1574	-0.7235	0.1712	0.1354	-1.5846	-1.4341	-0.7746	-0.411	0.1036	0.5799	0.2301	0.6667	-1.0896
KAZALD1	-0.00306	-0.54124	0.53818	1.39568	10.3805	0.191946	5	10	0.999713	FALSE		-3.7446	-1.0212	0.4215	-0.06	0.5242	-1.6282	-0.2807	0.8809	-5.7649	-1.5006	-0.2998	-1.6172	0.4091	0.2682	0.1167
GPR135	1.20578	0.06192	1.14386	1.55666	4.13867	0.192177	5	10	0.999713	FALSE		-0.5423	-0.6937	0.0795	-0.198	-0.3611	0.7435	0.0676	-0.6747	-0.8218	-1.1598	-0.0676	2.2152	0.1008	0.0726	-0.5096
CSPP1	0.4936	-0.03346	0.52706	1.46762	6.0431	0.192237	5	10	0.999713	FALSE		-0.1206	0.1086	-0.0412	-0.1956	-0.2934	-0.5143	-0.2525	-0.1645	-0.2149	0.0431	-0.1272	0.1253	0.0631	0.552	-0.327
RARRES2	0.28536	0.00854	0.27682	1.50112	5.10094	0.192491	5	10	0.999713	FALSE		-2.3121	0.6408	-0.5293	-0.3103	0.8665	-0.6184	-0.1971	-1.2971	0.4046	1.0144	-0.685	-0.2957	3.2955	1.3651	0.57
STX2	-0.28002	0.24047	-0.52049	-1.49259	5.29047	0.192613	5	10	0.999713	FALSE		0.3667	0.0543	-0.0542	-0.5662	0.323	-0.3315	0.3079	-0.2793	0.0361	-0.0361	0.9099	3.3099	0.3148	0.0963	-0.1092
MRAP	-0.35266	0.0624	-0.41506	-1.41452	8.49433	0.192802	5	10	0.999713	FALSE		-0.4301	-0.955	-0.062	-0.0371	0.3841	-0.3861	0.2968	-0.3335	-0.0687	-0.6717	-0.9115	0.7632	0.0371	0.8973	0.5822
SLC28A1	2.70096	0.15149	2.54947	1.51313	4.81396	0.192873	5	10	0.999713	FALSE		-0.5298	1.2541	0.4863	-0.0156	-0.336	0.2341	-0.6855	-0.4719	-0.7254	-0.3812	0.3551	-0.0841	0.0375	0.711	-0.0045
S100Z	0.40786	-0.11839	0.52625	1.37333	12.9632	0.192938	5	10	0.999713	FALSE		-0.9311	-0.995	0.0414	-0.9845	-0.3591	0.6235	0.1957	-0.4541	-0.4718	0.3665	-0.0036	2.6856	0.0036	0.8655	-0.6854
BAMBI	0.34718	-0.25613	0.60331	1.3799	11.8815	0.193032	5	10	0.999713	FALSE		-0.7065	-0.0195	0.0377	-0.1637	0.4158	-0.2144	0.0195	-0.5211	-0.8942	-0.0825	0.2515	-0.5102	0.1493	-0.0514	0.5045
ITGB1BP1	0.07528	-0.29863	0.37391	1.37759	12.0237	0.19343	5	10	0.999713	FALSE		0.8596	-0.3982	0.0142	-0.4445	-0.1362	-0.0792	-0.2558	-0.388	0.7664	-0.8842	0.2891	-0.0192	-0.0149	0.2648	0.2085
ENDOU	-0.12418	0.09921	-0.22339	-1.37254	12.7974	0.193471	5	10	0.999713	FALSE		-0.462	-0.2136	0.143	0.2142	0.0519	0.1437	0.2984	-0.0519	-0.697	-0.4244	0.1939	1.7242	0.1814	0.4903	-0.434
OGG1	0.3888	-0.21653	0.60533	1.45623	6.26825	0.19352	5	10	0.999713	FALSE		-0.4242	0.134	0.2675	0.0499	-0.2849	0.8089	-0.4919	-1.3246	-0.136	-0.8929	1.4084	-0.7655	0.3176	0.8064	-0.0499
GABRA4	-0.25062	0.40821	-0.65883	-1.37367	12.521	0.193639	5	10	0.999713	FALSE		-0.6757	0.1388	0.2531	-0.5695	0.6602	0.3547	0.117	-2.1226	-0.3341	-0.2096	-0.7811	1.7549	0.1898	1.5141	-0.117
WAPL	3.39222	1.55567	1.83655	1.40148	9.26145	0.193679	5	10	0.999713	FALSE		1.1917	0.1641	-1.7504	0.5072	0.5825	-0.0143	0.1569	-2.6686	-0.6974	0.1995	-0.1758	-0.3621	1.2665	2.3677	0.0143
SSR1	0.48624	-0.08895	0.57519	1.37089	12.9131	0.193765	5	10	0.999713	FALSE		-0.4314	0.4512	0.0457	-0.0771	0.4832	-0.629	0.3459	-0.2423	-0.0457	-0.5548	-0.3319	0.3934	2.0218	1.0808	-0.2333
C10orf67	1.14032	-0.86156	2.00188	1.46066	6.07315	0.193831	5	10	0.999713	FALSE		-0.5303	0.0894	-0.0136	0.2858	0.3771	-0.0735	0.1041	-0.2625	-0.1179	0.2863	-0.5809	-0.1247	0.0161	0.0136	-0.18
FGF19	-0.24416	0.47037	-0.71453	-1.39203	9.99599	0.194105	5	10	0.999713	FALSE		0.5749	-0.0079	0.0079	-0.1831	0.0212	0.1948	0.7428	-0.7129	0.0338	-0.3059	0.2437	1.5448	-0.1012	0.1137	0.5797
GHR	0.08524	-0.10417	0.18941	1.378	11.6444	0.194106	5	10	0.999713	FALSE		-0.4603	-0.0003	0.1664	-0.2442	0.3905	-0.2104	0.2858	-0.3636	-0.0542	0.3553	0.332	-0.1314	0.205	0.0003	0.5291
CLEC12A	0.2243	-0.06439	0.28869	1.44722	6.52511	0.194114	5	10	0.999713	FALSE		-2.4026	0.0166	-0.0166	-0.0221	0.5557	0.272	0.5605	1.7695	0.1358	-0.5491	-0.0849	0.0701	-0.9378	-0.5089	-0.9036
GPANK1	0.21722	-0.02326	0.24048	1.49245	5.1388	0.194248	5	10	0.999713	FALSE		-0.9469	0.4549	-0.6666	-1.0492	0.5262	0.6597	0.0777	-1.3168	0.279	-0.0777	-0.5241	1.3272	0.6904	0.794	-0.4274
SAMD15	-0.35146	-0.01421	-0.33725	-1.50712	4.79121	0.19463	5	10	0.999713	FALSE		-0.9363	0.5136	0.1192	-5.5233	1.2769	-0.65	-0.6959	-0.9205	0.9322	-0.1848	0.5589	0.039	-1.3227	0.8248	2.4082
RAMP3	0.77206	-0.08883	0.86089	1.47034	5.64343	0.194911	5	10	0.999713	FALSE		0.0083	0.1934	0.4998	0.137	0.1838	0.392	0.6937	-0.2641	-0.3995	0.0775	-0.2862	-0.0083	-0.5194	0.5349	-0.438
MYOM1	0.51762	-0.0787	0.59632	1.44581	6.45438	0.194979	5	10	0.999713	FALSE		0.9583	0.2814	-0.1846	-0.7323	-0.0946	0.1685	0.5049	-0.7384	-0.5383	-0.9105	-0.3145	-0.3009	1.5288	2.1994	0.0946
TSNAXIP1	0.63482	-0.2636	0.89842	1.36709	12.8196	0.195091	5	10	0.999713	FALSE		-1.8925	0.2949	0.3092	0.9906	0.5018	0.5865	-2.5986	0.3595	-0.3892	-1.151	-5.0023	0.3129	-0.4269	-0.5202	-3.5547
GFRA2	0.1498	-0.09687	0.24667	1.39116	9.57072	0.195666	5	10	0.999713	FALSE		0.914	0.448	0.3485	-1.2509	-1.0282	-0.5337	-0.0111	0.3008	-1.6936	0.9198	-0.8311	1.0879	3.4945	1.3819	-0.287
CCK	0.88286	-0.07096	0.95382	1.52559	4.37432	0.195791	5	10	0.999713	FALSE		-0.1797	-0.3294	0.503	0.5463	-0.5745	0.0714	2.5405	-2.2351	-0.19	0.5718	-0.0714	1.4689	2.0362	0.2795	0.2643
SASH3	0.94178	-0.18902	1.1308	1.48497	5.15926	0.195919	5	10	0.999713	FALSE		2.8396	-0.0443	-0.2138	-0.7797	-1.0423	-0.4137	-0.0861	-0.5322	0.3635	-2.4698	0.3256	-0.158	0.4512	0.2295	0.9123
RPL14	0.72848	-0.10804	0.83652	1.4596	5.82487	0.196135	5	10	0.999713	FALSE		-0.1434	-1.0296	-0.756	-0.0239	0.3358	-0.4476	0.4382	-0.2163	0.1015	0.5699	-0.098	-0.1708	0.3167	0.1653	1.3509
CREB3	-0.56468	0.32917	-0.89385	-1.38643	9.77348	0.196426	5	10	0.999713	FALSE		0.4177	0.6632	-0.375	-0.1936	-0.1181	-0.2478	0.0771	-0.1955	-0.7572	-1.4131	0.1406	-0.3715	0.2091	0.9958	-0.1099
SOWAHC	0.33222	-0.21206	0.54428	1.46297	5.66547	0.196637	5	10	0.999713	FALSE		0.0835	0.4941	-0.0897	-0.0468	-0.1247	-0.1906	0.7162	0.0174	-0.2035	-0.1359	0.1486	0.117	0.5829	0.3681	-0.0174
USH1C	0.27122	-0.27496	0.54618	1.41056	7.87183	0.196647	5	10	0.999713	FALSE		-0.2429	-0.002	-0.0982	-0.2589	0.6461	0.0019	0.4004	-0.3681	-0.0019	0.0157	-0.129	0.3304	0.4014	0.1704	0.1386
ANPEP	0.03174	-0.15145	0.18319	1.36015	12.9983	0.196905	5	10	0.999713	FALSE		-0.0889	-1.0852	-0.4191	-0.9741	-0.1739	-0.5101	1.05	0.1614	0.2458	-0.4127	0.1444	-0.6221	0.6556	0.6177	0.0889
MUC20	0.78944	-0.40682	1.19626	1.52493	4.28549	0.197289	5	10	0.999713	FALSE		-0.2351	0.143	-0.0794	-0.0189	-0.15	0.0189	0.152	-0.1783	-0.2032	0.0342	-0.1488	0.0682	0.0307	0.2326	0.0557
ID2	0.74006	-0.32248	1.06254	1.3769	10.3499	0.197593	5	10	0.999713	FALSE		-0.2023	0.0113	0.5602	-0.0113	0.121	0.4728	0.1665	-0.302	0.0169	0.1769	-0.2195	0.2117	-0.0977	0.0648	-0.8974
CYTH3	0.73364	-0.4554	1.18904	1.37359	10.3229	0.198664	5	10	0.999713	FALSE		-0.8064	0.0054	1.0905	-0.0505	0.337	0.0867	0.4004	0.7192	0.8202	-0.2714	-0.1712	-0.5107	0.3093	-0.0838	0.16
S100A11	0.24664	-0.16432	0.41096	1.49783	4.64721	0.198766	5	10	0.999713	FALSE		0.0433	0.9368	0.6232	-1.781	0.4691	-0.4345	1.6436	-0.5839	-0.2641	1.1883	4.7638	-1.5214	1.2518	1.188	2.8836
CHMP4C	0.37462	0.01979	0.35483	1.45894	5.52792	0.198954	5	10	0.999713	FALSE		0.0988	0.626	0.2649	0.0571	-0.0151	0.1448	0.1476	-1.9794	0.0151	-1.9633	-1.4412	-1.2296	-1.1682	0.406	-0.739
UQCC2	0.12616	-0.2304	0.35656	1.39401	8.41255	0.199033	5	10	0.999713	FALSE		1.112	2.7209	1.875	1.2934	-0.1681	-1.1393	-0.5321	-0.5574	0.0796	1.5006	0.9193	-0.5028	-0.0932	-0.0796	-0.1203
DOP1B	0.31158	-0.15185	0.46343	1.42814	6.5638	0.199056	5	10	0.999713	FALSE		-0.1181	1.7955	-1.7172	0.0323	0.3152	2.7249	-0.0323	0.8066	-0.9683	3.4773	-0.3303	0.0541	-0.282	-0.1688	0.4447
ARHGAP27	0.72854	-0.29447	1.02301	1.47016	5.21781	0.199096	5	10	0.999713	FALSE		-0.4557	-0.0004	-0.4904	0.7498	-2.0108	0.1555	0.1326	0.0004	0.2129	-0.9788	0.527	-0.2311	0.2901	0.846	-0.5185
SELENOO	0.01826	0.18509	-0.16683	-1.35419	12.7394	0.199211	5	10	0.999713	FALSE		-0.7031	-0.457	0.2918	0.0466	-0.5102	-0.4557	-0.5354	0.1641	-0.023	-0.052	-0.5273	0.1262	-0.0145	0.1515	0.378
GPKOW	0.58146	-0.02792	0.60938	1.4964	4.62397	0.199429	5	10	0.999713	FALSE		-0.1406	0.2054	0.6907	-0.0178	0.3399	0.1343	0.0178	-0.5792	-0.3367	-0.2673	0.0651	1.036	0.7452	1.6669	-0.6107
WNT7A	-0.44164	-0.05131	-0.39033	-1.38645	8.87394	0.199448	5	10	0.999713	FALSE		-1.051	0.6627	-0.3916	-0.5344	-0.0284	0.2018	-0.4834	0.394	0.1797	-0.7705	0.0104	0.1263	0.3337	0.1382	-0.2498
RAB38	0.2245	-0.05115	0.27565	1.39619	8.091	0.199774	5	10	0.999713	FALSE		-0.0282	0.1143	-1.3953	-1.6113	-0.5444	2.6703	-0.7306	-0.8248	-0.5748	0.135	-0.6566	4.3593	0.3813	1.3088	-0.1623
C1QTNF9	-0.41744	-0.01849	-0.39895	-1.40355	7.63693	0.199782	5	10	0.999713	FALSE		-0.2738	-0.1251	0.6205	0.1753	0.4481	0.333	-0.3015	-0.1236	0.2818	0.5825	0.0034	0.1155	-1.3533	0.2466	-0.336
ADAMTS15	0.48998	-0.12817	0.61815	1.49448	4.5751	0.20056	5	10	0.999713	FALSE		-0.6062	0.0658	-0.3817	0.8856	-0.1027	-1.1019	0.3775	-0.8898	-0.3098	-0.4953	-0.5632	0.3819	0.4008	-0.0303	0.1896
IL12B	0.32072	-0.25777	0.57849	1.42459	6.46597	0.200704	5	10	0.999713	FALSE		-0.2295	0.2045	-0.0091	0.3096	0.0091	0.4297	-0.1636	1.5887	-0.2102	0.6985	-0.5353	-0.0893	-0.0694	0.6372	-0.3501
KAT14	0.24526	-0.21156	0.45682	1.37936	9.08237	0.200795	5	10	0.999713	FALSE		-1.1155	0.2114	-0.2379	-0.6015	-0.5461	1.3804	-0.4271	-0.7793	-1.2036	0.2318	0.0101	3.0611	0.6469	0.2189	-0.7301
TTLL5	0.63542	0.01569	0.61973	1.45079	5.53569	0.20104	5	10	0.999713	FALSE		-0.1532	0.0037	0.2803	-0.0303	-0.2023	-0.0505	-0.0037	-0.0681	-0.0362	0.049	-0.2848	0.2458	0.3919	0.1829	0.1963
ITGB5	-0.13628	0.09525	-0.23153	-1.44326	5.71206	0.201463	5	10	0.999713	FALSE		0.2825	0.5033	1.0059	-0.0943	0.493	0.5476	0.0237	-1.0169	-0.4657	-0.3662	-0.0237	2.5879	1.7534	3.7826	-1.1915
PLXNB2	0.09008	-0.10787	0.19795	1.42803	6.19488	0.201696	5	10	0.999713	FALSE		-0.6843	3.2091	0.3177	-1.1202	-0.2476	0.2754	1.032	0.0285	0.3668	-0.0444	-0.2913	-0.1732	-0.0285	-0.552	0.1026
CGREF1	0.02328	-0.20768	0.23096	1.34537	12.7041	0.202029	5	10	0.999713	FALSE		-0.163	-0.0217	-0.0065	-0.0791	-0.0112	-0.0906	0.1424	-0.2178	-0.1327	0.0649	-0.0011	0.0738	-0.1206	0.0101	0.2809
PPP1R32	-2.62568	-0.28048	-2.3452	-1.45231	5.38488	0.202081	5	10	0.999713	FALSE		-0.2207	-0.0366	0.0142	0.4328	-0.0886	0.0484	-0.2029	-0.2324	0.1041	-0.0142	0.8306	-0.0444	1.1125	0.1513	-0.2537
FOLR3	-0.02474	1.09156	-1.1163	-1.37289	9.26202	0.202107	5	10	0.999713	FALSE		0.6863	-0.0564	-0.4674	-0.2949	-1.007	-0.0187	-0.3662	-0.1745	-0.6152	0.0187	0.6162	-0.559	2.2779	1.4506	-0.75
DCPS	0.29734	-0.05014	0.34748	1.45639	5.24946	0.202367	5	10	0.999713	FALSE		0.6846	-1.7505	-1.6274	0.3078	2.825	-1.0105	0.6317	0.7616	1.2033	-0.8493	-0.7449	-0.819	-0.9437	0.1352	-0.2042
ZFX	0.82424	-0.34224	1.16648	1.44535	5.52484	0.202596	5	10	0.999713	FALSE		-0.4666	0.0709	0.0725	-0.298	0.7069	-0.501	0.2589	0.0448	1.3526	-0.1939	-0.5785	-0.0448	-0.4089	0.0695	0.0675
AHI1	0.0714	1.34728	-1.27588	-1.36005	10.3875	0.202599	5	10	0.999713	FALSE		-0.0083	-0.1903	0.0032	-0.037	0.4046	0.2063	0.2419	-0.0944	0.3588	-0.3935	0.2207	-0.8719	-0.2395	-0.5809	0.1678
DPPA4	0.98524	-0.37855	1.36379	1.41268	6.5783	0.20327	5	10	0.999713	FALSE		-0.3968	-0.3477	0.6621	-0.4317	-1.4389	3.6492	0.0264	-0.5332	-0.8193	-0.5444	0.2364	2.0304	1.077	1.2633	-0.6247
FOS	-0.14752	0.12739	-0.27491	-1.34224	12.4123	0.203556	5	10	0.999713	FALSE		-0.077	-0.3268	0.4133	-0.0893	-0.1932	0.0346	0.1612	-0.0731	0.0024	-0.0024	2.8048	0.5673	0.4612	-0.2563	0.1656
VSIG2	0.15948	-0.13536	0.29484	1.37881	8.38359	0.203622	5	10	0.999713	FALSE		-0.4123	-1.3383	0.0201	-0.2575	0.767	-0.1671	0.3359	0.1785	0.8358	-0.2822	0.1509	0.0083	0.3535	0.9144	0.0579
PPP1R13B	0.33016	-0.26249	0.59265	1.48093	4.56717	0.204076	5	10	0.999713	FALSE		0.0145	-0.4919	-0.1676	-0.5669	-0.0145	-0.3037	0.1015	0.1311	0.0552	-0.3347	1.006	0.1977	-0.2263	-0.2929	0.2168
TNFRSF19	0.07878	-0.14106	0.21984	1.33776	12.8269	0.204212	5	10	0.999713	FALSE		-0.251	0.3091	-0.2529	0.0313	-0.013	0.1231	0.1513	0.0628	-0.3168	-0.4452	-0.1432	0.2821	0.0943	0.1839	-0.0301
IGF2R	-0.00598	-0.16749	0.16151	1.33876	12.6325	0.204244	5	10	0.999713	FALSE		-0.5176	0.3697	0.3822	-0.4274	0.0524	-0.0615	0.3837	0.6726	0.025	0.2589	0.0984	-0.9585	-0.3482	0.2588	-0.106
ANGPTL4	0.26736	-0.05661	0.32397	1.4316	5.75376	0.204261	5	10	0.999713	FALSE		-0.296	-0.6188	0.3215	-0.184	-0.6558	-0.0159	0.0159	-0.4789	-0.7558	-0.295	1.1973	-1.1218	0.4322	0.5785	0.1975
MRPS27	0.36258	-0.16116	0.52374	1.33654	13	0.204294	5	10	0.999713	FALSE		-1.3887	0.7576	0.5862	0.3324	0.1595	0.1149	0.3329	-0.9015	-0.4035	-1.1901	-0.3237	0.3973	0.2073	0.8545	0.0366
GALNT3	0.56346	0.00702	0.55644	1.46709	4.75059	0.205239	5	10	0.999713	FALSE		-0.0069	-0.6525	0.0069	1.3455	0.1003	0.2038	1.5729	0.2659	0.1289	-0.3119	-0.1091	-0.1776	-0.0143	0.497	-1.64
RTEL1	0.61502	-0.13421	0.74923	1.48358	4.42443	0.205393	5	10	0.999713	FALSE		-0.9989	-0.43	0.3456	-0.1966	0.0135	-0.428	-0.0368	-0.0135	-1.0881	0.1235	0.1915	0.2868	-0.3415	0.6123	-0.4697
ADGB	2.00272	0.08755	1.91517	1.36155	9.25266	0.20557	5	10	0.999713	FALSE		-0.3612	-0.0176	-0.0865	-0.953	-0.6974	0.2586	0.7362	-1.1389	0.3394	0.6075	0.2295	0.4671	-0.3897	0.5277	0.1655
TNFRSF14	0.15	-0.07253	0.22253	1.38364	7.57495	0.20587	5	10	0.999713	FALSE		-0.9574	-0.8528	0.6289	0.5758	-0.3402	1.385	-0.1204	0.0087	-0.0685	0.7242	-0.7617	-1.5407	0.5907	0.3041	-1.3822
ZBTB18	-0.36052	0.27779	-0.63831	-1.43824	5.36895	0.206001	5	10	0.999713	FALSE		-0.1425	-0.2206	0.148	0.0013	-0.127	0.2241	0.1117	-0.2478	-0.3897	0.1103	-0.0013	-0.0143	1.1776	1.0018	-0.2919
MLANA	0.15512	-0.67008	0.8252	1.34107	11.2314	0.206387	5	10	0.999713	FALSE		-0.3151	0.2689	-0.0535	0.2234	-0.3987	0.2597	1.4997	0.0535	-0.4207	-0.3697	0.8608	-0.3865	0.3927	0.5206	2.605
CFAP58	0.08354	-0.14935	0.23289	1.36468	8.74639	0.206426	5	10	0.999713	FALSE		-1.3537	-0.766	-0.7906	-0.0197	-0.569	0.8559	-0.065	-0.0131	-0.1001	-0.4475	0.0131	1.7376	0.0925	0.014	-0.5786
SERPINE2	-0.10614	0.35246	-0.4586	-1.40427	6.45187	0.206503	5	10	0.999713	FALSE		0.0419	-0.3613	0.5264	-0.2309	-0.2586	1.7453	-0.9522	-0.9659	-1.2078	-0.1832	-0.1691	4.431	0.4805	1.3242	-0.5498
SMCO3	0.3375	-0.31806	0.65556	1.34549	10.6036	0.206531	5	10	0.999713	FALSE		0.0927	-1.0525	0.8295	-0.8747	-0.7761	-1.4252	-0.0862	0.2695	-1.0493	0.91	-0.4973	0.494	0.1464	0.5662	-0.1921
LY6K	0.5288	-0.20384	0.73264	1.35669	9.37819	0.206636	5	10	0.999713	FALSE		-1.0063	0.1394	0.2543	-0.796	-0.099	0.4209	0.204	-0.5331	0.4514	-0.5671	0.099	1.1556	-1.1639	1.0375	2.7837
PPP1R18	0.56406	-0.13716	0.70122	1.47116	4.54439	0.206877	5	10	0.999713	FALSE		-0.4698	0.1216	0.0719	0.1765	-0.1286	0.1062	0.2074	-0.1569	0.2114	-0.3775	-0.1267	-0.0048	-0.4016	0.0159	-0.3475
CFAP43	0.9733	-0.30383	1.27713	1.43172	5.42777	0.207195	5	10	0.999713	FALSE		-0.7126	-0.9325	0.0266	-1.0183	0.2534	1.0327	-0.0266	-0.1868	-0.4831	-0.6473	-0.4466	-0.5293	1.7347	1.7054	-0.0665
KIR3DL1	-0.13404	0.33102	-0.46506	-1.34233	10.7119	0.207246	5	10	0.999713	FALSE		0.0903	-0.2528	0.987	-0.5088	-0.0383	-1.162	0.1053	-1.6591	-1.8679	0.0383	0.3945	0.4618	-1.0273	1.1893	-0.1529
SLC19A1	0.4052	-0.0996	0.5048	1.43557	5.22583	0.208169	5	10	0.999713	FALSE		-0.6536	-0.1508	-0.2406	-0.2871	0.0207	0.0726	-0.1311	-0.3863	-0.4681	0.6445	0.3632	-0.3293	0.1277	-0.0207	0.0859
CYP24A1	0.44526	-0.43169	0.87695	1.33815	10.7406	0.208488	5	10	0.999713	FALSE		-0.7022	0.9494	-1.3224	0.6775	-0.535	-0.1478	1.4835	-2.4839	-1.191	-1.6567	4.8732	0.9065	-0.6604	-0.4924	0.3055
HEPH	0.02968	-0.10637	0.13605	1.3362	10.9516	0.208584	5	10	0.999713	FALSE		0.0411	-0.7877	-0.7851	-0.6202	2.4504	1.1032	0.784	-0.0411	-0.5663	0.5752	4.0403	-0.7774	2.4583	-0.212	2.0152
GLOD4	0.02426	-0.09785	0.12211	1.32574	12.5264	0.208596	5	10	0.999713	FALSE		2.1777	-1.004	-2.9419	-0.099	0.345	0.225	1.5686	-1.5506	-1.1937	-0.5463	1.1266	0.521	0.5167	0.2949	-0.5335
F7	0.16344	-0.07766	0.2411	1.32316	12.9619	0.208649	5	10	0.999713	FALSE		0.1452	-0.2317	0.3813	0.0084	-0.3789	-0.0861	1.3757	0.1727	0.076	0.2746	-0.282	0.0633	-1.2027	-0.0084	-6.365
NOSIP	0.57296	-0.25332	0.82628	1.44146	5.01139	0.208894	5	10	0.999713	FALSE		-0.6013	0.4182	-0.7429	0.0791	-0.2951	0.0219	-0.3755	0.3064	0.4729	0.021	-0.2035	-0.021	1.019	0.3633	0.1295
GGH	0.20356	0.002	0.20156	1.37658	7.35467	0.209087	5	10	0.999713	FALSE		-0.1213	2.4004	0.0035	-0.742	0.2301	-0.3979	-0.2936	0.0323	0.2303	-1.3239	-0.2659	2.0854	0.6506	0.8385	-0.0035
ENPP5	-0.1488	0.07075	-0.21955	-1.43027	5.26277	0.209225	5	10	0.999713	FALSE		-0.6676	-0.4513	1.0937	-1.8576	-2.6241	-0.6277	0.889	-0.657	1.595	0.6246	-0.8051	0.4204	0.7809	1.1548	0.4706
HOMER3	0.5529	-0.44333	0.99623	1.3808	7.07286	0.209393	5	10	0.999713	FALSE		0.0794	0.5618	0.8369	-0.1668	0.1741	0.366	0.1283	-0.681	-0.9104	-0.9949	-0.0794	0.5515	0.6606	1.2495	-0.407
SMOC1	0.1688	-0.10895	0.27775	1.35419	8.75647	0.209586	5	10	0.999713	FALSE		0.0602	0.3648	0.6264	-0.0602	0.3627	-0.2657	-0.4754	-0.8451	0.0636	-0.2309	-0.2885	0.5958	-0.5835	1.7797	2.5253
MTF1	0.59602	-0.13144	0.72746	1.32515	12.0727	0.209655	5	10	0.999713	FALSE		0.7444	-0.8717	-0.2037	-0.0725	0.1395	-0.6872	-0.2302	-0.7073	-0.4089	0.4905	-0.6983	1.2948	0.7403	0.6031	-0.221
CILP	0.4324	-0.03571	0.46811	1.36018	8.2372	0.209826	5	10	0.999713	FALSE		-0.5564	-0.0259	1.2701	-0.2034	-0.7731	0.3766	0.7563	0.0259	-0.5227	0.1895	-1.3016	-0.1636	0.4389	-0.2517	-0.7458
KIF26B	-0.1519	0.33865	-0.49055	-1.35338	8.74023	0.209894	5	10	0.999713	FALSE		-0.0428	-0.6208	0.4979	-0.2687	-1.4657	0.0095	-0.0095	-0.5563	-0.1225	0.267	-0.3743	-0.0445	0.3141	0.1941	0.07
ESR1	0.03264	0.58168	-0.54904	-1.3312	10.7427	0.210682	5	10	0.999713	FALSE		0.3561	-0.4396	1.1347	-0.0826	-1.1467	-0.4367	0.3763	0.1306	-0.5769	-0.2301	0.0826	0.2177	-0.1435	1.0762	0.1392
DHPS	0.26462	-0.26075	0.52537	1.38708	6.55478	0.210747	5	10	0.999713	FALSE		0.1737	0.1836	0.5097	-0.7111	-0.9264	-0.4267	1.139	-0.4333	-1.0898	-0.5028	0.17	0.531	-0.7672	0.6549	0.5488
FGA	0.35116	0.00918	0.34198	1.44283	4.78325	0.211204	5	10	0.999713	FALSE		-0.4265	1.448	-0.1566	-0.2337	0.7214	0.0803	-0.1068	-0.1545	0.3961	-0.0803	0.4107	-1.1675	-0.1291	-2.4407	0.2508
NPY	0.73582	-0.06567	0.80149	1.41008	5.61849	0.211399	5	10	0.999713	FALSE		1.9614	0.299	-0.2389	0.3891	0.0041	-0.1875	0.569	-0.5938	-0.2759	-0.0041	0.145	-0.7035	-0.8376	0.4212	-0.1524
MTERF3	-0.2659	0.20092	-0.46682	-1.40151	5.8673	0.211681	5	10	0.999713	FALSE		-0.4734	-0.0484	0.0228	-0.1892	0.2088	0.3744	0.731	-0.2564	-0.5563	-0.1085	-0.0228	-0.6652	-0.5263	-0.4005	0.1826
EPHA4	0.0171	-0.06785	0.08495	1.33546	9.82982	0.211823	5	10	0.999713	FALSE		-0.4139	-0.0538	0.5192	0.4648	-0.1864	-1.8275	-1.4062	-0.7534	0.4508	0.0476	-0.6783	-0.2962	0.7692	1.4073	0.1286
RGS3	0.95064	0.04094	0.9097	1.47084	4.17346	0.21242	5	10	0.999713	FALSE		-0.8886	-0.3246	1.4503	-3.4758	0.9644	0.2314	2.5583	-1.359	-2.6125	0.2489	-0.0336	0.0336	1.3826	0.0351	1.0675
PRG3	0.10024	-0.12936	0.2296	1.31177	12.8836	0.212493	5	10	0.999713	FALSE		-0.6219	0.2686	0.2367	0.4562	-0.0537	-0.2687	0.6074	0.1083	-0.3576	0.0394	-0.0181	-0.2169	-0.471	-0.0827	0.0521
ROBO1	0.3468	-0.06113	0.40793	1.46794	4.20357	0.212685	5	10	0.999713	FALSE		-0.0038	-0.7328	0.0768	-0.1575	-0.1309	2.0459	0.0038	-0.7031	-1.2405	-0.4439	0.2914	4.2159	0.4033	0.8398	-0.5182
IGSF9	1.09082	-0.10098	1.1918	1.4181	5.24235	0.21277	5	10	0.999713	FALSE		-0.6332	-0.3016	0.4466	-0.1536	0.1788	0.1778	0.7816	0.0353	-0.8462	-0.1098	0.032	-0.745	-0.3763	0.142	-1.7446
SLC4A1	0.34184	-0.31652	0.65836	1.38002	6.56032	0.212772	5	10	0.999713	FALSE		0.9359	-1.7885	-1.9703	2.6292	-1.4203	-4.839	0.1121	1.4687	-0.2481	1.1371	3.8688	-0.1574	1.3545	-0.5047	0.1115
EPN1	0.57792	-0.02855	0.60647	1.39793	5.84978	0.212842	5	10	0.999713	FALSE		-2.565	-1.0122	0.3629	-1.7304	0.4507	-0.1526	0.7319	-0.8951	1.7759	0.3402	-0.4251	-0.0292	1.881	0.3035	0.4614
AHNAK	0.59412	-0.06455	0.65867	1.41223	5.3978	0.212853	5	10	0.999713	FALSE		-0.253	-0.0656	-0.0869	-0.1773	1.8782	-0.207	0.0409	-0.1385	0.0486	0.2255	-0.0409	4.5499	-0.2204	4.9387	-0.1783
KLRB1	0.39278	-0.10899	0.50177	1.43991	4.71024	0.212889	5	10	0.999713	FALSE		0.0955	-0.1716	-0.0855	-0.339	1.1026	0.2863	-0.1166	-0.576	-0.1215	-0.4136	-0.2043	0.5303	1.1826	0.6684	-0.2874
CPZ	0.67418	-0.14026	0.81444	1.44947	4.51314	0.212943	5	10	0.999713	FALSE		1.6703	-1.5723	0.5675	-1.1814	-0.0979	-1.8836	0.7307	-1.2915	-1.0132	-1.4067	-0.8595	-0.6502	3.1031	0.5476	0.3546
GIPR	0.21596	-0.14316	0.35912	1.33094	9.87557	0.213119	5	10	0.999713	FALSE		0.0056	0.6428	-0.9779	-0.0056	-0.6909	-0.3356	0.9182	-0.429	-0.9078	-0.7124	0.221	0.2884	-0.4604	0.9171	-0.2376
CCDC157	0.774	-0.55859	1.33259	1.33095	9.8414	0.213215	5	10	0.999713	FALSE		-0.6798	0.2671	-0.1559	0.2215	0.1071	-0.1442	-0.7131	-0.4969	-0.6488	0.0504	-0.0365	0.1027	0.057	-0.4447	0.325
USP36	0.8228	-0.23783	1.06063	1.44149	4.65078	0.213227	5	10	0.999713	FALSE		-0.0584	-0.3401	0.2728	-0.1056	0.0894	-0.1155	0.0471	-0.4056	-0.0844	-0.0131	0.0131	0.203	0.2423	-0.0824	-0.1226
PDZK1	0.81604	0.03662	0.77942	1.42158	5.10594	0.213246	5	10	0.999713	FALSE		-0.1723	0.1281	0.5312	-0.2425	-0.3269	-1.2172	-0.3844	0.1904	0.6368	0.017	-0.017	-0.1794	0.3222	0.6645	0.1655
PCDHGB3	0.09528	-0.08484	0.18012	1.30903	12.9199	0.213329	5	10	0.999713	FALSE		1.2215	0.0419	-0.2603	-1.003	0.1334	0.2241	1.1093	0.4459	0.7368	-0.4356	-0.9627	-0.7794	-0.148	0.5139	0.2167
ADGRA2	0.42044	-0.03649	0.45693	1.3153	11.7859	0.213424	5	10	0.999713	FALSE		-0.2162	-1.147	-0.6306	-0.5047	-0.2945	-0.5186	0.3284	-0.1742	1.2551	0.1998	-0.8205	0.2754	0.9136	0.7217	0.3967
CD74	0.0463	-0.07739	0.12369	1.31731	11.3523	0.213703	5	10	0.999713	FALSE		-0.1578	-0.2903	-0.0744	-0.5798	0.4643	-0.0385	1.3605	2.4408	0.1757	0.8417	-0.2556	0.2838	-0.0142	0.0142	0.1493
HNF1A	0.42724	-0.69179	1.11903	1.31722	11.3409	0.213759	5	10	0.999713	FALSE		-0.1547	-0.1236	-0.1167	0.0918	0.2561	0.2636	0.6984	-0.12	-0.237	-0.0003	0.1278	-0.684	-0.0021	-0.2962	0.021
HRG	0.14738	-0.05021	0.19759	1.34697	8.25476	0.213799	5	10	0.999713	FALSE		-0.1867	0.1287	2.0066	-0.7601	0.0616	-0.0616	-0.731	-0.3621	-0.5932	-0.4663	0.6051	-0.4144	3.8534	2.4785	-0.7885
C9orf131	0.39476	-0.65551	1.05027	1.32706	10.0116	0.213958	5	10	0.999713	FALSE		-0.6601	0.4886	0.3902	-0.4993	-0.4927	0.0643	0.4978	-0.5793	0.3355	-0.7682	-0.3424	0.2072	1.0008	0.8186	-0.2443
KYNU	0.09814	-0.41879	0.51693	1.35051	7.92675	0.214138	5	10	0.999713	FALSE		-1.1613	0.0157	-1.5152	0.7769	0.0119	-0.0723	-0.0119	1.0219	-1.1793	-0.755	0.6416	1.5182	0.2965	-0.1568	-0.7567
FAM153A	-0.2246	-1.21736	0.99276	1.3077	12.6832	0.214181	5	10	0.999713	FALSE		0.5398	0.1229	0.3654	0.0011	-0.0011	-0.7338	-0.2125	-0.3498	0.0082	-0.1982	-0.3491	0.4496	0.6515	1.0763	-0.1644
KIFC1	0.36228	-0.35608	0.71836	1.41782	5.09669	0.21438	5	10	0.999713	FALSE		-1.0775	1.9988	-0.4461	0.4021	0.7335	-0.3438	0.7406	-1.1832	-0.8278	-0.599	1.0991	0.1565	-0.767	0.7859	2.1093
MRC1	0.05724	-0.16453	0.22177	1.41044	5.21176	0.21521	5	10	0.999713	FALSE		-0.5175	0.6878	-0.0172	-0.1945	-0.7557	0.0172	-0.6142	0.1793	-0.9227	-0.2553	1.8706	0.1798	0.3452	-0.1918	-0.4899
HIPK4	0.84998	-0.2338	1.08378	1.39142	5.7795	0.215292	5	10	0.999713	FALSE		-0.8553	0.7319	0.7847	0.105	1.0105	0.3597	-0.1849	-0.2671	-0.4236	-0.7787	-0.3999	1.6495	0.6095	1.5111	-0.105
PDE4C	0.90434	-0.01793	0.92227	1.45798	4.19401	0.215402	5	10	0.999713	FALSE		0.3652	-0.0602	0.8561	0.2261	0.0596	-0.1514	-0.0833	-0.0596	-0.1507	-0.1352	-0.25	0.2998	1.1823	1.0171	0.1182
ARID1A	0.27366	-0.22633	0.49999	1.40662	5.29534	0.215428	5	10	0.999713	FALSE		-2.7994	0.6949	-0.4158	-0.2509	0.1304	0.2426	-1.3003	-0.403	-0.1304	0.374	2.6954	0.6505	-0.1755	-0.4363	-0.3324
HLA-A	0.203	-0.11709	0.32009	1.30216	12.8402	0.215736	5	10	0.999713	FALSE		1.3951	0.4755	-0.0669	-1.0209	0.6922	0.3652	0.5668	-1.1487	-0.5483	-1.4483	2.808	0.9682	-0.914	1.2006	0.0669
TTC32	0.57314	-0.29685	0.86999	1.42352	4.82155	0.215947	5	10	0.999713	FALSE		-0.7657	-1.992	0.2729	0.4185	-3.0316	-0.6093	-0.2386	0.4335	-0.5075	0.3	0.137	0.1216	0.5483	0.2836	-1.1068
CCN3	0.06874	-0.21289	0.28163	1.33942	8.29559	0.215969	5	10	0.999713	FALSE		-2.3249	0.4743	-1.2746	-1.1097	-0.9559	1.8161	-0.8829	0.0277	-0.3744	-0.6308	-1.0156	4.1876	0.073	-0.0277	0.5364
ZNF217	0.14566	-0.09459	0.24025	1.30974	11.4234	0.216013	5	10	0.999713	FALSE		-0.2544	-0.0759	-0.3821	-0.101	-0.0291	0.5167	0.0291	0.1242	0.1224	-0.3723	0.5246	0.5022	-0.1074	-0.2718	0.3332
LPCAT2	0.43116	-0.09977	0.53093	1.42757	4.71872	0.216105	5	10	0.999713	FALSE		0.4165	1.4308	0.7545	-0.2062	1.6407	0.6196	0.2062	-0.3325	-0.511	0.5401	-1.3785	0.865	-2.2943	1.3049	-1.0362
SCUBE3	0.3434	-0.22942	0.57282	1.37611	6.23008	0.216208	5	10	0.999713	FALSE		-1.0633	-0.0114	-1.1677	-0.8932	-1.6957	-0.6696	0.0318	1.3387	0.8244	-0.3082	0.0507	0.7192	-0.8625	1.0135	0.0114
TPD52	0.51214	-0.23877	0.75091	1.37677	6.1681	0.216469	5	10	0.999713	FALSE		-0.4624	-0.5436	0.4445	0.0728	0.3309	-1.0091	0.6181	-0.8057	-0.0517	-0.6529	0.4514	0.0517	0.1035	0.8415	-0.5982
GAS2	0.62212	-0.23288	0.855	1.33884	8.10129	0.216974	5	10	0.999713	FALSE		0.9631	0.2926	0.1904	-1.0541	-0.0457	-0.158	0.2624	-0.9107	-0.9457	-0.6096	-0.2812	0.4597	0.6337	1.2124	-0.5814
DNAH17	0.58616	-0.06543	0.65159	1.42453	4.69234	0.217262	5	10	0.999713	FALSE		-1.0802	-0.0724	0.0311	0.0515	-0.695	0.2414	-0.4565	0.4355	-0.78	-0.7082	-0.1378	0.0125	0.1694	-0.0125	-0.4023
UBR1	-0.17118	0.01449	-0.18567	-1.32428	9.11981	0.217638	5	10	0.999713	FALSE		0.1495	0.9318	0.9637	0.4631	-0.0951	-0.0231	0.3723	-1.2808	-1.2535	-0.5005	0.0231	0.8727	0.1809	2.0961	-0.1997
NAAA	0.47614	0.03656	0.43958	1.38504	5.7038	0.217774	5	10	0.999713	FALSE		0.2078	-0.4512	-0.1749	0.1518	-0.6127	-0.4512	1.0282	-0.3738	0.566	0.9572	0.7054	-0.3733	1.1432	1.0112	0.1135
OGN	0.187	-0.0135	0.2005	1.32111	9.34862	0.217886	5	10	0.999713	FALSE		0.1378	-0.4698	0.8273	0.0696	0.4883	-0.0161	-0.1646	-0.2055	-0.1441	-0.7707	1.5625	-0.0594	0.0161	0.4849	0.0556
NUTM1	-0.47302	0.03197	-0.50499	-1.29297	12.9466	0.218619	5	10	0.999713	FALSE		0.1604	-0.0808	-0.2449	-0.4052	-0.3273	2.3132	-0.4602	-0.9048	-0.6896	-0.3654	0.0003	3.2847	0.3729	0.7339	-0.3042
CRTC1	0.37202	-0.20597	0.57799	1.34529	7.33266	0.218647	5	10	0.999713	FALSE		-0.1697	-0.5137	0.1099	-0.1634	0.3785	-1.4118	1.0983	-0.0253	0.0253	0.1287	0.1844	0.4525	0.1252	-0.2569	1.5037
BTNL9	0.50164	-0.60689	1.10853	1.30392	11.009	0.218866	5	10	0.999713	FALSE		-0.9552	0.464	0.7454	0.4191	0.3699	0.5532	0.2253	-0.5444	-0.6532	-0.5856	0.4926	2.2523	-0.3584	1.4406	-0.2556
NCKIPSD	-0.1434	0.15219	-0.29559	-1.36032	6.49269	0.219063	5	10	0.999713	FALSE		-0.2462	-0.1691	0.1391	0.0029	-0.0594	-0.1002	-0.1651	-0.2269	-0.4546	0.2493	-0.1661	-0.1114	-0.0029	0.285	0.1317
PTS	0.64148	-0.12856	0.77004	1.3987	5.15706	0.219075	5	10	0.999713	FALSE		-0.6098	1.3656	-1.0018	-1.0175	-0.2663	1.5498	0.0503	-1.9065	-1.0191	-1.0868	-0.0503	4.2703	0.136	0.6919	-0.7575
AQP1	-1.83824	-0.29888	-1.53936	-1.40058	5.09905	0.219158	5	10	0.999713	FALSE		-0.8183	0.1061	0.4707	-0.4015	-0.535	-0.4312	0.4596	-0.838	1.1001	-1.1312	-0.5745	0.584	0.7994	0.3627	-0.1061
PTH	0.96924	-0.15864	1.12788	1.39503	5.22705	0.21939	5	10	0.999713	FALSE		-0.4043	-0.0616	0.4319	-0.0546	0.348	0.4288	0.3565	-0.2232	-0.1926	-0.1386	0.0603	0.0314	-0.5494	-0.4496	0.0843
ZBTB20	0.7955	0.07243	0.72307	1.30559	10.4306	0.219754	5	10	0.999713	FALSE		0.3009	0.3668	-0.0129	0.381	0.0129	0.1028	0.2409	-0.8388	0.103	-0.5632	-0.6432	0.1898	0.1513	-0.567	-0.4898
CPLX3	0.35212	-0.23788	0.59	1.29673	11.5603	0.220009	5	10	0.999713	FALSE		0.0392	0.1032	0.1443	-0.3807	-0.2723	0.2119	-0.0392	-0.3934	-0.5628	-0.2582	-0.1196	-0.3275	0.7746	0.5018	-0.0629
FANK1	0.31282	-0.11714	0.42996	1.3476	6.95821	0.220014	5	10	0.999713	FALSE		-0.6242	-0.1469	0.3384	-1.0077	-0.0067	-0.0256	0.3039	-0.3159	0.0067	0.2646	-0.2066	-0.2687	3.9733	0.5959	0.6699
CXCL9	0.17282	-0.21423	0.38705	1.31689	9.07644	0.220153	5	10	0.999713	FALSE		0.0041	0.18	-0.0804	0.0018	0.1716	-0.9011	-0.3183	-0.6417	-0.2418	0.7173	0.2126	-0.6353	-0.826	-1.6183	-0.0018
ENTPD4	0.23984	0.052	0.18784	1.3045	10.3811	0.220242	5	10	0.999713	FALSE		-0.0196	-0.7974	0.3282	-0.8751	-0.2686	-0.3199	0.8652	0.1637	0.4714	-0.0784	-0.1538	2.0871	0.865	-0.0699	0.0196
C14orf178	0.18236	0.00921	0.17315	1.29524	11.5291	0.220574	5	10	0.999713	FALSE		0.3388	-0.3997	0.3157	-0.1579	0.0329	0.0963	0.4546	-0.503	-0.146	-0.4509	1.8238	-0.0121	-0.0336	0.4781	0.0121
JADE3	0.1769	-0.22068	0.39758	1.30993	9.62266	0.220627	5	10	0.999713	FALSE		0.0387	0.8306	1.7024	-0.558	-0.267	2.8852	-1.2098	-1.7667	-2.0527	0.6809	0.6583	4.4062	-0.1936	2.0491	-0.3207
HYOU1	0.04768	-0.05168	0.09936	1.32386	8.33358	0.220709	5	10	0.999713	FALSE		-0.2654	-0.0195	0.0137	0.0089	-0.2822	-0.2694	0.1038	-0.4772	-0.2647	-0.1744	-0.365	-0.0067	0.0196	0.1925	0.0348
MYH9	-0.18762	0.101	-0.28862	-1.37699	5.60643	0.220964	5	10	0.999713	FALSE		-0.3619	0.0346	0.079	-0.0346	-0.4445	-0.5806	-0.4181	-0.2973	-0.3555	0.3784	0.3543	0.5322	0.129	0.3792	-0.7606
CTAGE3P	-0.05928	0.23311	-0.29239	-1.28669	12.6168	0.221309	5	10	0.999713	FALSE		0.0669	-0.0371	0.0005	0.3672	-0.1013	-0.0118	0.1205	-0.1954	-0.3564	-0.0005	0.676	0.0817	0.4416	-0.0344	-0.1505
TEX35	1.71316	0.18408	1.52908	1.40659	4.75884	0.221372	5	10	0.999713	FALSE		0.0322	0.8061	-0.4318	-0.0462	-0.2774	1.5054	0.3071	-0.0926	-1.26	-0.1806	-0.0322	3.0853	0.763	1.2622	-0.5134
ENDOD1	-0.8344	-0.26035	-0.57405	-1.30411	9.94601	0.22157	5	10	0.999713	FALSE		-0.1424	0.5511	-0.028	0.0553	-0.0517	0.2089	0.1226	0.3022	0.028	0.0354	-0.2248	0.3208	-0.4326	0.2294	-0.7615
ATP6V1C2	0.02468	0.61846	-0.59378	-1.28419	12.879	0.221696	5	10	0.999713	FALSE		0.0494	-0.1885	0.7378	-0.385	0.3265	-0.9046	0.5167	0.5162	0.4689	-0.0494	-1.0836	-0.8683	0.373	0.6865	-1.9069
UGDH	-0.05646	0.63159	-0.68805	-1.29998	10.3061	0.22193	5	10	0.999713	FALSE		-1.8671	0.0983	0.3789	1.5291	0.6974	-0.0163	-0.4375	-0.7999	-0.064	-0.0905	0.0163	1.1338	0.3817	-0.2791	0.8012
KRT31	0.1827	-0.26849	0.45119	1.29493	10.943	0.222	5	10	0.999713	FALSE		0.4852	0.8155	1.6495	-0.3033	0.0437	-0.0437	-0.7724	-0.4179	-0.3755	0.7383	-0.1384	0.1996	-0.9109	-0.7424	0.3818
DEFB121	0.02278	-0.22339	0.24617	1.31905	8.27144	0.222499	5	10	0.999713	FALSE		-0.2345	0.1286	0.2666	-0.3989	-0.8778	-0.7607	-0.0024	-0.2235	-0.6727	-0.1101	0.4531	-0.4837	0.4695	0.7488	-0.6443
SNAPIN	0.5805	0.00465	0.57585	1.40396	4.69844	0.222853	5	10	0.999713	FALSE		0.0692	0.0813	0.1166	-0.0471	0.0327	-0.51	-0.3275	-0.0327	0.2611	0.1329	0.1771	0.8379	-0.2589	0.1934	0.1751
CCDC127	0.07176	-0.18211	0.25387	1.28156	12.6715	0.222951	5	10	0.999713	FALSE		-0.5742	-0.243	0.0175	-1.0349	-0.0175	-0.0328	1.811	0.2855	8.1098	-0.0328	-0.8813	0.1143	-1.2387	0.4965	0.1189
LCK	1.0461	-0.27898	1.32508	1.37091	5.48245	0.223867	5	10	0.999713	FALSE		-0.1776	0.0783	0.4754	-0.0011	-0.3421	-0.491	0.0011	-0.6598	-0.5889	-0.6975	-0.2713	0.052	1.8124	0.9105	-0.6515
PPM1A	-0.26476	0.16172	-0.42648	-1.38067	5.18776	0.223905	5	10	0.999713	FALSE		1.5978	-0.5468	-0.0144	-1.0611	0.0144	-0.9395	-0.4258	0.1765	0.8903	-0.4223	0.2634	-0.5193	1.328	1.9324	-0.0561
CXCL13	0.07576	-0.25585	0.33161	1.28531	11.4963	0.223975	5	10	0.999713	FALSE		-0.4263	-0.0765	0.5451	-1.6078	0.0753	-0.5482	0.8326	-1.4311	0.5177	0.0027	0.5512	-0.5432	0.4322	-0.0915	0.6997
XIRP2	-0.08138	0.26277	-0.34415	-1.29623	9.93996	0.224183	5	10	0.999713	FALSE		-0.4228	-0.537	0.1791	-0.4666	-0.0385	0.3262	0.2796	-0.3628	-0.6638	0.1099	-0.1487	-0.0737	0.181	0.0976	-0.0533
ZBP1	0.64138	-0.30874	0.95012	1.38005	5.15639	0.224408	5	10	0.999713	FALSE		-0.0196	-0.4162	2.6142	-0.073	0.9356	0.6361	1.5766	-0.0118	0.0118	-0.2067	-1.3145	0.6841	-0.9471	1.5232	-3.8614
CPM	0.14642	-0.02113	0.16755	1.38354	5.05732	0.224456	5	10	0.999713	FALSE		0.2374	-0.0233	-0.1917	-0.5735	-0.5463	0.2131	-0.0163	0.0448	0.5888	-1.3793	0.0163	2.5631	0.2794	0.4208	-0.4731
DCTN2	1.38174	0.09129	1.29045	1.4137	4.36057	0.224702	5	10	0.999713	FALSE		-0.477	0.1985	0.1507	-0.0436	-0.2109	-0.4854	0.002	-0.5354	-0.4745	0.1885	-0.1214	-0.2956	0.2305	-0.002	0.1817
PDIA5	-0.18848	0.3133	-0.50178	-1.28987	10.5214	0.224726	5	10	0.999713	FALSE		0.0223	-0.4302	0.0173	-0.1234	-1.7116	0.4441	-1.868	0.2029	-0.3313	0.2248	-0.7757	-0.2253	0.1997	0.3797	1.361
CD59	0.04862	-0.05153	0.10015	1.34775	6.22202	0.224739	5	10	0.999713	FALSE		-0.3091	-0.7829	-0.034	0.448	0.2482	0.7211	0.2828	0.218	0.1054	-0.0178	0.6591	-1.3929	-1.4473	-0.0485	-0.1616
PTH1R	0.35926	-0.01959	0.37885	1.40738	4.46037	0.225033	5	10	0.999713	FALSE		-0.0597	-0.5463	1.1571	-0.1253	0.0715	-0.0071	0.0946	-0.1494	-0.1248	-0.1548	0.8061	-0.0575	0.1947	0.0071	0.4133
CDCP1	0.60714	-0.22953	0.83667	1.40354	4.4873	0.225728	5	10	0.999713	FALSE		-0.8388	-0.0749	0.0525	-0.2789	0.0672	-0.0525	0.3999	-0.837	-0.3794	0.2549	0.4345	0.2491	1.132	-0.736	0.1893
PASD1	-0.51532	0.11763	-0.63295	-1.27714	11.9757	0.225758	5	10	0.999713	FALSE		-0.3698	-0.1997	0.3661	-0.2576	0.2456	-0.0306	0.0315	-0.4703	-0.2189	-0.0006	-0.0808	-0.2558	0.6384	1.1585	-0.0636
CREG2	-0.17904	0.10471	-0.28375	-1.27145	12.8684	0.226068	5	10	0.999713	FALSE		1.2568	-0.5619	0.4148	-0.6777	0.6641	-0.1553	-0.0327	-0.0774	0.0156	-1.0578	0.6187	0.1815	0.3398	0.2162	-0.0156
GUCA2A	-0.26076	0.04913	-0.30989	-1.37306	5.17214	0.226274	5	10	0.999713	FALSE		-0.4702	-0.1179	0.2054	-0.3148	0.3324	-0.3399	-0.2658	0.3458	-0.6195	-0.4076	0.1799	0.0015	0.0577	0.0631	3.4164
RTF2	0.79648	-0.01743	0.81391	1.28287	10.803	0.226376	5	10	0.999713	FALSE		-1.3092	-0.0361	0.0361	0.2544	0.0545	-0.1011	-3.6538	-0.5498	-0.2998	0.4345	-0.5567	-0.6252	0.896	0.5108	0.1113
CD3G	0.74852	-0.01503	0.76355	1.4212	4.11257	0.226444	5	10	0.999713	FALSE		1.3151	-0.1515	-0.2555	1.3144	-0.4233	-0.0027	0.0027	1.0243	-0.5233	-0.2173	-0.801	0.6159	0.5197	-1.2046	-0.8909
TEKT1	0.297	-0.03201	0.32901	1.2727	12.4061	0.226461	5	10	0.999713	FALSE		1.4122	0.6233	-0.5902	0.1107	-1.6252	-0.5482	0.5522	-0.6363	-0.4321	0.3736	0.013	-0.1909	2.2353	0.9021	-0.013
LUM	0.18026	-0.1577	0.33796	1.37909	4.98347	0.226548	5	10	0.999713	FALSE		-0.1728	0.2519	0.3333	-0.0799	0.0012	0.1398	-0.042	0.2672	-0.4711	-0.1534	-0.155	-0.0492	-0.4023	-0.0119	-0.0012
FETUB	0.0774	-0.06013	0.13753	1.27943	11.2083	0.226596	5	10	0.999713	FALSE		0.0085	-0.029	-0.1675	-0.1004	-0.3657	-0.0085	0.3615	0.0647	0.0786	0.0615	-0.1619	-0.3206	0.0149	-0.1959	0.0548
PDIA2	-0.2111	0.1138	-0.3249	-1.33254	6.614	0.226755	5	10	0.999713	FALSE		0.7227	-0.2117	-0.045	-0.2244	-0.0604	-0.417	0.0606	0.0541	0.7761	0.0084	0.1941	0.2175	0.7089	0.6001	-0.1628
CA12	0.25674	-0.29628	0.55302	1.39221	4.64978	0.226767	5	10	0.999713	FALSE		-0.8562	0.8109	0.8556	0.5607	0.0174	0.7361	2.382	-0.211	-0.0174	-1.3615	0.1416	0.3553	-4.9764	-0.5061	-0.3671
DNPEP	0.2344	-0.16003	0.39443	1.27063	12.545	0.22692	5	10	0.999713	FALSE		-0.7682	-0.7465	0.4342	-0.0185	0.5344	-0.409	0.0912	-0.7457	0.3325	-0.3437	-1.1048	-0.9388	0.0512	0.0185	-0.6428
IQCJ-SCHIP1	-0.2888	0.26529	-0.55409	-1.32339	7.05926	0.226956	5	10	0.999713	FALSE		-0.3288	-0.1953	-0.0437	0.0109	-0.0109	0.8531	-0.1251	1.3564	-0.8503	-0.429	0.1536	0.5159	-0.3369	1.4567	0.5467
CLC	0.05588	-0.27093	0.32681	1.30314	8.41659	0.227047	5	10	0.999713	FALSE		0.9486	0.1444	0.0036	0.4383	-0.7067	-0.1308	-0.433	-0.0957	0.591	-0.7084	-0.2715	1.8092	-0.116	1.5074	0.1232
KDM3A	0.20002	-0.13129	0.33131	1.26957	12.6175	0.227153	5	10	0.999713	FALSE		0.0134	-0.1149	0.3578	-0.6103	-0.2468	-0.2826	-0.2195	-0.3341	-0.6108	0.0885	-0.3559	0.0179	0.8223	0.3678	-0.2957
SBF2	-0.55796	0.09833	-0.65629	-1.33583	6.39636	0.22717	5	10	0.999713	FALSE		-0.4701	0.5308	-0.541	-2.6314	0.0762	-0.0762	1.8347	-1.9406	0.4018	-0.1291	-1.215	0.5722	1.6981	0.4142	0.8456
TNFRSF11A	0.37438	-0.05322	0.4276	1.40349	4.37174	0.227358	5	10	0.999713	FALSE		0.2913	0.4211	0.2222	-0.1523	0.1023	-0.4974	-0.3433	-0.1633	-0.0885	-0.099	-0.0143	3.1601	0.7161	0.3575	-0.2406
PRR20B	0.79852	0.07475	0.72377	1.37131	5.10223	0.227516	5	10	0.999713	FALSE		-0.2182	-0.271	-0.0159	0.5539	0.8547	0.1752	0.3803	0.1326	0.326	0.0159	-1.6627	-0.2203	0.7304	0.3473	-1.4859
CTNNBL1	0.25572	-0.32688	0.5826	1.3441	5.97734	0.227684	5	10	0.999713	FALSE		0.3268	-0.2655	-0.1415	-0.2494	-0.7137	-0.1051	0.2912	0.2452	0.6642	-0.0118	0.2027	-0.0564	0.3553	0.5463	-0.017
NCF2	1.10336	-0.18463	1.28799	1.384	4.75197	0.227828	5	10	0.999713	FALSE		-1.9256	0.0808	-0.0556	0.6219	0.5151	0.501	-0.3245	-1.176	-0.3334	-0.6576	0.9317	-0.1217	-0.2802	-0.0742	0.1775
MINDY4	0.10344	-0.31623	0.41967	1.26614	12.7545	0.228099	5	10	0.999713	FALSE		-1.0872	-1.2229	0.782	0.5162	-0.1555	0.6421	0.7623	-0.3568	3.6722	-0.9576	-0.4057	0.8069	-2.8318	-0.2546	-0.6169
WRN	0.78238	-0.15315	0.93553	1.39246	4.54096	0.22811	5	10	0.999713	FALSE		-0.1334	0.3414	0.3653	0.1089	0.1517	-0.0301	-0.5097	-0.1048	-0.8606	-0.7181	0.0211	3.3619	0.1075	0.9379	-0.5066
TXNRD3NB	-0.17294	-0.02378	-0.14916	-1.2819	10.1981	0.228252	5	10	0.999713	FALSE		-0.3085	-1.1375	0.0723	-1.6136	0.5879	0.2265	1.011	0.5932	-0.8397	-0.0723	0.8595	-1.2007	0.8455	1.158	0.7161
MMP13	0.47954	-0.26945	0.74899	1.36391	5.22432	0.228422	5	10	0.999713	FALSE		0.9106	-4.4256	-0.8619	-4.5373	0.7662	1.0477	0.4883	-4.4985	-4.3113	-4.1345	-4.4009	-0.1637	4.2589	0.1637	0.3686
BICRAL	0.17308	-0.4268	0.59988	1.29559	8.6929	0.228461	5	10	0.999713	FALSE		0.1688	-1.2466	-0.5855	-1.3087	0.3706	0.7295	0.649	0.3268	0.0269	0.2125	0.3343	-0.6954	-0.6632	-0.2711	-1.012
CD70	0.04536	-0.15798	0.20334	1.27445	11.0898	0.228561	5	10	0.999713	FALSE		-0.6379	0.3262	0.4858	0.3969	-0.0343	-0.5985	1.5334	-0.2037	0.5024	-0.2688	0.0343	-0.4833	-0.5929	0.3824	-0.2153
ALPG	0.98648	-0.49286	1.47934	1.36212	5.2553	0.22864	5	10	0.999713	FALSE		0.2388	-0.0849	0.663	0.1919	1.1867	0.1242	0.6222	-0.2973	-0.0768	-0.2245	-0.2997	-0.0433	-0.1908	0.5735	-0.1613
GARIN5B	1.50488	0.21535	1.28953	1.36313	5.12075	0.229718	5	10	0.999713	FALSE		-0.2341	-0.469	0.3713	-0.0806	0.2929	0.0132	-0.0862	0.0004	0.2269	0.1336	0.6776	0.6124	-0.0663	-0.1827	0.2578
SHOX2	0.38514	-0.30192	0.68706	1.26071	12.742	0.230012	5	10	0.999713	FALSE		-0.7436	0.65	-0.4063	-0.6394	-0.1297	-0.6229	1.1463	2.559	-0.2094	0.1297	3.2247	0.4379	0.5055	0.515	0.2437
MAEA	-1.55896	0.17372	-1.73268	-1.4065	4.1238	0.230276	5	10	0.999713	FALSE		-0.6391	-0.0614	-0.104	0.1683	0.593	0.3968	-0.8533	0.0614	0.165	-0.6908	-0.5298	0.7917	0.3872	0.97	-0.1071
APBB2	0.25746	-0.06953	0.32699	1.30718	7.27415	0.230955	5	10	0.999713	FALSE		-0.7374	-0.0142	0.188	0.0142	0.1371	0.0778	1.3224	-0.2571	-0.5288	-0.3672	0.1158	-0.1214	1.8787	1.0669	-0.2137
CD177	0.66102	0.00179	0.65923	1.28854	8.52504	0.231426	5	10	0.999713	FALSE		-0.5988	-0.2152	0.2362	-0.1303	0.0518	0.4148	-0.0518	0.0715	-0.5678	-0.1842	0.3874	0.1279	-0.2307	-0.1052	0.2574
NOP56	0.40432	-0.2683	0.67262	1.25655	12.6963	0.231543	5	10	0.999713	FALSE		0.4164	-0.1914	-0.2293	-1.1453	0.1442	0.0748	0.1359	0.3059	-0.0755	0.4187	-0.0748	1.7017	0.2934	1.3936	-0.4944
DDAH1	0.39504	-0.06066	0.4557	1.29776	7.76391	0.231595	5	10	0.999713	FALSE		-0.1463	0.0429	-0.3595	-0.0129	-0.016	0.1061	0.248	-0.0308	-0.1238	0.1385	0.1672	0.2186	0.0129	-0.1711	0.3358
STK32C	0.80576	-0.03996	0.84572	1.38491	4.43708	0.231657	5	10	0.999713	FALSE		-0.2135	-0.3095	0.5119	0.002	0.3333	0.1364	-0.0453	-0.0461	0.2358	0.036	0.6217	0.7773	-0.0517	-0.1439	0.3752
SLIT2	0.34378	-0.18071	0.52449	1.33512	5.81228	0.231746	5	10	0.999713	FALSE		1.5974	-0.1702	0.3822	-0.5067	0.4613	-0.6059	0.27	-0.6012	-0.2745	-0.7683	0.3929	-0.3161	2.1663	1.6441	-0.3945
RNASE10	-0.40476	0.05369	-0.45845	-1.29553	7.80284	0.232146	5	10	0.999713	FALSE		-0.6058	0.1422	0.6189	0.146	0.3681	-0.0568	0.8067	-0.4269	-0.4042	-0.8584	-0.3857	0.5699	0.0568	0.5049	2.541
CLMP	0.03188	-0.23119	0.26307	1.2527	12.9963	0.232388	5	10	0.999713	FALSE		-0.3076	-0.078	-0.0437	0.1032	-0.5018	-0.317	0.2334	-0.4474	-0.8355	0.0437	0.5839	-0.9308	0.7901	0.9021	-0.0983
CLGN	0.27444	-0.09149	0.36593	1.26577	10.6596	0.232559	5	10	0.999713	FALSE		0.0056	-0.4057	-0.048	-0.1194	-0.2822	0.1407	0.1026	0.5115	0.9627	-0.0793	-0.3938	0.9768	0.7745	0.7215	0.1024
DRGX	0.2275	-0.20841	0.43591	1.27444	9.53653	0.232684	5	10	0.999713	FALSE		-1.188	-0.7143	-1.1721	0.1901	1.0847	-0.0532	1.3874	-0.2491	0.1276	-0.1371	1.6021	0.0936	2.5406	-0.494	-0.0916
ACTN2	-0.61516	0.14874	-0.7639	-1.35976	4.91914	0.23291	5	10	0.999713	FALSE		-0.1979	0.0951	0.3883	0.7071	0.9789	-0.6564	0.8123	-0.0951	-0.9113	0.5109	0.4401	-1.4445	-0.5219	0.3431	-0.4648
ZNF423	-0.22546	0.19224	-0.4177	-1.26576	10.4726	0.233034	5	10	0.999713	FALSE		0.4572	0.2382	1.2214	-0.6832	1.2824	1.4061	0.3263	-0.5827	-0.0285	0.0285	-0.0659	0.6218	-0.9166	0.5679	-0.8811
CSPG4	-0.28644	-0.02952	-0.25692	-1.28017	8.82667	0.233103	5	10	0.999713	FALSE		0.6465	-0.5971	-0.0996	-0.2761	-0.9139	-1.2724	0.2094	0.0442	-0.6682	-0.1646	0.0873	-0.3746	2.3051	0.5403	-0.5915
CERK	0.26612	-0.31588	0.582	1.2904	7.81044	0.233799	5	10	0.999713	FALSE		-0.966	0.4776	-1.1394	-0.4523	-0.4151	0.7293	0.0453	-1.298	-0.645	-0.9654	-0.0453	1.4657	0.1509	0.1659	-1.1322
F231L	0.49704	-0.32072	0.81776	1.2503	12.4712	0.234143	5	10	0.999713	FALSE		-1.3028	0.31	-2.1005	0.2343	0.2631	0.3129	0.3361	-0.9033	-0.6824	0.081	0.6545	-0.4475	0.3636	0.767	-0.6652
C4BPB	-0.14732	0.04147	-0.18879	-1.24872	12.7492	0.23421	5	10	0.999713	FALSE		0.4506	0.0149	-0.0808	-0.3109	-0.7984	0.019	0.099	0.0442	-0.0685	-0.5674	0.0929	1.2192	0.1502	-0.2232	-0.0731
CWC15	1.04644	-0.1286	1.17504	1.35506	4.92169	0.234271	5	10	0.999713	FALSE		-0.7577	0.4155	0.1515	-0.1392	-0.0784	-0.194	-0.2113	-0.5948	-1.1451	0.3927	-0.7264	0.1933	4.2943	1.8085	-0.4575
PDE10A	-0.53838	-0.04243	-0.49595	-1.33048	5.67548	0.234319	5	10	0.999713	FALSE		-0.4265	0.0338	0.46	0.0225	0.0365	1.8806	-1.0364	-0.4083	-1.7851	-1.1674	-0.4047	3.4844	0.2193	2.0316	-0.917
PRR35	0.93454	-0.39832	1.33286	1.26755	9.72492	0.234468	5	10	0.999713	FALSE		-0.1163	-0.7252	0.7913	-0.9507	0.9369	-1.8468	0.709	-0.0324	0.5257	-0.0545	0.6976	0.0324	0.1503	0.2087	0.3417
DEFB118	0.43832	-0.26937	0.70769	1.25484	11.3824	0.234691	5	10	0.999713	FALSE		-0.0893	-0.8706	-0.1912	-0.219	0.2152	1.6913	0.4074	-0.8264	0.2261	-0.0376	0.607	2.5905	-0.2205	0.5714	0.0376
IFNA2	1.8098	0.12649	1.68331	1.38377	4.22337	0.235074	5	10	0.999713	FALSE		0.1587	-1.1253	0.3482	-1.34	1.4307	-2.2403	-0.2116	0.2679	0.213	-0.9849	-0.8519	0.6533	1.0032	0.1657	0.0426
COL5A1	0.37792	-0.03394	0.41186	1.31019	6.3836	0.235301	5	10	0.999713	FALSE		-0.1237	0.0905	0.0082	-0.5881	-1.4612	0.3411	0.5109	-0.6005	-0.3505	1.0118	0.9631	-0.2194	1.2037	1.1129	-0.786
MAPKAPK5-AS1	0.49912	-0.54781	1.04693	1.30853	6.3666	0.235946	5	10	0.999713	FALSE		-0.6359	0.0132	-0.3266	0.0116	0.0317	0.0298	0.0185	-0.1195	-0.5856	0.1315	0.0018	-0.1118	-0.1601	-0.0018	0.1799
CRYBG3	0.1457	-0.24926	0.39496	1.26265	9.63986	0.236404	5	10	0.999713	FALSE		-1.3658	0.0281	-5.9001	0.3846	-0.0281	-2.3197	2.2445	0.5875	-1.3722	1.2949	0.8324	-0.4293	2.1612	-0.0332	-0.532
SEMA4C	0.0007	-0.21926	0.21996	1.25367	10.7766	0.236478	5	10	0.999713	FALSE		0.0807	0.0133	-0.1108	-0.1785	-0.1319	0.1795	-0.0133	-0.3197	0.1797	-0.0552	-0.1515	1.0521	0.2098	-0.0956	0.245
MUC13	0.05068	-0.07134	0.12202	1.26309	9.56369	0.236482	5	10	0.999713	FALSE		0.2234	-0.0229	0.411	-0.0548	0.3593	0.4953	0.1344	-0.0528	0.0353	-0.0288	-0.037	0.3763	-0.468	0.1994	-0.5675
LMCD1	0.19116	-0.08398	0.27514	1.24491	12.1141	0.23671	5	10	0.999713	FALSE		-0.0423	0.2295	-0.0392	-0.6762	-0.4135	-0.3199	-0.2735	-0.1204	-0.882	0.105	-0.1531	0.3189	0.0392	0.6072	-0.5891
AMDHD1	-0.2319	0.2214	-0.4533	-1.26812	8.81977	0.237205	5	10	0.999713	FALSE		-1.9171	0.7161	0.8198	1.3322	-0.8598	-0.1083	1.6811	1.4515	-0.0783	1.2679	0.8782	-0.2905	-1.196	0.0783	-0.2698
KCNE1	0.29738	-0.17025	0.46763	1.27943	7.85683	0.237231	5	10	0.999713	FALSE		-0.2679	0.0193	-0.1998	-0.0002	-0.2947	0.0002	-0.0063	0.1558	0.1972	-0.5549	0.6968	0.218	0.6457	1.0888	-0.8777
DDI1	0.0355	0.41422	-0.37872	-1.25238	10.6115	0.23733	5	10	0.999713	FALSE		-0.9132	-0.4226	0.2402	-0.0266	-0.2265	0.0266	0.7057	-0.1131	-0.2675	0.2267	0.3091	-0.5204	0.3851	1.1374	0.1615
NOTCH3	-0.1667	0.05576	-0.22246	-1.29061	7.085	0.237358	5	10	0.999713	FALSE		-0.4628	0.0145	-0.2019	0.0821	-0.0575	-0.6508	0.4865	0.2935	0.0416	0.5891	0.272	-0.1282	0.4899	0.6022	-0.0366
CCL20	1.14682	-0.09641	1.24323	1.35385	4.67578	0.237538	5	10	0.999713	FALSE		-0.0362	-0.281	0.1534	-0.2468	0.3679	-0.0429	0.2234	-0.5789	-0.281	0.0362	0.4204	-0.1618	-0.1138	0.1464	0.2073
SH2D7	0.28798	-0.12232	0.4103	1.28995	7.07742	0.237615	5	10	0.999713	FALSE		-0.1196	0.0432	-0.0624	-0.1182	-0.0855	-0.0835	0.099	0.0401	-0.1329	-0.241	-0.0157	0.0352	0.0943	0.1103	-0.179
ARHGEF5	0.30856	-0.28686	0.59542	1.27586	8.01542	0.237734	5	10	0.999713	FALSE		0.1393	-1.3998	-0.8405	-0.8842	0.282	-2.2397	0.2785	0.3545	0.6287	-1.009	-0.5787	-0.4513	0.3825	1.3841	-0.2592
FURIN	0.33278	-0.0458	0.37858	1.32248	5.5536	0.237854	5	10	0.999713	FALSE		0.3504	-0.3573	-0.1309	-0.6502	-0.686	-1.2915	0.4335	-0.4554	1.2911	-0.9638	0.4789	-0.4139	0.3208	1.1284	-0.4484
JAZF1	0.67676	-0.06024	0.737	1.2804	7.64718	0.237872	5	10	0.999713	FALSE		-1.1803	0.0698	0.2964	0.0876	-0.3759	-0.5169	0.1944	0.0322	-0.2328	-0.3361	-0.419	-0.2864	1.1708	0.9332	-0.1219
LAMP3	0.34278	-0.23928	0.58206	1.33403	5.15329	0.23811	5	10	0.999713	FALSE		-0.2406	0.0484	0.3379	-0.6206	0.532	-0.0692	0.0746	-2.4101	0.6472	-0.711	0.1427	0.4621	-0.1685	0.3922	-0.1969
CFAP45	0.65304	0.04822	0.60482	1.30684	6.12016	0.238221	5	10	0.999713	FALSE		-0.4468	0.7706	-0.1822	-0.0032	0.0032	0.232	-0.6948	0.4537	-1.3251	-0.1369	0.1989	-1.3663	-2.1992	0.2711	-0.763
VNN2	0.47348	0.08666	0.38682	1.33344	5.14452	0.238381	5	10	0.999713	FALSE		-0.6234	-1.2183	0.043	-0.2233	-0.0706	0.247	0.4497	0.0929	-0.2002	0.1807	-0.043	0.9281	0.2057	0.0666	-0.2798
MYH1	0.48034	-0.38579	0.86613	1.29836	6.46853	0.238532	5	10	0.999713	FALSE		0.2176	-1.2287	-1.2713	0.2933	0.1356	-0.1356	0.1568	0.7038	0.1819	-0.3526	-0.9164	-0.2241	-0.9163	-0.5044	0.1712
GSTP1	0.82594	-0.07383	0.89977	1.31039	5.87705	0.238944	5	10	0.999713	FALSE		0.3099	1.5702	0.0088	-1.9034	-0.3829	0.2163	0.6448	-0.3705	0.8697	-0.021	-0.2515	-0.4401	-0.0088	0.0926	-0.9456
ABCA2	-0.00326	-0.57198	0.56872	1.23568	12.6271	0.239074	5	10	0.999713	FALSE		-0.1508	-0.7844	-0.0821	-0.7597	0.6052	0.551	0.4753	0.2524	-0.1591	-0.0568	0.0568	1.8053	-0.1353	0.3773	0.2124
C1orf131	0.75074	-0.52351	1.27425	1.32315	5.28973	0.240094	5	10	0.999713	FALSE		-0.6225	0.3346	-0.5366	-0.1045	0.9074	0.6784	0.1448	-0.3106	0.0145	-0.3174	-0.0312	1.7358	0.1652	1.1532	-0.3045
TFF3	0.19616	-0.04224	0.2384	1.29757	6.25199	0.240254	5	10	0.999713	FALSE		-0.6099	0.0402	0.3151	-0.5865	0.1501	0.2714	-0.2957	-0.0016	-0.6672	-0.6913	0.1736	0.1207	0.0016	-0.1437	-0.2846
TBC1D13	-0.50782	0.45587	-0.96369	-1.33592	4.87899	0.240495	5	10	0.999713	FALSE		-0.3894	0.0828	-0.1992	-0.0304	-0.1903	0.141	0.4411	-0.5868	-0.3719	-0.1687	-0.3666	0.1556	0.4228	0.2891	-0.1051
RPF1	0.18646	-0.36142	0.54788	1.24587	10.2383	0.240568	5	10	0.999713	FALSE		-0.4404	0.3533	-0.4142	-1.0899	-0.0295	0.7495	0.0295	-0.9267	-0.5356	-0.128	-0.3708	1.6138	0.107	0.0376	-0.1648
RNF141	0.16998	-0.20591	0.37589	1.26077	8.55311	0.240696	5	10	0.999713	FALSE		1.4483	-0.0008	0.3606	0.0008	-0.2807	-0.2025	-0.0831	-0.7116	-1.2581	-0.3518	-0.1571	3.4632	0.3996	1.6586	-0.849
ALDH1A1	0.28864	-0.20153	0.49017	1.2741	7.48611	0.240754	5	10	0.999713	FALSE		-0.5112	-0.121	-0.2362	-0.3464	0.0645	0.1179	-0.12	0.3668	0.8149	-0.1949	-0.2238	0.3282	0.481	0.6344	-0.0776
TXNDC15	-0.07414	-0.30328	0.22914	1.22953	12.8767	0.240866	5	10	0.999713	FALSE		0.0258	-1.2808	2.8597	-0.6972	-0.9932	0.4648	0.1876	1.6436	1.6064	-0.342	-0.8024	0.1164	0.6461	-0.2351	-1.0131
SCPEP1	0.59462	-0.02726	0.62188	1.28105	7.01157	0.240916	5	10	0.999713	FALSE		1.771	0.9128	0.5066	-2.9391	1.1678	-0.3532	-1.5949	-0.0601	0.8919	-1.1135	-0.0624	2.2376	0.0601	1.4251	-0.1422
C16orf78	0.52	0.08472	0.43528	1.27052	7.65778	0.241138	5	10	0.999713	FALSE		0.4285	0.0174	0.4294	-0.8091	0.3142	0.2814	0.1638	-0.0174	-0.7389	-0.1959	-0.3606	0.9832	0.6153	1.8533	-0.3495
TGFB2	0.41194	-0.02478	0.43672	1.30348	5.85786	0.241294	5	10	0.999713	FALSE		1.8715	-0.9366	-0.2355	-1.8852	-0.5085	-0.022	0.6667	-0.3681	-0.2881	0.0672	-0.4456	-0.1074	4.0792	1.1726	0.0468
TCOF1	0.81752	-0.10046	0.91798	1.30943	5.62675	0.241311	5	10	0.999713	FALSE		-0.2291	0.2216	0.1107	0.0567	0.1379	-0.3582	-0.1127	-0.4656	0.23	-0.2246	0.3202	0.4776	0.695	0.1604	-0.549
IFNW1	0.40178	-0.05432	0.4561	1.26785	7.78323	0.241462	5	10	0.999713	FALSE		-0.1578	0.0583	0.4104	-0.2378	0.2903	2.1346	-0.0583	2.934	-0.3159	-0.1383	0.9412	-0.6021	-0.4295	0.0938	-0.1461
EFHD2	0.7143	0.00385	0.71045	1.32005	5.24535	0.24149	5	10	0.999713	FALSE		-0.161	0.5947	0.0224	-0.7058	0.2283	-0.0224	-0.0918	-0.1723	-0.0257	2.0119	0.7612	-0.3953	-1.0219	-0.0627	-0.7513
CXCL16	0.02726	-0.10302	0.13028	1.25463	8.82103	0.241836	5	10	0.999713	FALSE		-0.2699	-0.8299	-0.2023	0.036	0.222	1.0125	-0.231	-0.0062	-0.2228	-1.0211	0.2831	0.9081	0.132	-0.4234	0.0062
RSRC1	0.85808	-0.39421	1.25229	1.31698	5.29783	0.241934	5	10	0.999713	FALSE		-0.4433	-0.8804	-0.1116	0.2934	0.2599	0.1482	0.4486	-0.1632	-1.7661	-0.2674	0.1139	0.1502	0.2379	0.9427	-0.6954
NCOR1P1	0.2131	-0.20187	0.41497	1.24193	10.209	0.242038	5	10	0.999713	FALSE		-0.1193	1.227	0.6219	-0.4918	0.4362	2.3965	-0.0478	-0.7166	-1.1429	-0.0207	0.0207	3.8128	0.2053	3.2755	-0.3282
HRC	-0.1646	0.04903	-0.21363	-1.26126	8.16771	0.242046	5	10	0.999713	FALSE		-0.1581	-0.1089	0.2926	-0.1139	-0.3188	0.144	-0.1294	-0.1767	-0.2373	0.1006	0.1946	-0.151	0.2902	0.2064	-0.1879
DNAJC19	-0.27178	0.00934	-0.28112	-1.26272	8.03443	0.242105	5	10	0.999713	FALSE		0.0174	-0.2089	-0.0282	0.3066	-4.0632	0.6881	1.4693	1.5082	0.8784	3.5862	-1.2623	-1.3308	-1.0253	-0.1475	1.2704
GALNT10	0.15328	-0.1408	0.29408	1.31403	5.36403	0.242226	5	10	0.999713	FALSE		-0.1559	0.5675	0.8948	0.4384	0.4909	0.5386	0.0402	-0.6269	-0.5816	-0.1276	-0.0402	2.0403	1.0845	2.289	-0.7617
ZMYND15	0.95276	-0.12134	1.0741	1.35673	4.24402	0.242553	5	10	0.999713	FALSE		-0.0528	-0.1989	0.1415	0.0702	-0.1599	-0.0001	0.4149	0.0354	0.0001	-0.118	-0.1072	-0.5221	0.0161	-0.0401	0.0147
WFDC12	-0.57376	-0.11085	-0.46291	-1.30575	5.61474	0.24258	5	10	0.999713	FALSE		0.933	0.9666	0.2495	-1.3019	-0.3091	0.6646	0.8084	-0.3544	-0.3675	-1.2446	0.1163	1.6197	-0.1717	1.4344	-0.1163
MTG2	0.5496	-0.05305	0.60265	1.31292	5.34841	0.242722	5	10	0.999713	FALSE		-0.5514	0.6537	1.0443	-0.0436	0.1045	1.0563	0.5303	-0.5124	-0.411	-1.0286	0.0436	1.5704	-0.1247	1.7747	0.0456
PLCB1	0.45366	-0.04192	0.49558	1.33252	4.7739	0.242747	5	10	0.999713	FALSE		-1.0949	0.2052	-0.1127	-0.021	0.6066	0.1255	0.1989	-1.0531	-0.8499	0.0845	-0.4172	0.3685	2.3416	0.7131	-0.5193
TCL1A	1.31986	0.02836	1.2915	1.283	6.57848	0.24284	5	10	0.999713	FALSE		-0.6126	0.0738	0.0546	-0.8587	-0.1493	0.0246	0.3015	-0.2012	-0.3779	-0.067	0.7646	1.1364	-0.377	-0.3591	-0.0246
GOLM2	-0.02496	-0.16264	0.13768	1.27021	7.25496	0.243228	5	10	0.999713	FALSE		-0.3979	0.5187	0.0087	0.0434	-0.2421	-0.2947	0.5044	-0.4195	0.5762	-0.5001	0.4447	0.9654	-0.6974	1.1143	0.2316
IGSF8	0.12682	-0.20005	0.32687	1.30927	5.38924	0.243487	5	10	0.999713	FALSE		-1.1702	0.2465	0.305	-0.1854	0.0692	-0.0087	0.007	-2.0881	-0.8846	0.0833	-0.007	-0.1635	-0.6986	0.5372	0.468
TP53INP1	0.20288	-0.01474	0.21762	1.31263	5.26459	0.243619	5	10	0.999713	FALSE		-1.7227	-1.3298	0.186	-0.109	0.0335	0.2143	0.9439	-0.6624	2.9526	0.0968	-2.7021	0.5958	0.1967	-0.0335	-5.9271
GBP1	0.91298	0.03622	0.87676	1.3159	5.14968	0.24374	5	10	0.999713	FALSE		-0.7229	2.3982	0.6169	-0.7707	-1.7076	0.3763	0.1024	1.0529	-0.1874	-0.4594	-0.5741	2.7457	1.4191	0.0382	0.8112
DIAPH3	-0.17374	0.10814	-0.28188	-1.32628	4.80871	0.244242	5	10	0.999713	FALSE		0.1271	0.1246	0.2234	-0.5581	0.3671	-0.1665	1.2159	0.165	-0.0629	-0.2031	-0.3291	-0.0235	0.0235	0.3082	-0.7053
XRRA1	-0.55986	0.1088	-0.66866	-1.32193	4.9069	0.244461	5	10	0.999713	FALSE		0.1247	-4.983	0.497	-2.245	-1.5704	0.3459	0.8245	0.9486	-0.1472	-5.1354	0.1861	-0.4901	0.1549	-1.1142	0.1254
RETN	0.41078	-0.05716	0.46794	1.22377	11.9124	0.244694	5	10	0.999713	FALSE		-0.6553	-0.0715	-0.029	-0.0491	0.371	-0.3672	0.029	0.1177	0.2668	0.1036	-0.0794	-0.2038	0.4004	0.5497	0.2126
CRNN	-0.24206	0.18194	-0.424	-1.23196	10.2697	0.245426	5	10	0.999713	FALSE		0.063	0.0746	0.1203	-0.3835	-0.347	-0.063	0.1996	-0.4909	-0.0708	-0.4562	0.6089	-0.268	1.0223	0.4154	-0.557
RAET1L_ULBP2	0.10868	-0.28854	0.39722	1.29812	5.55722	0.245512	5	10	0.999713	FALSE		-0.2242	-0.113	-0.4536	0.1179	0.0625	-0.5786	-0.7974	0.1774	-0.0625	0.2835	-0.8915	0.6756	2.3872	-0.3211	1.0586
C4B	0.22492	-0.02235	0.24727	1.30168	5.42633	0.245547	5	10	0.999713	FALSE		-0.0221	-0.3604	-1.4718	-0.9444	-1.5068	0.0221	0.8882	0.2572	0.443	-0.0977	-1.2909	3.1552	0.4399	0.0869	1.0195
ZNF385A	-0.27806	0.82886	-1.10692	-1.22393	11.3933	0.245687	5	10	0.999713	FALSE		0.6572	0.0641	0.3265	-0.1617	-0.3105	-0.3047	0.3073	-0.1421	-0.4552	-0.0512	-0.0702	0.0007	1.1562	2.1707	-0.2595
IL18R1	0.37042	-0.24032	0.61074	1.32954	4.6049	0.245718	5	10	0.999713	FALSE		-0.225	-0.7392	1.261	-0.5775	-0.289	3.9334	-0.3143	-0.6273	-0.8231	-0.2732	0.0573	5.7125	0.592	1.578	-0.0573
SERPINA9	0.58968	-0.07309	0.66277	1.27166	6.70437	0.245827	5	10	0.999713	FALSE		-0.2783	-0.393	-0.6332	-1.2052	0.3825	-0.092	0.0438	0.0448	0.4545	-0.4935	0.5166	-1.0954	0.6999	0.5645	0.5023
CTNNA1	0.20968	-0.21165	0.42133	1.22055	11.9234	0.245844	5	10	0.999713	FALSE		0.2043	0.4373	0.1461	-0.5191	0.0019	1.7037	-0.2409	-1.0862	-0.9282	-0.0019	0.4074	3.2482	-0.1038	1.6898	-0.7085
TGFBR3	0.00058	-0.15967	0.16025	1.21743	12.4393	0.246034	5	10	0.999713	FALSE		-0.2704	0.0758	0.128	-0.3312	-0.3365	0.1646	-0.2733	-0.1465	0.1583	0.0067	-0.0051	-0.29	0.1412	0.3454	0.1449
MAPT	-0.78314	0.5047	-1.28784	-1.31798	4.87324	0.246059	5	10	0.999713	FALSE		-0.0594	0.3852	0.3673	-0.1322	0.4465	-0.0096	-0.1575	-0.0043	-0.2737	0.3817	-0.8757	0.4019	-0.7516	-0.7534	0.4703
MORF4L1	0.5613	-0.16463	0.72593	1.3162	4.91475	0.246147	5	10	0.999713	FALSE		-0.8121	0.9301	-0.2467	-1.1536	-0.3356	0.58	0.1639	-0.9336	-0.7107	0.4886	-0.2788	-0.1089	0.9804	0.4098	-0.1221
KLK15	-0.00136	-0.16871	0.16735	1.22433	11.0117	0.246376	5	10	0.999713	FALSE		0.3334	0.0039	1.2316	0.1912	-0.3096	-0.321	-0.4381	0.4371	0.661	-0.4792	-0.6172	-0.0039	-1.0583	0.3851	0.0743
ZNF839	0.18788	-0.35531	0.54319	1.24755	8.16902	0.24677	5	10	0.999713	FALSE		1.5583	0.9744	1.4245	4.4184	0.0514	-0.5382	5.4423	-2.1367	-0.2546	-0.8824	0.4895	-0.0171	-0.3295	0.3897	0.0171
GIMAP2	-0.47824	0.08797	-0.56621	-1.31652	4.84294	0.246856	5	10	0.999713	FALSE		-0.1493	0.2074	0.382	0.0553	0.1122	0.362	0.3297	-0.3752	-0.2543	0.0344	-0.0344	0.2028	-0.5342	0.0754	-0.2999
SMPDL3B	0.27274	0.01558	0.25716	1.22987	10.0033	0.246886	5	10	0.999713	FALSE		0.5407	0.5826	-0.9178	0.4695	-0.263	0.6323	-0.919	0.4593	0.1423	-0.5248	0.1639	1.5423	0.8984	0.5282	-0.5757
ETV4	0.25378	-0.1687	0.42248	1.29177	5.63086	0.246917	5	10	0.999713	FALSE		-0.4727	0.0725	0.4037	0.2021	-0.4062	0.2822	-0.0715	0.2978	-0.4209	-0.2365	0.4035	2.2077	-0.02	0.3735	-0.2929
CCN4	0.27934	-0.09043	0.36977	1.31776	4.79357	0.247041	5	10	0.999713	FALSE		-0.3863	0.565	-3.6262	0.2095	0.7175	-1.0238	-0.2967	-1.4147	2.4682	-0.2095	0.4902	-1.6649	4.2381	1.4233	0.5604
DDC	0.26812	-0.02115	0.28927	1.21543	12.245	0.247116	5	10	0.999713	FALSE		1.1825	0.4978	0.2102	-0.2614	-0.0627	-0.1815	0.1524	0.1539	0.547	-0.3594	-0.3542	0.124	-0.2177	0.3511	-0.0778
CALCB	0.74372	-0.16521	0.90893	1.34134	4.21404	0.247541	5	10	0.999713	FALSE		-0.1935	-0.0257	0.9662	-0.003	0.3922	0.2732	-0.5045	-0.1634	-1.1533	-0.0808	-0.3614	2.521	0.0482	0.9654	0.003
SGCG	0.06724	-0.51703	0.58427	1.21109	12.7143	0.247893	5	10	0.999713	FALSE		1.9211	1.2241	-0.2274	0.0251	-0.0251	1.221	0.1924	-1.6591	-1.3604	-1.4496	0.191	-1.4212	-5.5119	-0.1571	-0.1783
ARHGAP11A	-0.35218	0.20829	-0.56047	-1.26093	6.95659	0.247974	5	10	0.999713	FALSE		-0.2029	-0.2979	-0.0191	-0.5893	-0.5337	-1.0638	0.9241	-0.3323	3.5522	-1.4554	4.4673	0.311	-0.4397	0.3082	1.2497
PPP1R1A	0.5893	-0.076	0.6653	1.25825	6.99727	0.248659	5	10	0.999713	FALSE		-0.3243	0.5974	0.0251	-0.6968	0.6376	1.8469	0.5054	-2.0977	-0.7564	-0.4769	0.1904	2.8522	-0.0432	0.411	0.0591
ACAN	-0.12392	0.00742	-0.13134	-1.21548	11.44	0.248671	5	10	0.999713	FALSE		-0.3704	0.1476	0.1372	-0.2109	0.1137	0.0366	0.0869	-0.0731	-0.0942	-0.0756	-0.0256	-0.0114	0.0078	0.0629	0.2143
CNTN1	-0.12174	-0.00963	-0.11211	-1.2273	9.67597	0.248733	5	10	0.999713	FALSE		0.5317	-0.0772	0.2151	-0.7649	1.0556	-0.0506	0.4444	1.5324	-1.4448	0.0506	-1.4227	0.2699	-1.4703	1.2085	-1.7748
PRR32	0.31156	0.06634	0.24522	1.23269	8.96048	0.249053	5	10	0.999713	FALSE		1.4512	0.6385	-0.0793	-0.8578	-0.0653	-2.2501	2.4666	-2.1816	-0.1013	-0.9245	0.7811	-0.0167	0.0167	1.6733	-0.0745
DDX25	-1.07054	0.29166	-1.3622	-1.30693	4.90328	0.249168	5	10	0.999713	FALSE		-0.0055	-1.2766	0.7411	-0.6996	-0.4256	0.5217	-0.1658	-0.4773	1.8944	-0.4041	0.0948	3.6207	1.6437	-0.0732	-0.4529
KIF7	-0.52334	-0.16393	-0.35941	-1.24649	7.69659	0.249183	5	10	0.999713	FALSE		0.0386	1.2458	0.122	-0.1641	0.5198	0.6502	-0.2007	-0.6896	-0.1016	-0.1131	0.1808	3.8174	-0.0829	1.6251	-0.0386
IL10RA	0.4672	0.02373	0.44347	1.24439	7.83951	0.249272	5	10	0.999713	FALSE		0.8735	-0.0115	-0.0021	-0.6308	0.0113	0.9905	-0.4925	-0.6852	-1.1136	-0.8602	0.3185	1.4383	0.0021	0.8442	-0.8649
POGLUT1	0.61046	0.00513	0.60533	1.29361	5.2981	0.249327	5	10	0.999713	FALSE		-0.1945	-0.0456	0.23	-0.1202	0.1482	-0.1097	-0.0116	-0.1073	0.1118	-0.1454	-0.306	0.2437	0.2294	0.397	0.1024
KEL	0.11128	-0.19593	0.30721	1.28435	5.5502	0.250018	5	10	0.999713	FALSE		0.5497	-0.395	0.1209	0.2336	0.4425	0.2301	-0.2847	0.0085	-0.3027	-0.1268	-0.0085	-0.559	-0.2962	-0.6402	0.4186
BHLHA15	0.46302	-0.29449	0.75751	1.22469	9.49065	0.250221	5	10	0.999713	FALSE		-0.5948	-0.0012	-0.8955	-0.353	0.2013	0.1086	0.0093	-0.1054	0.5226	-0.1163	0.0012	0.1892	1.815	-0.2511	0.061
COQ7	0.79576	-0.03069	0.82645	1.3333	4.17728	0.250501	5	10	0.999713	FALSE		-0.4293	1.2963	2.2186	-0.2559	1.2017	-0.8324	-0.3007	-0.522	0.0855	-1.036	0.2228	1.3946	0.1479	0.1682	1.3592
APOL5	-0.45824	0.19335	-0.65159	-1.32099	4.42226	0.25072	5	10	0.999713	FALSE		0.5557	-0.0098	1.3026	-0.4053	-0.6399	-0.2226	0.3041	3.0492	0.296	0.0098	0.3794	-0.0386	2.9292	0.399	2.9872
DUOX2	0.20618	0.00404	0.20214	1.20776	11.7508	0.250887	5	10	0.999713	FALSE		0.5162	-0.6908	0.6719	-0.3154	1.8289	-1.031	0.1626	-1.1007	0.0761	-1.6239	-0.9031	1.2979	-0.0538	1.6954	0.5637
CD82	0.12662	-0.27539	0.40201	1.20445	12.3668	0.25096	5	10	0.999713	FALSE		0.05	-0.3591	0.6559	-0.05	-0.4933	-0.3472	-0.6221	0.1536	-0.5043	-0.1066	0.254	-0.2551	0.0622	-0.1263	0.1292
CRX	-0.66042	0.25948	-0.9199	-1.22956	8.66451	0.251204	5	10	0.999713	FALSE		-0.5323	1.1395	0.2693	-0.3608	-0.1642	1.1447	-0.0181	0.0262	-0.5333	0.0181	0.5129	1.4545	0.3618	0.8281	-0.4684
ELANE	0.78436	-0.13894	0.9233	1.32316	4.31369	0.251564	5	10	0.999713	FALSE		0.9107	4.3262	1.0014	0.0797	-0.5661	-0.9588	0.8745	-1.2836	-0.2384	-0.4976	0.4061	-0.8583	-0.3427	-0.5729	-0.0018
AHCY	0.47568	-0.14807	0.62375	1.2464	7.19488	0.251665	5	10	0.999713	FALSE		-0.5817	0.1214	0.4177	-0.9112	-0.5379	0.8148	-0.0763	-0.7335	-1.028	0.0914	0.2582	2.3065	0.1104	0.654	-1.0151
ZNF396	0.04532	-1.95563	2.00095	1.24917	7.00948	0.251701	5	10	0.999713	FALSE		-0.1102	-1.0154	0.0196	0.0355	0.6617	-0.2403	1.084	-0.0692	-0.1339	-0.3479	-0.1683	0.5107	1.1877	0.7803	-0.3496
CTSC	-0.46148	-0.06567	-0.39581	-1.20913	11.1054	0.251725	5	10	0.999713	FALSE		-0.3286	0.1599	0.6623	0.0771	0.3286	0.3465	0.1101	-0.5641	-0.0857	-0.5764	-0.0429	-0.1736	-1.0661	-0.1779	0.0914
THAP10	-0.17496	0.15015	-0.32511	-1.20288	12.1683	0.251905	5	10	0.999713	FALSE		-0.7344	-0.3775	0.2726	-0.4051	0.2589	0.2394	-0.0193	-0.1494	0.4469	0.2406	-0.1916	0.6445	4.2	0.8632	-0.349
LAMP1	-0.02432	0.23433	-0.25865	-1.21075	10.624	0.252237	5	10	0.999713	FALSE		0.0043	0.0747	0.4924	-0.0872	-6.7931	0.1918	-0.1355	-0.195	-0.0723	-0.1812	-0.0043	0.3155	0.0323	0.2665	0.0558
CFH	0.25976	0.01684	0.24292	1.27176	5.77827	0.252244	5	10	0.999713	FALSE		-0.8867	0.2529	0.5212	-0.3957	-0.0175	1.4817	0.3713	-0.3893	-0.2825	0.0175	0.3667	3.5034	0.0618	1.1865	-0.3402
CCP110	0.98536	0.17337	0.81199	1.24965	6.80632	0.252682	5	10	0.999713	FALSE		-0.0374	0.6302	0.0374	-0.0697	-0.8076	-0.5214	-0.167	-0.5344	-0.8267	-0.8769	-0.1395	-0.7543	0.2806	0.5036	0.0751
GPATCH11	0.3024	-0.09641	0.39881	1.25487	6.50942	0.2527	5	10	0.999713	FALSE		-0.4776	0.4787	0.1383	-0.7658	0.4812	0.9494	0.8691	-0.3267	0.7138	-0.1383	-1.379	0.3519	-0.1961	0.3558	-0.3762
PRR23A	0.54526	-0.01652	0.56178	1.27477	5.60254	0.252701	5	10	0.999713	FALSE		-0.1862	0.3777	0.01	0.3073	2.0995	-0.0329	0.8852	-0.0643	-0.0789	0.7489	0.1765	-0.2287	0.6773	-0.01	-0.1483
RGMB	0.08736	-0.09738	0.18474	1.21335	10.041	0.252767	5	10	0.999713	FALSE		2.2681	2.1498	0.2361	-0.3891	-1.4116	1.931	-0.4441	-1.2684	-2.8209	6.2125	-0.3059	-1.3936	-0.2355	-0.7369	0.787
RBM33	0.5639	-0.01456	0.57846	1.29276	4.96297	0.253004	5	10	0.999713	FALSE		0.0556	0.3367	-0.3588	0.3874	0.0951	-1.4723	0.1878	-0.7233	-0.6038	-0.3828	-0.0556	-0.1096	0.4712	0.3053	-0.4463
PTPRS	0.11268	-0.01538	0.12806	1.24394	7.09552	0.253044	5	10	0.999713	FALSE		0.6053	-0.2265	-0.3004	-0.4159	0.5663	-0.5717	-0.3763	-0.8787	0.3867	0.2644	-0.3496	-0.0742	0.2412	0.5633	0.5301
VTN	0.31572	0.0641	0.25162	1.27464	5.55158	0.253184	5	10	0.999713	FALSE		0.0046	-0.2107	0.3412	-1.2482	-0.1621	0.1635	0.9366	-0.587	0.27	2.374	-0.4951	-0.7032	-0.0853	0.2325	-0.0046
SULT2A1	0.69854	-0.02159	0.72013	1.27289	5.59968	0.253346	5	10	0.999713	FALSE		-0.2547	-0.0959	-0.7387	-0.057	0.5079	0.2169	0.4329	0.5797	-0.0108	0.0108	-0.5858	2.3522	2.0034	0.3521	-0.0975
MLXIP	0.65738	-0.02702	0.6844	1.29133	4.96397	0.253448	5	10	0.999713	FALSE		0.0262	-0.1705	0.4823	-0.5462	1.7347	0.9158	-0.7211	-0.6983	-0.1599	-0.1973	-0.0262	0.9464	0.2611	-0.0496	1.3752
LILRB4	0.2494	-0.21507	0.46447	1.29904	4.74188	0.253503	5	10	0.999713	FALSE		-0.8499	-0.5237	0.6389	0.2418	0.0009	-0.0035	0.2022	0.2853	-0.2045	-0.0751	-0.6468	-0.5549	0.0487	0.3381	-0.9616
PLRG1	0.43628	0.07885	0.35743	1.26182	6.04365	0.253524	5	10	0.999713	FALSE		-0.858	-0.8172	-0.1727	-2.4235	0.039	2.6116	0.196	-1.1685	-0.976	-0.1251	1.0755	3.7336	-0.744	0.5524	-0.8702
SMC4	0.73014	-0.0724	0.80254	1.26442	5.80829	0.254446	5	10	0.999713	FALSE		-0.0264	0.3586	-0.1746	-0.2741	-0.1178	-0.3003	0.6277	0.1354	-0.0346	-0.1135	-0.2395	0.2858	-0.0024	0.7407	0.4035
TMEM132A	-0.3296	0.16319	-0.49279	-1.24384	6.82908	0.254555	5	10	0.999713	FALSE		0.3538	0.0169	-0.0484	-0.3075	-0.1033	-0.063	-0.1118	-0.0085	-0.585	0.7423	4.5557	-0.2022	0.1618	0.1371	0.8824
GATD3	-0.13478	0.36657	-0.50135	-1.22698	8.03364	0.254569	5	10	0.999713	FALSE		-0.4849	-0.7892	0.2749	0.1767	0.9989	-0.1513	0.8979	0.7967	-0.7936	-0.1286	1.1816	0.4238	0.5601	-0.1299	0.1286
MAST2	0.39332	-0.30918	0.7025	1.28587	4.98579	0.254967	5	10	0.999713	FALSE		-0.0771	0.3367	-0.2202	-0.8363	0.127	0.8133	0.2	0.3295	0.0776	-0.1016	-0.0631	0.1903	0.3392	-1.5047	-0.9748
GMNN	0.121	-0.4629	0.5839	1.25114	6.31364	0.255246	5	10	0.999713	FALSE		-0.1242	0.5457	-1.1443	-0.2424	1.5577	0.7526	0.6016	-0.0384	0.0696	-1.2847	1.1298	2.3187	-0.6077	0.0312	0.8656
CCDC24	0.13448	-0.34516	0.47964	1.20359	10.4513	0.2553	5	10	0.999713	FALSE		1.251	0.3231	0.0284	-0.0284	-0.1179	0.0799	0.5723	-0.6719	-0.666	-0.096	-0.1539	0.3637	1.1624	2.103	-0.2424
TCEANC2	0.2332	-0.11983	0.35303	1.26648	5.61359	0.25535	5	10	0.999713	FALSE		-0.0728	-0.3605	0.3142	-0.7762	1.8282	0.2466	-0.4221	-1.0112	-0.2608	-0.287	0.4633	-0.4366	0.5891	0.7987	0.0728
DKK4	1.02244	-0.21608	1.23852	1.31451	4.23143	0.255401	5	10	0.999713	FALSE		-0.6913	2.3043	1.939	1.0557	1.5633	0.8128	1.1741	-0.1818	0.0163	0.2474	-0.0163	2.3736	-0.2533	-3.5498	-0.5292
CCAR2	0.88272	-0.23903	1.12175	1.27591	5.25016	0.25552	5	10	0.999713	FALSE		0.548	3.1977	-1.0387	-0.0117	-0.6063	-0.3875	-1.4914	1.95	0.6756	2.2722	1.2899	0.7861	-0.9066	-4.6603	-0.885
CASZ1	0.28614	-0.0763	0.36244	1.1965	11.5212	0.255542	5	10	0.999713	FALSE		-0.6729	-0.0969	-0.1791	-0.3058	0.1083	0.3702	0.2738	-0.365	-0.439	-0.1203	-0.1251	-0.2303	0.1558	0.0969	0.1176
SIRT1	0.7172	0.03059	0.68661	1.26234	5.75694	0.255552	5	10	0.999713	FALSE		0.316	-0.0664	0.0236	-0.3641	0.758	-0.3977	-2.0759	-1.1012	0.5818	-1.6695	-1.348	0.8465	0.2832	0.2928	6.4199
GALK2	0.20258	-0.34836	0.55094	1.19543	11.619	0.255747	5	10	0.999713	FALSE		-0.5346	-0.2756	0.4864	-0.0792	0.6157	0.3878	0.135	0.2154	-1.3302	-0.68	0.0792	1.0583	1.7107	0.3977	-0.8787
STAG3	0.45486	-0.11615	0.57101	1.24726	6.42661	0.255831	5	10	0.999713	FALSE		-0.2479	-0.0258	0.4249	0.4533	-0.0727	-0.449	-0.0712	-0.0668	-0.0999	0.6335	0.3124	0.0484	-0.1125	0.7055	0.3084
PLA2G7	-0.0184	-0.14313	0.12473	1.18754	12.9989	0.256262	5	10	0.999713	FALSE		-4.5134	0.9671	1.4759	0.6264	0.0401	-0.3617	1.488	-0.0401	0.3146	-4.1901	-2.9782	0.3921	-2.7372	0.3897	-3.539
PFKFB4	0.39982	-0.64463	1.04445	1.18734	12.9813	0.256368	5	10	0.999713	FALSE		-0.4032	-0.4056	-0.0423	-0.2095	-0.1651	-0.8912	0.0685	0.0423	-1.0399	-0.0966	-0.8418	0.3689	0.7786	0.5585	-0.4252
CDC42EP1	0.25196	-0.03562	0.28758	1.30199	4.43901	0.256376	5	10	0.999713	FALSE		-0.8693	0.2777	-0.0281	-0.3567	0.1545	-0.6578	0.2149	-0.8034	-0.8007	-0.5156	-0.7224	0.1582	0.2066	-0.2078	0.2095
NARS1	-0.09936	0.14994	-0.2493	-1.27703	5.07043	0.256943	5	10	0.999713	FALSE		0.1348	-0.5169	-0.4387	-1.0328	0.0819	-0.4938	0.0308	-0.7698	0.1373	0.6339	-0.3952	-0.0308	0.655	0.502	-0.3069
PDCD1	0.04462	-0.24325	0.28787	1.24404	6.38702	0.257196	5	10	0.999713	FALSE		0.0034	0.3803	0.1533	0.129	0.3124	0.2091	0.2662	-0.1131	-0.0024	0.0024	-0.0779	0.5131	-0.1131	-0.2283	-0.4534
STEAP4	-0.15996	0.43051	-0.59047	-1.19035	11.8046	0.257298	5	10	0.999713	FALSE		-0.6773	-0.833	0.4287	0.2691	-3.0186	0.534	0.035	-0.7781	-1.1847	0.1959	0.2921	-0.3902	0.6222	1.3285	-1.193
DPF1	0.35432	-0.09513	0.44945	1.30161	4.37871	0.25731	5	10	0.999713	FALSE		-0.3962	1.2625	1.0421	-0.0986	0.0986	1.1761	0.5238	-0.3973	-0.6691	-0.4301	-0.6228	2.6102	1.265	2.4884	-0.3123
TRIM47	0.29454	-0.07703	0.37157	1.24626	6.24322	0.257394	5	10	0.999713	FALSE		-0.6756	0.3284	0.1111	-0.8134	-0.4442	-0.0413	0.644	-0.3914	-0.441	0.222	-0.1913	-0.2356	1.1186	0.4418	-0.1154
ADRM1	0.23986	0.01343	0.22643	1.20292	9.75339	0.257394	5	10	0.999713	FALSE		-0.0591	-1.7842	-0.0417	-0.0514	0.4574	0.14	0.9776	-0.8739	-0.2281	-0.3057	0.2541	0.2346	0.1959	0.1772	-0.2883
DIS3L2	0.0997	-0.06859	0.16829	1.20421	9.45521	0.257786	5	10	0.999713	FALSE		-2.8035	-1.9056	1.6106	-0.5148	0.7991	-0.2169	0.0534	-0.2296	0.6608	0.7854	-0.6933	0.6747	1.6277	0.5138	0.1955
C2	0.00902	-0.06608	0.0751	1.22983	7.13026	0.25779	5	10	0.999713	FALSE		0.3731	-4.797	-1.0109	-4.9087	0.1468	2.2711	1.5763	-1.0625	-0.3608	-4.5059	0.0857	-2.1201	0.4745	2.4297	-0.6617
PCYT1A	0.09548	-0.46902	0.5645	1.20414	9.34072	0.258161	5	10	0.999713	FALSE		-0.0806	0.116	-0.0168	-0.0745	-0.0178	0.0671	0.2754	-0.1082	-0.0858	-0.0919	-0.0449	-0.0568	0.3407	0.1834	0.0686
MLN	0.21316	-0.24601	0.45917	1.20385	9.24726	0.258558	5	10	0.999713	FALSE		0.1659	0.3075	0.3909	-0.2831	0.1949	0.3745	0.1004	-0.4082	-0.3787	-0.3851	-0.1305	0.1478	-0.9689	0.1465	-0.6149
TLR1	0.25534	-0.19616	0.4515	1.25927	5.44841	0.259188	5	10	0.999713	FALSE		-1.0813	-0.4406	1.2912	0.3983	1.1874	-0.3028	0.0606	-0.0703	-0.0606	1.2513	-0.6062	0.707	3.0044	0.9039	0.8958
GDAP2	0.12632	-0.24114	0.36746	1.18239	12.2586	0.259476	5	10	0.999713	FALSE		-0.2579	0.1712	0.3308	-0.4377	0.0099	0.4531	0.2189	-0.0099	-0.7688	-0.0714	-0.1701	-0.1532	-0.474	-0.2489	0.0494
TPM3	-0.7717	-0.13295	-0.63875	-1.26187	5.31504	0.259539	5	10	0.999713	FALSE		-0.1648	0.839	2.9058	0.7926	0.8164	0.1118	-0.1276	-1.979	0.7049	-0.926	-0.1118	1.3019	-3.3294	0.7624	-5.2437
LYPD1	0.17552	-0.13225	0.30777	1.20684	8.53793	0.259867	5	10	0.999713	FALSE		-0.1272	0.0229	0.0929	-0.0027	0.0406	0.0611	0.2547	-0.1291	-0.0032	0.1101	-0.057	-0.1646	0.0668	-0.0104	0.0212
DNAH9	-0.478	-0.12992	-0.34808	-1.18819	10.9496	0.259892	5	10	0.999713	FALSE		-0.817	0.603	1.597	1.2587	-0.2003	0.492	-0.26	-0.1175	-1.1369	2.4376	0.1175	-0.8596	-5.1063	0.422	0.5505
TNNC1	-0.31068	0.09419	-0.40487	-1.17717	12.9719	0.260277	5	10	0.999713	FALSE		-0.1189	-0.1129	0.103	0.009	-0.1132	0.0762	-0.0607	-0.3328	-0.4479	-0.0973	0.2669	0.9222	-0.337	0.1533	-0.173
BRD4	0.4633	-0.0109	0.4742	1.24839	5.70119	0.260707	5	10	0.999713	FALSE		0.4977	-0.2384	-0.0092	-0.7286	0.0673	0.0083	-0.6862	-1.0783	-1.2713	0.458	-0.7451	2.9823	0.8872	0.79	-0.9266
KIF4B	0.5437	0.01881	0.52489	1.25541	5.41409	0.260791	5	10	0.999713	FALSE		-0.632	0.1784	-0.0294	-1.7137	0.1259	-0.2408	0.232	-1.1427	-0.2008	-0.5452	-0.556	1.102	0.0945	0.4907	-0.7839
COL24A1	-0.02648	-0.20754	0.18106	1.17538	12.9973	0.260924	5	10	0.999713	FALSE		0.3445	-0.4632	1.4889	-0.2987	-0.8444	0.0121	-0.0222	-0.4938	0.0683	-0.3041	-0.5335	0.9026	0.2243	0.1308	1.0432
ICAM2	0.07916	-0.12718	0.20634	1.21351	7.66254	0.261011	5	10	0.999713	FALSE		-0.4431	-0.4865	0.4793	0.0952	0.115	-0.3226	-0.46	-0.201	-0.2699	-0.0304	-0.1784	0.2472	0.472	0.3319	-0.4619
CCDC170	0.24456	-0.2432	0.48776	1.23736	6.09547	0.261489	5	10	0.999713	FALSE		-0.4979	-0.2553	0.1911	-0.2999	-0.124	-0.0043	0.1988	0.0043	-0.4183	-0.8732	0.0999	0.3075	0.0984	-0.4432	-0.1505
RAB3IL1	0.90306	-0.10789	1.01095	1.27563	4.69773	0.261517	5	10	0.999713	FALSE		-0.01	0.2644	-0.2661	-0.5464	0.363	-0.5871	0.2923	-0.4138	0.1965	-0.0499	-0.061	0.0319	0.1811	0.01	0.1484
CD2BP2	0.22844	-0.01656	0.245	1.20293	8.43991	0.261661	5	10	0.999713	FALSE		-0.1921	0.0682	0.1339	-0.3955	-0.2374	-0.3572	-0.0164	-0.461	-0.5847	-0.2515	0.0612	-0.4258	0.3783	0.0164	-0.2549
HYDIN	-0.25762	0.34747	-0.60509	-1.17309	12.9248	0.261926	5	10	0.999713	FALSE		-0.421	0.5226	0.1307	0.0369	-0.7769	-0.2441	0.2355	-1.04	-0.7827	-0.5452	-0.1947	0.6528	-0.0369	1.0143	-0.7789
PER3	0.70364	-0.08107	0.78471	1.18412	10.684	0.26204	5	10	0.999713	FALSE		0.3547	-0.1367	0.5219	-0.1751	-0.3644	-0.2886	0.0624	-0.587	-0.0624	-0.333	-0.3954	-0.4036	2.3767	2.5651	-0.3055
PBLD	0.54834	-0.01266	0.561	1.26537	4.93572	0.262185	5	10	0.999713	FALSE		-1.3977	-0.8209	-0.5433	-1.6679	-0.0835	1.4323	1.4276	-1.5305	-0.0395	0.9653	-0.0669	0.3576	0.0997	0.6853	0.0395
KRT8	0.94912	-0.16386	1.11298	1.2584	5.15374	0.262244	5	10	0.999713	FALSE		0.2936	-0.7532	-0.4522	0.2527	-0.4973	0.7009	0.3829	-0.0975	-0.9622	0.0975	0.8866	-0.3554	0.4503	-0.1793	0.2887
TSPAN1	0.22084	-0.06333	0.28417	1.25787	5.13694	0.262587	5	10	0.999713	FALSE		0.4512	-0.4501	-0.0188	-0.5601	0.4515	0.8251	-0.7177	-0.1222	0.4191	0.7983	2.8605	-0.1601	-0.1107	0.0188	1.8254
FSHB	-0.02854	0.49195	-0.52049	-1.17137	12.7713	0.262842	5	10	0.999713	FALSE		-0.6044	0.1789	-0.0538	-0.0214	0.2016	0.6438	0.7656	0.3039	-0.5882	0.0214	0.4868	-1.0681	-0.1873	-0.356	-0.1252
CMYA5	-0.294	0.16783	-0.46183	-1.19874	8.46536	0.263108	5	10	0.999713	FALSE		-0.4595	-0.3181	0.9304	0.9111	-0.8553	-1.2029	-0.0623	1.0602	2.5354	-0.3769	-2.5909	-0.3958	1.2139	-0.1317	-1.2309
CTSE	0.1812	-0.15127	0.33247	1.19101	9.25199	0.263307	5	10	0.999713	FALSE		0.0554	-0.9696	-0.8565	-0.6059	-3.3832	0.7213	0.888	-1.4931	0.9671	0.8344	-0.5211	1.5978	-0.4818	0.4142	0.3416
UBXN10	0.14986	-0.24819	0.39805	1.19137	9.17633	0.263409	5	10	0.999713	FALSE		-0.8	0.0078	0.8603	-0.3059	-0.0078	0.2384	0.2637	-0.2077	-0.2153	-0.3755	0.366	0.8992	-0.4228	0.6561	-0.1274
EGLN1	1.39722	0.21425	1.18297	1.25555	5.1037	0.263695	5	10	0.999713	FALSE		3.2048	-0.7026	0.1563	-0.3081	0.3995	0.9423	0.2379	-0.5265	0.1105	-0.4756	-1.2946	-0.0187	-0.0234	0.2947	0.0187
BSG	0.07046	-0.07059	0.14105	1.21484	7.01077	0.263752	5	10	0.999713	FALSE		-0.4767	-1.3316	-0.1516	-0.9466	-0.7686	0.3577	-0.0203	0.0586	0.0994	0.1567	-0.7506	-0.3244	0.6956	0.0913	0.7263
HOXD9	-0.4991	0.41539	-0.91449	-1.16888	12.5747	0.264134	5	10	0.999713	FALSE		-0.3627	-0.1583	1.3124	-0.9472	-0.5622	0.0932	-0.0932	0.6584	0.8511	-0.2717	-0.6245	1.974	1.6557	0.6663	-0.1658
ENY2	0.92238	0.14784	0.77454	1.26992	4.62961	0.264195	5	10	0.999713	FALSE		0.1708	0.0589	-0.0877	-0.503	-0.0933	1.8754	-0.0015	-0.195	-0.4932	-0.37	0.0015	3.5699	0.2634	0.9997	-0.2591
ASPN	-0.12772	0.01324	-0.14096	-1.22119	6.5201	0.264327	5	10	0.999713	FALSE		-0.7687	0.9548	1.1064	-0.007	0.459	0.4484	0.6396	0.007	-0.6104	-0.07	-0.0597	1.7208	1.6255	2.0291	-0.7346
CFAP20	0.57648	0.00446	0.57202	1.20138	7.90251	0.264369	5	10	0.999713	FALSE		0.0653	-0.8474	0.2468	-0.0011	1.2157	-1.956	-0.0391	-0.2084	0.086	-0.4601	0.0011	-0.3219	0.1361	0.6088	0.3078
ECI2	0.66192	0.08421	0.57771	1.22091	6.50009	0.264549	5	10	0.999713	FALSE		-0.3098	0.4142	-0.1178	-0.4184	-0.0397	0.5215	0.3636	-0.0374	-0.2921	-0.0285	2.2503	0.8221	0.0285	0.0946	-0.3127
C11orf52	0.49734	-0.19109	0.68843	1.25329	5.08003	0.264689	5	10	0.999713	FALSE		-0.3048	0.0821	0.4323	-0.005	0.0625	-0.1143	0.0088	-0.7731	-0.7943	-0.6593	0.005	0.5743	0.15	0.7029	-0.7642
KIAA0319L	0.22806	-0.18122	0.40928	1.2539	5.05961	0.264694	5	10	0.999713	FALSE		-0.0685	0.0221	0.6415	0.2194	-0.3329	1.7721	-0.0221	-0.3868	-0.3812	-0.2868	1.2603	3.262	0.0336	0.3769	-0.3035
LSM1	0.41172	-0.02029	0.43201	1.24305	5.41009	0.265006	5	10	0.999713	FALSE		-0.256	-0.3897	-0.968	0.7157	0.319	0.3084	0.5791	-0.0409	-0.2971	-2.4869	1.5569	0.1305	0.84	-0.4949	-0.4741
TRPS1	0.02722	-0.3626	0.38982	1.17054	11.7343	0.265007	5	10	0.999713	FALSE		0.3271	0.2807	0.5114	-0.1232	-0.4118	-0.4256	0.227	-1.3941	-0.7618	0.3759	0.017	-0.1779	2.2843	1.3181	-0.6836
PDE4D	-1.57404	0.06032	-1.63436	-1.25834	4.8888	0.265017	5	10	0.999713	FALSE		-0.58	-0.3658	0.3461	-0.7978	1.7129	-0.9688	1.2742	-1.5513	-1.2051	-0.0868	-0.0123	0.0123	2.2411	0.3846	-0.4412
NKRF	0.88802	0.06987	0.81815	1.2075	7.25026	0.265151	5	10	0.999713	FALSE		-0.2555	-0.5219	-1.1527	-1.6253	0.3886	1.6987	-0.3674	0.8009	0.6602	-0.3324	-0.8484	3.2104	0.7512	1.2353	-0.2051
MACC1	-0.14524	0.12325	-0.26849	-1.1827	9.66866	0.265193	5	10	0.999713	FALSE		0.1591	0.716	0.2177	1.4413	-0.5295	-0.0857	1.1496	-0.0555	-0.9006	-0.4204	-0.5647	0.0555	0.4242	-0.3465	-0.3608
RBM20	-0.22758	-1.13403	0.90645	1.17383	10.9631	0.265334	5	10	0.999713	FALSE		0.4376	-0.3709	-0.0548	0.2718	-0.1911	-0.8992	0.0548	-0.4984	1.6785	-0.6022	0.2547	0.9432	0.165	-0.1308	0.2837
ANKRD18B	0.1759	-0.0284	0.2043	1.20142	7.65977	0.265417	5	10	0.999713	FALSE		-0.5131	-0.2736	0.1951	0.0209	0.4025	1.3315	-0.0209	-0.3543	-0.4607	-0.2693	0.4522	2.7946	-0.3219	1.1119	-0.3589
ADGRG1	0.24432	-0.13539	0.37971	1.26335	4.65697	0.266016	5	10	0.999713	FALSE		-0.1762	1.2461	3.0508	0.7253	0.5926	-0.2411	0.0642	-0.0642	2.0891	-1.5129	1.256	-0.3271	-0.5489	0.4273	-1.259
ASH1L	0.58176	-0.1588	0.74056	1.27659	4.3105	0.266189	5	10	0.999713	FALSE		0.0571	-0.2565	-0.6701	-0.1239	-0.0479	0.2145	0.1047	-0.3248	-0.2805	-0.2135	0.6312	-0.2708	0.0479	1.957	-0.4495
RGS4	0.68212	-0.27927	0.96139	1.25102	4.99471	0.266328	5	10	0.999713	FALSE		-0.3996	1.1005	0.7436	0.1746	-0.0723	0.3755	0.9563	-0.0086	0.433	-0.5902	-1.2687	0.3501	-0.7269	0.8796	-0.3428
PALM2	0.59958	-0.00703	0.60661	1.26985	4.45115	0.266467	5	10	0.999713	FALSE		0.3367	-1.939	1.3996	-1.3228	-0.0215	0.589	-0.4955	0.0234	0.0215	0.0431	2.599	-0.0313	-0.6885	2.6398	-0.4535
NMNAT1	1.5765	0.13258	1.44392	1.23572	5.5289	0.266478	5	10	0.999713	FALSE		-0.2681	0.3435	0.0565	-0.3917	0.4072	-1.1232	0.5506	-0.7432	-0.1552	-0.1	-0.8727	0.1945	2.1502	0.8241	0.1229
LZTS3	0.23758	-0.21696	0.45454	1.22815	5.82866	0.266662	5	10	0.999713	FALSE		0.3179	0.2971	-0.0042	-0.1763	-0.0617	0.3463	0.348	-0.3879	-0.0823	-0.1185	-0.0806	0.7739	0.6104	0.3458	-0.1967
PLCG1	0.90662	-0.0283	0.93492	1.24927	5.01018	0.266757	5	10	0.999713	FALSE		0.1572	-0.171	-0.1214	-0.2586	0.5871	-0.1917	-0.1237	-0.7015	0.125	-0.0169	-0.5841	-0.0408	0.5399	0.4846	0.8787
QSOX2	0.06728	-0.08245	0.14973	1.20209	7.31495	0.266793	5	10	0.999713	FALSE		-0.933	0.146	0.1549	-0.1723	0.3289	-0.0354	-0.1342	0.1407	-0.1789	-0.1882	0.4453	-0.1052	-0.2411	0.3839	0.0598
CA6	-0.3017	0.0944	-0.3961	-1.26092	4.65475	0.266842	5	10	0.999713	FALSE		0.2608	-0.3672	-0.0178	-0.2158	-0.3433	-0.1829	0.3561	-0.3565	-0.2246	0.0145	0.5738	-0.0028	0.2902	0.0028	-0.3681
KLRF1	0.17608	-0.20297	0.37905	1.16982	10.8411	0.26715	5	10	0.999713	FALSE		-0.6836	1.0208	0.3341	0.101	-0.0111	1.4476	0.0714	-0.7642	-1.2574	-0.3624	-0.102	3.5185	-0.0965	1.7043	-0.3749
LINC02906	-0.244	0.13103	-0.37503	-1.19608	7.7069	0.267165	5	10	0.999713	FALSE		-0.784	-0.4717	0.1838	-0.5518	-0.9925	-0.5745	0.1858	0.6717	0.1333	0.452	-0.0013	-0.0948	-0.023	0.0013	0.323
SHD	0.10994	1.00574	-0.8958	-1.1772	9.69122	0.267216	5	10	0.999713	FALSE		-0.7237	-0.5064	-0.3331	-0.1121	0.444	0.155	0.3527	0.0123	-0.4525	0.065	0.1033	-0.4804	-0.3668	-0.4779	-0.235
MIF	-0.11806	0.07042	-0.18848	-1.20145	7.25457	0.267326	5	10	0.999713	FALSE		-0.3867	-0.2134	-0.0123	-0.6399	0.0123	1.0227	0.0662	-2.1007	-1.0991	2.7045	-1.4688	2.0264	2.8252	1.3665	-0.0559
ID4	0.51142	0.02021	0.49121	1.2101	6.58449	0.267883	5	10	0.999713	FALSE		-0.8711	0.2819	0.1727	-0.5316	-0.3028	3.6078	-0.5916	-1.0416	-1.4015	-0.9543	-0.1572	6.0328	-0.1153	1.6811	-0.5298
SURF2	0.53436	-0.03495	0.56931	1.26433	4.46646	0.268068	5	10	0.999713	FALSE		-0.299	2.9165	0.0352	-0.9412	-0.5696	-0.0352	-0.4107	0.407	0.2377	0.2416	0.5422	-0.0982	-1.1254	-1.4335	0.0932
NOL4L	1.00942	-0.2997	1.30912	1.21469	6.29165	0.268095	5	10	0.999713	FALSE		-0.4569	-0.1263	0.8234	0.061	-0.6403	-0.3989	0.4054	-0.5207	-0.7105	-0.6712	0.0846	-0.4363	1.0663	1.2873	-0.6404
SOHLH2	-0.03492	0.18788	-0.2228	-1.16014	12.2458	0.268111	5	10	0.999713	FALSE		0.0914	1.1057	1.5862	0.3552	1.2618	1.6321	1.2182	-0.1726	-0.4301	-0.5026	-0.0914	1.5479	-1.287	0.6715	-1.4399
AZU1	0.63524	-0.04926	0.6845	1.24727	4.94308	0.268131	5	10	0.999713	FALSE		-0.3372	-1.3789	0.1848	-1.0297	0.6552	0.3457	-0.0171	-0.7335	3.6546	-0.5501	3.9639	0.0195	-0.4507	0.0171	2.4359
DCDC2C	-1.4155	-0.01379	-1.40171	-1.24212	5.09644	0.268292	5	10	0.999713	FALSE		-0.441	0.0246	0.3946	1.1108	0.3994	0.0632	0.2729	-0.2054	-0.0603	-0.1505	-0.3339	-0.0246	-0.5593	0.3389	0.1063
ZCCHC14	1.1793	-0.00181	1.18111	1.21629	6.17809	0.268293	5	10	0.999713	FALSE		0.3687	-0.3902	0.214	-0.0715	0.0665	0.0357	0.3014	-0.0859	0.2492	-0.1898	0.0385	0.1256	0.4195	0.7215	-0.0988
DDA1	0.6939	-0.07397	0.76787	1.19941	7.16193	0.26854	5	10	0.999713	FALSE		0.7567	-0.614	-0.041	-3.461	-0.0759	-0.6873	-0.4179	-0.6131	0.3373	0.041	0.555	2.1304	3.1395	-3.0672	1.5319
SERPINA11	0.0496	-0.03022	0.07982	1.15771	12.4556	0.268699	5	10	0.999713	FALSE		-0.2141	0.0214	0.5249	-0.0444	0.3063	0.2577	-0.0214	-0.3896	-0.7087	0.0542	0.1958	0.3318	-0.1178	1.0906	-0.151
PARP4	-0.63788	0.14923	-0.78711	-1.2242	5.7414	0.268724	5	10	0.999713	FALSE		-0.1754	-0.0413	0.2126	0.236	-0.6192	0.0863	0.2226	-0.5265	-0.4803	-0.1478	-0.5256	-0.0892	0.6312	0.8167	0.0981
ARVCF	0.47598	-0.19036	0.66634	1.15521	12.9238	0.268917	5	10	0.999713	FALSE		-0.0411	1.0301	1.8719	0.0411	1.0285	0.9686	0.8947	-1.3163	-0.3552	0.1141	-1.309	1.4392	-1.411	0.7101	-1.121
RRP1	0.96662	-0.02973	0.99635	1.23863	5.14761	0.268973	5	10	0.999713	FALSE		-1.0963	2.9032	0.5979	-0.5173	-0.3892	0.1435	1.1991	-0.5448	0.0904	0.1864	-0.1953	-0.0904	-0.3429	0.5684	-1.1409
FGR	1.10036	0.13073	0.96963	1.26284	4.42726	0.269068	5	10	0.999713	FALSE		-1.0266	-0.7047	0.3043	-0.9021	-0.0676	0.049	0.4525	-0.8125	-0.0487	0.0583	-0.2525	1.5117	-0.572	0.2096	0.0487
PKLR	0.34764	-0.19206	0.5397	1.20396	6.73134	0.269228	5	10	0.999713	FALSE		-0.5392	-5.5618	3.1641	-6.1882	2.8519	2.0628	-0.3194	0.1236	-0.304	1.1877	0.8004	0.5237	-5.6518	-5.3049	-1.7808
MGAT2	0.1333	-0.02443	0.15773	1.23728	5.16064	0.269304	5	10	0.999713	FALSE		-0.4477	-0.1291	0.7459	0.0474	-0.2164	0.0116	0.2684	-0.1918	-0.5321	-0.3773	-0.0116	0.2648	-0.0753	-0.1059	0.3571
CDSN	-0.21706	0.04761	-0.26467	-1.20856	6.32687	0.270056	5	10	0.999713	FALSE		0.1015	-0.0986	0.3079	0.0986	-0.0198	0.3499	-0.503	-0.145	-0.5405	-0.2376	0.1182	0.2654	-0.1336	-0.1171	0.2266
SEMA6D	0.36306	-0.12244	0.4855	1.23984	4.98717	0.270181	5	10	0.999713	FALSE		-0.4659	-0.2349	0.327	-0.7176	0.0826	0.1964	0.2431	-0.8315	-0.2471	0.4598	-0.0826	1.2961	0.3067	1.0784	-0.795
UBR7	0.65854	0.14258	0.51596	1.15415	12.1304	0.270669	5	10	0.999713	FALSE		0.0551	-0.0217	0.3252	0.0257	-1.3487	-0.1619	-1.8814	0.0776	-0.3222	-1.0916	0.5061	-0.4977	0.0745	-0.4919	-0.1112
FOXA3	1.33124	0.42398	0.90726	1.21032	6.13196	0.270735	5	10	0.999713	FALSE		-0.6582	-0.1127	0.0494	-0.3872	0.0144	0.9501	-0.0144	-2.3972	-0.6878	-0.1242	-1.4217	2.4573	1.0334	0.0556	0.2172
PASK	0.52002	-0.15061	0.67063	1.18346	7.9381	0.270854	5	10	0.999713	FALSE		-0.1212	-0.6231	-0.204	-0.3117	-0.1645	-0.1411	0.0386	0.1018	0.3902	0.9794	0.2932	0.9274	-0.2134	0.3548	-0.0386
LGALS7	0.0128	-0.16231	0.17511	1.15057	12.8545	0.270863	5	10	0.999713	FALSE		0.0226	0.264	-0.3316	-0.1445	-0.0185	0.4964	-0.0227	0.0712	-0.1353	-0.109	0.0185	-0.1723	0.7933	-1.7364	-3.4398
NDRG1	0.53778	0.09891	0.43887	1.19354	7.1063	0.270977	5	10	0.999713	FALSE		0.3084	0.7551	-0.2333	-0.8553	0.0495	-0.4039	-0.2518	-0.5119	1.2299	-0.5162	-0.2882	1.7664	0.2016	1.6657	-0.5073
CADPS	-0.27392	0.3648	-0.63872	-1.15434	11.7739	0.271254	5	10	0.999713	FALSE		0.1948	-1.2653	-0.2479	0.8602	0.3837	-0.5478	-0.1161	0.2111	0.14	-0.8593	0.78	-0.5864	0.321	0.5674	0.0237
APBB1IP	0.4628	-0.24233	0.70513	1.23435	5.05278	0.271378	5	10	0.999713	FALSE		-1.3438	-0.6288	1.1164	0.3566	-0.1922	1.2419	0.9152	-1.5895	-1.8032	-0.463	-1.7706	3.0928	0.2193	2.9082	0.1421
DRC3	0.39216	-0.01161	0.40377	1.19143	7.17554	0.271397	5	10	0.999713	FALSE		-0.1278	0.3138	0.1527	0.2605	-0.0307	0.8691	0.0307	-1.1911	0.4669	-0.2279	-0.8741	-0.5535	0.3298	-1.8438	0.5131
RSPO3	-0.27382	0.01297	-0.28679	-1.19016	7.26337	0.271426	5	10	0.999713	FALSE		3.7543	-0.0584	-0.0796	-0.17	0.8855	-0.1997	0.0482	-0.1312	0.0559	0.2328	-0.0336	0.0336	-0.2131	0.361	-0.171
C7orf25	1.03342	-0.02273	1.05615	1.2663	4.17327	0.271475	5	10	0.999713	FALSE		-0.1978	-0.0229	-0.2772	-0.1123	0.0229	-0.2334	0.9213	1.4178	1.232	-0.4952	0.0975	-0.3454	1.5374	1.6425	0.7472
PDCD6	0.13316	-0.67011	0.80327	1.16989	9.16486	0.271567	5	10	0.999713	FALSE		-0.6831	0.1807	0.2219	0.0992	-0.2339	0.5173	-0.0707	-0.9309	0.904	0.4746	1.1977	-0.9114	-0.3138	-1.135	-1.6369
RASSF2	0.95564	0.06729	0.88835	1.24312	4.73611	0.271818	5	10	0.999713	FALSE		-0.3205	0.585	1.2786	5.1723	0.6244	-0.4112	0.9031	-0.2761	0.0164	-0.5097	-1.149	-0.354	0.3201	1.4471	-0.5288
IL10	-0.0069	-0.31735	0.31045	1.17756	8.10676	0.272383	5	10	0.999713	FALSE		-3.0436	1.541	0.4132	-0.0748	-0.2279	0.4712	0.9268	-1.451	0.2056	0.0199	-0.3169	0.4728	0.0272	0.5372	1.4087
TPT1	-0.24872	0.19221	-0.44093	-1.19178	6.94168	0.272493	5	10	0.999713	FALSE		-0.5248	-0.1695	0.2154	-0.0572	-0.0107	-0.0271	-0.0597	-0.6179	0.3014	-0.3185	-0.1843	0.0586	-0.1604	0.0569	1.2749
DNAH5	0.09336	0.40663	-0.31327	-1.146	12.8996	0.272611	5	10	0.999713	FALSE		-0.6084	-1.0546	-0.09	-0.0104	0.0104	-0.1345	-0.1498	-0.6504	0.1489	0.8722	0.0306	-0.1534	0.4694	0.3835	-0.3282
CCDC150	-0.37698	0.64634	-1.02332	-1.14956	11.7992	0.273095	5	10	0.999713	FALSE		-0.1129	0.0571	0.119	-0.0954	-0.0349	0.0648	-0.0307	-0.0977	-0.1806	-0.0878	-0.0624	0.0811	-0.0212	-0.0436	0.0849
FCRL3	0.033	-0.24784	0.28084	1.14805	12.0416	0.273244	5	10	0.999713	FALSE		-1.5028	0.3071	-0.2377	-0.9836	0.3526	0.0114	0.2792	1.9279	2.0212	0.0214	-0.0114	-1.5506	0.0326	0.5213	-0.6345
CTSH	0.18216	-0.09468	0.27684	1.15682	10.3756	0.273287	5	10	0.999713	FALSE		5.9478	-0.0048	0.3188	-2.5123	0.2021	-1.5805	0.9174	-3.2621	0.0048	-0.5246	2.6753	0.5726	-0.3276	2.2465	0.0069
FIG4	-0.21114	0.18819	-0.39933	-1.14487	12.7067	0.273372	5	10	0.999713	FALSE		-0.2694	-0.1436	-1.4645	0.1421	-1.4363	1.3439	-1.1979	0.7791	0.1916	0.1103	-0.0596	2.4729	1.2943	0.7963	-1.3821
PMFBP1	0.80488	0.05911	0.74577	1.25178	4.3757	0.273393	5	10	0.999713	FALSE		-0.162	-0.0492	0.3583	0.1217	-0.1092	0.0288	0.3755	0.0165	-0.0007	0.0007	0.5508	-0.2705	-0.2119	-0.7893	-0.3021
MAP6D1	0.50138	0.06657	0.43481	1.16015	9.82656	0.2734	5	10	0.999713	FALSE		0.0335	-0.4495	0.3064	0.3698	0.0292	-0.2748	0.4451	-0.3702	-0.2527	-0.657	0.3874	-0.2617	-0.06	0.3396	0.1189
HERVK-113_GA113	-0.3553	-0.02876	-0.32654	-1.19336	6.6472	0.273576	5	10	0.999713	FALSE		0.4289	-0.7623	0.1922	-0.1661	0.404	-1.0556	1.2318	-0.4941	-2.9699	-0.9857	1.056	-0.3677	-0.654	1.1425	-0.3555
RNF169	0.74946	-0.36944	1.1189	1.20418	6.01304	0.273771	5	10	0.999713	FALSE		-0.4954	0.0764	0.4096	0.0049	0.266	0.1119	-0.1243	0.08	-0.0049	-0.0381	0.8275	0.6587	-0.0086	0.4874	-0.415
PREB	0.23762	0.00804	0.22958	1.19505	6.49248	0.273889	5	10	0.999713	FALSE		-0.2685	0.2801	0.705	0.0473	0.4642	0.35	0.2064	-0.3972	-0.3491	-0.205	-0.2777	0.3624	0.0406	1.4316	0.6898
LRFN1	1.10696	-0.01145	1.11841	1.26048	4.13157	0.273989	5	10	0.999713	FALSE		0.2137	0.1752	-0.1247	-0.3271	0.7239	-0.0964	0.0393	-0.583	0.2419	0.1367	-0.0721	-0.0533	0.3987	0.205	1.2268
TRPC5OS	0.43284	0.07975	0.35309	1.15255	10.6345	0.274345	5	10	0.999713	FALSE		-0.9081	0.0548	-0.0548	1.6204	-2.0746	0.8552	0.0881	-0.8183	-0.4447	0.6877	-1.0551	1.7318	2.0684	1.0921	-0.4123
FLAD1	-0.40262	0.06489	-0.46751	-1.22151	5.19393	0.274421	5	10	0.999713	FALSE		-0.0934	-1.0292	0.4115	0.261	-0.5296	-0.3868	0.06	-0.4715	0.0797	0.1296	-0.3796	-0.1266	0.5154	0.6976	-0.1024
PARPBP	0.74752	0.06932	0.6782	1.19378	6.47172	0.274482	5	10	0.999713	FALSE		-1.6315	0.378	-0.1243	-1.8923	-0.2297	-1.9259	1.8878	-0.6965	0.3008	0.1243	0.6416	-0.9447	0.6097	0.8495	-0.2867
RIDA	0.64656	0.06745	0.57911	1.21578	5.35585	0.274924	5	10	0.999713	FALSE		-1.0307	0.8009	-0.011	0.7576	-0.38	0.2172	-0.1408	0.6232	-1.0167	-0.5891	1.028	-0.1264	0.97	-0.2966	0.011
OTUD6A	0.29746	-0.08016	0.37762	1.14346	12.0543	0.275048	5	10	0.999713	FALSE		0.0191	-0.374	0.3951	-0.1922	-0.3687	-0.0098	-0.0747	-0.2562	-0.0131	0.1566	-0.1831	-0.0488	0.4044	0.1414	0.0187
SAMD9L	-0.395	0.82398	-1.21898	-1.22894	4.86444	0.275207	5	10	0.999713	FALSE		-1.229	0.2368	-5.4189	-0.5536	0.9723	-0.7027	-0.2934	0.9689	0.0918	1.0553	0.1543	-0.7215	1.6592	0.5321	-0.1542
MN1	-0.87518	0.51079	-1.38597	-1.20456	5.79391	0.27526	5	10	0.999713	FALSE		0.6063	-1.4102	0.0223	-0.2922	-3.9473	0.6575	0.5461	-2.0058	-0.5321	-0.7578	0.1394	3.3876	-1.6419	0.2275	-0.3279
SPP1	0.00298	-0.14267	0.14565	1.13927	12.8633	0.275364	5	10	0.999713	FALSE		-0.15	0.137	0.0146	-0.0302	0.0687	0.0794	-0.1006	0.327	-0.1725	-0.2208	0.4316	-0.3439	1.0462	0.1235	0.1066
SENP8	1.29888	-0.39954	1.69842	1.24431	4.40709	0.275463	5	10	0.999713	FALSE		-0.6528	-0.7297	0.9173	0.559	-0.6847	-0.5729	1.0428	0.1931	-0.157	0.2187	0.1339	0.0297	1.0825	0.464	-0.0297
EEIG2	0.47344	-0.10593	0.57937	1.20811	5.58275	0.275679	5	10	0.999713	FALSE		-0.0478	0.3938	-1.5026	-1.5787	-0.1936	-0.4868	0.1204	0.6677	0.9666	-0.0956	1.1072	-0.1837	0.202	0.5652	-0.4727
CLEC4G	0.25244	0.04784	0.2046	1.1613	8.86199	0.275842	5	10	0.999713	FALSE		-3.4395	1.7021	-3.2733	-0.5564	-2.3082	1.6066	0.942	2.997	0.3216	2.4314	0.58	-3.1601	-3.4068	-2.8327	1.7646
TOP1	-1.69452	-0.41932	-1.2752	-1.15938	9.04061	0.276006	5	10	0.999713	FALSE		0.2963	-0.407	-1.1738	-0.0089	5.6754	-1.5831	1.014	0.0089	0.4109	-1.8548	0.9379	-1.254	-0.7303	0.3391	-5.3014
FZD8	0.0878	-0.31426	0.40206	1.21368	5.25522	0.276582	5	10	0.999713	FALSE		-1.1757	-0.2366	-0.0096	-0.0142	1.1792	0.1019	0.7247	-1.5429	-1.3047	0.0096	-0.1417	0.77	0.0443	0.8095	-0.5379
DLEU7	-0.07118	-0.33845	0.26727	1.15714	9.08944	0.276718	5	10	0.999713	FALSE		-0.3525	-0.3727	0.4019	-0.0474	0.2742	-0.1746	-0.0263	0.0263	0.072	0.0678	0.6358	0.6733	-0.3292	0.0683	0.0675
KANK1	0.08482	-0.22333	0.30815	1.16063	8.63554	0.276869	5	10	0.999713	FALSE		1.235	0.7039	0.0439	-0.6562	-1.0798	-0.9333	1.3597	-0.0439	-0.4942	0.073	0.2964	-0.2983	1.256	3.4334	-0.2773
PPIB	-0.07192	0.13406	-0.20598	-1.22542	4.81412	0.276967	5	10	0.999713	FALSE		0.4287	0.2064	1.6792	-0.0304	0.1646	0.0699	0.0304	-1.1172	-0.5479	-0.4112	-0.2223	0.8488	-0.1772	0.4603	1.6501
CD300LF	0.13192	-0.5029	0.63482	1.15705	8.93729	0.277239	5	10	0.999713	FALSE		0.7286	0.0861	0.1323	-0.08	-0.4311	0.831	0.0526	-0.368	-1.2335	0.2452	-0.053	0.1764	0.873	1.6326	-0.3629
LENG1	1.0857	0.21118	0.87452	1.21999	4.96383	0.277242	5	10	0.999713	FALSE		-0.9021	0.5896	0.6749	-0.2197	0.899	-0.5786	-0.0527	-1.9991	-0.485	0.4388	-0.0978	-0.4773	1.487	0.4151	0.2262
FCRL6	0.20362	-0.15014	0.35376	1.18109	6.78559	0.277303	5	10	0.999713	FALSE		-1.0622	0.2129	0.0763	-0.5276	-0.3493	0.9268	-0.5795	-0.5175	2.2518	-0.2557	-0.0763	0.7708	0.2971	-0.1705	2.0616
DCC	0.1147	-0.17691	0.29161	1.13872	11.7568	0.277492	5	10	0.999713	FALSE		-0.601	0.1321	-0.0449	-0.1608	1.0062	0.903	1.5446	1.1999	0.0779	-0.0419	-1.8776	0.2689	-1.6893	-0.2083	1.5816
BICDL1	0.46368	-0.17611	0.63979	1.13712	11.9539	0.277769	5	10	0.999713	FALSE		0.8222	-0.4798	0.3322	-0.7694	-0.4869	1.0057	0.2886	0.0033	-0.8677	-1.2776	0.3018	2.2164	-0.0033	0.4245	-0.6392
NETO2	0.04162	-1.22785	1.26947	1.13703	11.9623	0.27779	5	10	0.999713	FALSE		0.1861	-0.0492	-0.0732	0.0003	-0.0003	-0.444	0.087	-0.265	0.2912	-0.0115	0.055	-0.1952	0.2659	0.1564	0.136
ALCAM	0.0982	-0.00171	0.09991	1.18904	6.22453	0.277799	5	10	0.999713	FALSE		-0.512	-0.1038	0.7466	0.0501	-0.0349	0.2117	0.3426	0.0072	-0.1217	-0.0072	-0.1899	-0.0529	-0.6242	0.2848	-0.1194
CA2	-0.284	0.0079	-0.2919	-1.19348	5.89921	0.27846	5	10	0.999713	FALSE		-0.5732	0.1416	2.8982	-0.1978	1.7215	1.3335	1.4494	-0.5366	0.0534	0.4801	-0.0575	2.35	-1.7143	-0.4083	-1.2657
FOXN1	0.98098	0.22332	0.75766	1.19917	5.58621	0.278841	5	10	0.999713	FALSE		-1.4144	0.9374	-1.2121	0.8977	-0.2114	-1.0104	1.8616	-0.0293	-0.2712	-0.7203	7.9654	-1.0292	2.2982	0.4171	-0.4522
LRRC37A2	-0.19936	-0.03618	-0.16318	-1.13034	12.9266	0.278871	5	10	0.999713	FALSE		-0.5934	0.5988	-0.0671	-0.0725	0.1024	0.2946	0.3342	-0.5653	-0.6955	-0.736	-0.5277	0.8059	-0.265	1.6676	0.0671
VIPR1	-1.32412	0.29731	-1.62143	-1.21855	4.84389	0.279015	5	10	0.999713	FALSE		-1.3686	0.5024	-0.7424	0.0663	-0.1503	0.6447	0.8548	-0.0712	-0.3544	0.3724	-4.5704	0.3502	-0.2663	-0.3833	-0.5665
ADAMTS13	-0.0288	0.03201	-0.06081	-1.14328	10.1605	0.279143	5	10	0.999713	FALSE		-0.1385	0.018	0.3717	0.0019	0.3713	0.3618	0.2048	-0.6536	-0.2076	-0.7004	-0.1168	0.4124	-0.0069	0.8445	-0.0839
IQUB	-0.97518	0.38566	-1.36084	-1.21573	4.91131	0.279271	5	10	0.999713	FALSE		-0.2193	-0.2625	0.4872	-0.2391	-0.6512	0.6961	0.0021	-0.2958	0.8464	-0.3168	-0.2355	-0.0021	1.2521	0.8843	-0.0183
EZR	0.16648	-0.10955	0.27603	1.22951	4.49526	0.279322	5	10	0.999713	FALSE		0.0252	-0.0041	0.2016	0.0136	-0.0934	0.0329	-0.0486	0.052	-0.0354	0.0766	-0.0712	-0.1526	0.2166	-0.0929	-0.2943
RNASE3	0.59756	-0.29807	0.89563	1.22495	4.62181	0.279331	5	10	0.999713	FALSE		0.2527	-0.5331	0.3984	-4.0805	-4.2804	-4.1141	-1.4	0.9373	0.4097	-0.3859	-4.0645	0.1889	5.9288	0.7056	0.627
CENATAC	0.06946	-0.39683	0.46629	1.17384	6.79173	0.279971	5	10	0.999713	FALSE		-0.5857	0.5762	0.1373	-1.0076	-1.3533	-1.2985	0.1198	1.1316	0.1297	0.339	-0.726	-0.7765	-0.0974	-1.2818	0.0416
GBP6	0.35348	-0.05126	0.40474	1.15751	8.09955	0.280055	5	10	0.999713	FALSE		-1.063	-2.9483	0.0006	2.1655	-1.9446	-0.9639	-1.0571	1.02	-2.5979	-1.9539	0.2207	-0.5054	3.0445	-2.7494	1.4667
IGF1R	0.08216	-0.1524	0.23456	1.17162	6.69884	0.28133	5	10	0.999713	FALSE		0.9318	0.2631	0.108	-0.108	1.5179	0.3878	-0.5079	-2.2067	-0.3719	0.6427	-0.8867	0.8062	-1.0255	-0.8664	-0.2226
FAM3B	-0.01758	-0.20787	0.19029	1.14341	9.29839	0.281452	5	10	0.999713	FALSE		-1.1823	-0.1851	0.7161	-0.919	-0.8135	2.0139	0.6048	-0.4066	-0.0294	-0.6422	0.2166	3.5829	-0.2358	0.6589	-0.2265
ANKRD36BP1	0.06208	-0.07571	0.13779	1.13007	11.417	0.281628	5	10	0.999713	FALSE		-0.1169	-0.2253	0.338	0.1635	0.2344	0.1512	-0.0489	-0.2981	-0.3449	-0.4938	-0.0736	0.6251	0.088	0.9832	-0.4189
HSPB6	-0.04496	-0.22937	0.18441	1.17509	6.37518	0.281973	5	10	0.999713	FALSE		0.1384	-0.2301	0.0113	-0.915	0.83	0.0465	-0.1936	1.7592	0.9685	1.7587	-0.0113	1.1641	0.0303	-0.7492	-0.8367
RRM2	0.13132	-0.28842	0.41974	1.17869	6.15575	0.282066	5	10	0.999713	FALSE		0.0807	0.105	0.6165	0.3218	0.1765	0.3354	0.0916	-0.1756	-0.0807	-0.1477	-0.2272	0.1782	-0.0849	0.3372	-0.4038
IGSF3	0.76746	-0.10082	0.86828	1.23264	4.18915	0.282374	5	10	0.999713	FALSE		0.1425	0.6411	0.8102	0.2837	0.2689	0.4228	0.5038	-0.2592	-0.1425	-0.8676	-0.5587	0.3234	-0.8679	0.783	-0.8711
IFTAP	0.22304	-0.22581	0.44885	1.12967	11.0793	0.28248	5	10	0.999713	FALSE		1.7689	-0.5968	-0.3491	1.3179	0.4824	-0.6245	0.5448	-0.578	2.0421	0.0304	-0.4048	0.0958	0.373	0.1956	-0.101
NECTIN1	0.21818	-0.10348	0.32166	1.14429	8.77228	0.282767	5	10	0.999713	FALSE		-0.4307	-0.3545	0.0507	-0.3942	-0.6607	0.0056	0.202	-0.0354	-0.7967	1.0284	0.0946	-0.104	0.1329	0.2751	-0.1178
KIF19	0.88678	0.10763	0.77915	1.21312	4.67375	0.28281	5	10	0.999713	FALSE		0.8706	0.3745	-0.1263	-0.3598	-0.3103	-0.0046	1.2351	-0.802	-0.2221	-0.1815	0.0046	0.0434	0.5646	1.3316	0.0452
LTBP2	-0.24996	0.08474	-0.3347	-1.16709	6.69453	0.283059	5	10	0.999713	FALSE		-1.2307	0.193	-0.7804	-0.6155	0.6232	-1.5047	-0.0361	0.093	1.0418	-0.8469	-0.1469	-0.8284	1.2757	1.1598	-0.2733
JMJD1C	-0.62708	0.21621	-0.84329	-1.16683	6.67272	0.283281	5	10	0.999713	FALSE		0.0541	0.0097	0.4662	-0.2422	0.7867	0.9275	0.5761	-0.3951	-0.0097	-0.2696	-0.4785	0.9862	-1.8405	0.4579	-1.3653
TGIF1	0.27014	-0.38421	0.65435	1.12232	12.0357	0.283617	5	10	0.999713	FALSE		-0.225	-0.4659	0.4354	0.2556	0.3218	-0.0726	-0.0642	-0.0937	-0.1418	-0.2378	-0.1833	0.456	0.2604	0.9416	-0.2662
GC	0.27422	-0.0542	0.32842	1.16395	6.79694	0.283668	5	10	0.999713	FALSE		0.3767	-0.0068	3.2349	-0.3224	0.0068	-0.506	-0.5027	-0.0663	-0.622	0.138	1.4921	-0.0197	1.1818	0.9005	-0.1147
ITGAD	-0.20466	0.30385	-0.50851	-1.11929	12.7165	0.283713	5	10	0.999713	FALSE		-0.6406	0.032	-0.1519	0.0321	-0.032	0.1599	-0.7428	0.1943	0.5186	-0.2638	0.3316	-0.0492	0.1457	0.5789	-0.3586
RICTOR	0.08764	-0.3023	0.38994	1.15902	7.09389	0.283971	5	10	0.999713	FALSE		-0.2698	1.7518	0.1549	0.5481	0.7455	0.0149	-0.3513	-1.3766	-0.9042	-0.3075	0.416	-0.955	0.2212	-0.6083	-5.102
ADCY5	0.70114	0.05198	0.64916	1.18518	5.57638	0.283984	5	10	0.999713	FALSE		-0.306	0.687	0.1084	-0.404	0.2508	-0.1419	-0.0287	-0.3681	-0.8965	-0.3069	-0.2096	0.1755	0.3162	0.8118	-0.4062
LUC7L	0.91508	0.03614	0.87894	1.2055	4.79229	0.284138	5	10	0.999713	FALSE		0.0174	0.0026	0.3318	-0.0068	-0.0292	-0.0282	-0.0026	-0.1342	-0.0417	-0.2975	-0.1634	0.1611	0.0258	0.3389	0.0741
SMARCA2	0.91622	0.21591	0.70031	1.19793	5.04186	0.284209	5	10	0.999713	FALSE		-0.4402	-4.0333	1.0422	-3.8804	-0.0803	0.7865	0.0803	1.5221	0.5394	0.6722	-1.8643	-0.1255	-3.8497	1.3208	-4.1729
MYO10	0.14638	-0.18983	0.33621	1.11708	12.8905	0.284348	5	10	0.999713	FALSE		-4.2364	-4.049	-4.0702	2.1248	1.2168	-4.1904	4.676	-4.1219	-1.3498	1.3296	1.8086	-3.957	1.8187	2.1518	0.2307
C5orf34	0.57656	0.00556	0.571	1.21791	4.40849	0.284398	5	10	0.999713	FALSE		-0.6933	0.8492	0.2024	3.4375	-0.0466	0.5723	0.567	-1.082	-0.022	-2.0843	1.7505	-0.2509	2.7028	0.022	0.5325
ADA	0.1336	-0.20651	0.34011	1.17228	6.12511	0.284655	5	10	0.999713	FALSE		-0.8329	-0.8144	0.3547	0.3646	-0.0412	-0.6411	0.0455	-0.0205	0.2149	0.2106	-0.0114	0.5534	0.2214	0.1985	-0.3878
SAFB2	0.92586	0.11768	0.80818	1.20096	4.88092	0.284785	5	10	0.999713	FALSE		-2.2686	-0.8471	0.812	-0.8366	0.1912	0.747	0.5111	-0.8578	1.1598	-2.5552	-0.1023	-0.2049	0.0794	-0.2778	1.103
COG7	0.31168	-0.25164	0.56332	1.14125	8.51861	0.284832	5	10	0.999713	FALSE		-0.3503	-0.1901	0.598	-0.2266	-0.0213	0.0967	-0.0296	0.1686	0.6437	0.0928	-0.6009	-0.1998	0.0749	0.2332	-0.0741
SNCG	0.55158	-0.13944	0.69102	1.19616	5.02692	0.284986	5	10	0.999713	FALSE		-0.514	-0.0203	-0.1498	-0.3216	-0.3224	-0.1959	-0.152	0.0503	-0.5585	0.0203	0.066	-0.7891	1.0718	0.1943	0.1241
CCDC125	0.4369	-0.22224	0.65914	1.14272	8.16468	0.285555	5	10	0.999713	FALSE		2.5379	-1.6135	0.4909	-1.541	0.2644	-0.6393	0.8373	-0.7847	-1.316	0.0204	0.5145	-2.0062	-3.6375	0.3287	-0.9273
CCDC137	0.82868	-0.07068	0.89936	1.17888	5.63328	0.285831	5	10	0.999713	FALSE		0.0816	-0.2603	0.509	-0.3001	0.3182	0.4116	0.587	-0.0941	-0.0947	-0.209	0.1812	-0.1308	-0.3483	0.0776	-0.0499
DNAJA1	-0.15846	0.1692	-0.32766	-1.11327	12.8246	0.286025	5	10	0.999713	FALSE		0.991	-0.1291	0.0065	0.2865	-0.5573	-0.4708	-0.0065	1.4608	-1.153	-0.3561	0.2514	0.3329	-1.4076	-0.8228	-0.5377
MCRS1	0.30316	-0.01739	0.32055	1.11276	12.7414	0.286365	5	10	0.999713	FALSE		-0.8891	0.2432	0.1733	0.35	0.1195	0.9015	-0.2312	-0.1926	-0.6663	-1.0573	-0.6921	-0.5172	-1.3988	-1.0665	0.7487
RIPK3	0.73558	0.00581	0.72977	1.20116	4.72908	0.286373	5	10	0.999713	FALSE		-0.1388	-0.0282	-0.514	0.7201	-0.7911	-0.1891	0.3603	0.3902	-1.4008	0.0317	0.0282	0.0463	-1.0585	-0.9752	-0.4787
ANKRD36B	-0.09034	0.57737	-0.66771	-1.12221	10.6523	0.286429	5	10	0.999713	FALSE		0.8532	0.0117	0.9884	-0.3811	-0.7385	0.2819	0.6491	-2.0692	-1.0257	-0.7031	0.1807	0.4181	0.0521	1.0537	-0.6087
CTSL	0.38316	-0.15409	0.53725	1.21634	4.27823	0.286673	5	10	0.999713	FALSE		-1.3017	-0.6781	0.1345	-1.0967	-0.0605	-0.0872	1.3048	-0.6027	-0.9594	0.198	0.7449	-1.0069	0.5317	0.2041	0.0605
HDDC3	-0.22174	0.27128	-0.49302	-1.17328	5.78825	0.286692	5	10	0.999713	FALSE		-0.9825	0.3495	-0.0739	-0.0401	-0.3206	-0.4628	0.8602	-0.4211	0.0099	0.9058	0.2173	2.1791	0.674	0.5513	-0.8009
ATP5PD	0.8131	-0.13655	0.94965	1.18364	5.32189	0.286716	5	10	0.999713	FALSE		-0.2588	0.6722	1.4924	-0.0099	0.7461	-0.0507	0.8633	-0.5698	-0.5374	-0.0094	0.111	0.4406	-0.387	-0.4325	0.0094
RORA	0.4838	-0.14236	0.62616	1.19474	4.90661	0.286725	5	10	0.999713	FALSE		0.6922	-0.435	-0.3528	-0.2893	0.1459	-1.5516	-0.0509	0.0509	1.4684	0.2185	0.4634	0.3158	0.3168	1.635	-0.4928
CTBS	0.29056	0.04784	0.24272	1.17701	5.58299	0.286923	5	10	0.999713	FALSE		-0.0198	0.0161	0.7885	-0.0682	1.2095	1.1728	1.208	-0.0643	-0.0161	0.073	0.2463	0.8908	-0.6153	0.3896	-0.7629
IL17RE	0.25566	-0.07155	0.32721	1.18138	5.38271	0.287003	5	10	0.999713	FALSE		0.2355	0.0462	0.4557	-0.5032	1.0755	1.1765	0.6548	-0.3208	0.3733	0.4756	-0.0462	1.1375	-0.4046	-0.088	-0.7788
WFDC2	0.10854	-0.08715	0.19569	1.12937	9.30086	0.287026	5	10	0.999713	FALSE		0.0696	-0.8798	-0.1309	0.4688	0.955	-0.5028	0.1757	0.105	0.088	-1.1627	-0.0547	0.5949	-0.1501	0.9484	-0.1397
EPGN	0.09918	-0.10767	0.20685	1.1647	6.18353	0.287098	5	10	0.999713	FALSE		-0.6072	-0.0013	0.1185	-0.2493	0.0276	0.2433	0.201	2.5916	0.5487	-0.4252	-0.7836	-0.4235	0.2847	0.3077	-0.0254
TES	0.92988	-0.01038	0.94026	1.19122	4.98932	0.287135	5	10	0.999713	FALSE		-0.9106	-0.4497	0.0078	0.1868	0.0081	0.1802	0.0503	0.1071	-0.8661	-0.4289	-0.0078	0.3061	-0.3115	-0.23	0.1107
BICDL2	0.04104	-0.17479	0.21583	1.11583	11.4983	0.287272	5	10	0.999713	FALSE		-0.0011	-0.3145	-0.3548	-0.7141	0.0011	1.9664	-0.3555	0.0269	0.1931	-0.1868	0.0472	-0.2616	-0.5029	-0.4799	-0.0343
DKK3	-0.29136	-0.10988	-0.18148	-1.11229	11.9895	0.287818	5	10	0.999713	FALSE		0.0286	0.401	0.509	-0.6348	0.0833	0.4555	-0.0286	0.7523	-0.466	0.1608	-0.3935	0.5222	-1.0402	0.409	-0.7716
RRP7BP	0.93868	-0.06464	1.00332	1.16073	6.30014	0.287837	5	10	0.999713	FALSE		-1.2467	0.0527	1.2919	-0.3241	-0.281	1.5811	-0.3191	-0.6132	-1.3663	-0.4659	0.0228	3.1467	0.1179	1.4131	-1.1251
PARP1	1.38232	-0.16321	1.54553	1.18445	5.11684	0.288317	5	10	0.999713	FALSE		0.3267	0.6565	-0.1081	-0.1982	0.9215	-0.3192	0.1081	-0.6597	0.706	-1.4652	2.933	1.0106	-0.8469	0.8244	-0.1141
IDI2	-0.40434	0.15823	-0.56257	-1.12066	10.0311	0.288546	5	10	0.999713	FALSE		0.837	-0.5337	0.2884	-4.9043	-0.9342	-1.4784	0.5836	0.3699	0.2811	-0.1222	-0.3647	0.5027	0.2138	0.8819	-0.8045
CALCA	0.2723	-0.2235	0.4958	1.17566	5.43589	0.288642	5	10	0.999713	FALSE		-0.4373	0.1447	-0.1447	0.6651	-0.3661	-1.8251	0.7985	-0.4322	-0.4669	0.4931	-0.6159	0.2596	0.824	1.0192	-0.1875
CFAP410	-0.11978	0.61453	-0.73431	-1.16733	5.78672	0.288915	5	10	0.999713	FALSE		-0.1241	-0.3151	0.1676	-0.2141	0.0081	-0.5206	0.6085	-0.5461	-0.2371	0.0287	0.0035	-0.1167	0.1962	-0.0196	-0.0035
DYRK4	1.19714	0.07938	1.11776	1.15788	6.24291	0.289284	5	10	0.999713	FALSE		-1.297	0.4785	0.0124	0.2677	-0.8083	0.4032	-0.4373	-1.1908	-2.0048	0.0166	0.1242	3.2278	0.4341	-0.376	-1.2114
CD300LD	-0.09452	0.14083	-0.23535	-1.12035	9.75717	0.289383	5	10	0.999713	FALSE		-1.881	0.4379	0.3673	0.4035	0.0221	-0.4179	-1.3842	0.8612	-1.6975	-1.1087	0.6632	-1.7324	0.9787	0.9911	0.1626
CUL7	0.24126	0.04981	0.19145	1.15736	6.20951	0.289697	5	10	0.999713	FALSE		-0.0171	0.5811	0.4769	-0.8791	1.6641	-0.4373	0.0171	-0.4594	-0.4063	-0.2134	1.1211	2.0825	1.2682	-0.255	-0.8297
ODAD4	0.85792	-0.47752	1.33544	1.18505	4.94436	0.28981	5	10	0.999713	FALSE		-0.015	0.5137	0.015	-0.2548	0.5235	0.1585	0.7999	-0.9927	-0.3435	-0.1172	0.038	0.3379	0.5523	1.0821	-0.3163
CD40	0.26988	-0.02137	0.29125	1.159	6.08156	0.289932	5	10	0.999713	FALSE		-0.0624	-0.882	0.278	-0.5438	0.2594	1.7861	0.0819	-0.3523	-0.4263	-0.4101	0.0751	3.5128	0.5272	0.2439	-0.3698
SIGLEC9	0.18624	-0.1233	0.30954	1.1711	5.47624	0.289982	5	10	0.999713	FALSE		-0.1569	0.3282	0.0036	-0.2793	-0.0121	0.1701	0.0562	-0.1719	-0.3674	-0.2711	-0.1697	-0.4514	2.4312	0.5932	0.2009
GYS1	-0.33834	0.42364	-0.76198	-1.16079	5.97557	0.289989	5	10	0.999713	FALSE		0.0312	-4.0499	0.5655	1.3377	-4.172	1.5299	0.206	0.7121	0.4412	-0.0855	0.1477	-0.0792	-4.4109	0.0594	-4.3252
NINJ1	-0.24022	0.25729	-0.49751	-1.1035	12.7746	0.290163	5	10	0.999713	FALSE		-0.3169	-0.4893	0.3642	-1.1018	0.1639	-0.0076	0.0548	-0.0849	0.9429	-0.0825	0.1735	-0.3573	2.0777	0.5722	-0.1477
BCL2L15	0.1891	-0.26981	0.45891	1.16135	5.89333	0.290369	5	10	0.999713	FALSE		-0.8474	-0.1783	0.8128	-0.6041	0.0399	-0.8357	-0.4928	0.0405	0.6135	-0.2524	-0.1053	0.4111	0.0176	0.6181	-0.4272
CHIT1	-2.28268	-0.35225	-1.93043	-1.1275	8.38395	0.290765	5	10	0.999713	FALSE		-0.1586	0.0542	0.1969	-0.1163	0.5656	0.4929	0.2569	-0.1838	0.0209	0.0089	0.1118	0.4553	-0.5444	-0.0089	-0.7961
MERTK	0.08582	-0.08211	0.16793	1.10203	12.6635	0.290952	5	10	0.999713	FALSE		0.3005	-0.3762	-0.0667	0.2564	0.5017	-0.0344	0.8796	-0.3459	0.8024	0.7788	-0.5766	-0.1239	-0.2827	-0.6068	1.0639
KLK8	0.0719	-0.06866	0.14056	1.10379	12.0648	0.291214	5	10	0.999713	FALSE		0.1498	0.4138	0.893	0.135	0.8189	0.913	0.61	-0.9204	-0.2893	-0.135	-0.2205	0.9253	-1.0695	0.293	-0.9404
NCKAP5L	0.36072	-0.11881	0.47953	1.17521	5.13977	0.291463	5	10	0.999713	FALSE		-0.5207	0.2104	1.0771	0.2836	3.6411	0.076	-0.6302	-0.0991	2.7326	-1.3937	-6.1598	-0.5003	0.7252	0.8905	-0.076
PRR15L	-0.10404	-0.43439	0.33035	1.101	12.5598	0.291551	5	10	0.999713	FALSE		0.9297	3.5114	-0.9535	-0.9999	4.6103	-0.4855	1.0604	-1.4806	-0.3156	-0.3764	0.1996	-0.9773	0.3104	0.2409	-0.6931
USH1G	0.46836	-0.33678	0.80514	1.16527	5.5037	0.291914	5	10	0.999713	FALSE		-0.4638	0.3476	0.2935	-0.0686	-0.0131	0.0115	-0.0115	0.1145	-0.087	-0.0449	-0.505	0.7054	1.1919	0.7899	-0.2506
AK7	0.26468	-0.00556	0.27024	1.12744	8.06102	0.291993	5	10	0.999713	FALSE		-2.968	0.0572	1.6389	0.3886	0.9921	0.515	-0.2489	-1.4927	-0.8585	-1.4588	0.4277	1.4176	0.6845	1.4543	-1.78
VCAM1	-0.90734	0.00926	-0.9166	-1.2089	4.07554	0.292127	5	10	0.999713	FALSE		0.3795	0.211	0.1755	-0.3373	-0.5712	0.1127	-0.0737	-0.5902	-0.3546	-0.9502	-0.8621	0.7759	-0.0207	0.0207	1.244
CHI3L1	0.56764	-0.04295	0.61059	1.16567	5.4602	0.292131	5	10	0.999713	FALSE		2.4231	-0.755	0.6023	-0.914	-1.1645	5.4805	0.0554	1.5758	0.2328	-0.5537	-0.0554	-0.1805	1.2921	0.4293	-3.7425
SEC14L2	0.22114	-0.12466	0.3458	1.11554	9.46588	0.292137	5	10	0.999713	FALSE		-0.2165	-0.1904	0.2082	-0.33	-0.1923	0.4131	0.4509	-0.4709	-0.4884	-0.7762	0.1343	-0.7643	1.566	0.834	-0.1825
NEK3	0.91836	-0.23904	1.1574	1.17078	5.23006	0.292253	5	10	0.999713	FALSE		-0.3482	0.1213	0.2278	-0.047	0.2497	0.186	-0.0214	-0.6458	-0.3839	-0.516	-0.2324	1.1953	-0.1552	0.1316	0.0214
RIPK4	-0.4857	0.05162	-0.53732	-1.16617	5.31581	0.293186	5	10	0.999713	FALSE		-0.5373	-0.206	-0.3409	-0.0441	-0.135	-1.8517	1.0096	-0.4581	-0.1512	0.3594	0.2046	-0.524	0.4951	0.0839	0.0441
C4orf17	-0.00462	0.43378	-0.4384	-1.1082	10.2055	0.293209	5	10	0.999713	FALSE		-0.3408	-0.543	0.1369	-1.0649	-0.4713	3.7733	0.0628	-0.7521	-0.1272	-0.0752	-0.0628	5.6563	-0.1614	0.9304	0.4518
TECTB	0.73584	0.22552	0.51032	1.14165	6.61661	0.293226	5	10	0.999713	FALSE		0.2922	-0.0843	-0.8566	0.0155	-0.9827	-0.5071	0.9846	-0.0155	-1.121	0.3308	-0.4323	0.7704	0.8432	1.0875	-0.844
KIF26A	-0.55988	0.04791	-0.60779	-1.17188	5.06359	0.293417	5	10	0.999713	FALSE		-0.0583	-0.0514	-0.1908	-0.542	0.4044	0.0234	0.2713	-0.227	-0.1914	-0.357	-0.3938	0.1356	0.0196	0.9069	0.135
PIN4	-0.05292	0.70623	-0.75915	-1.0965	12.4179	0.293671	5	10	0.999713	FALSE		-0.4933	-0.601	-1.0453	0.0207	-0.0206	0.0056	0.2251	-1.2376	-0.2268	-0.4009	-0.61	0.5687	0.159	0.5222	-0.7797
STEEP1	0.4258	-0.12196	0.54776	1.09413	12.9464	0.293837	5	10	0.999713	FALSE		-0.0853	0.3224	-0.1145	-0.2464	-0.3403	-0.009	1.0312	-0.3289	0.6205	-0.0232	1.4334	0.2836	0.3204	0.2592	-0.2109
KIRREL1	0.20914	-0.12686	0.336	1.17177	4.9553	0.294528	5	10	0.999713	FALSE		0.6813	0.1204	-0.1252	-0.6474	0.2199	0.0011	0.1386	-0.4083	-0.6269	0.3688	-0.1894	-0.9402	-0.0695	-0.0011	-0.1069
KHDRBS3	0.08038	-0.16666	0.24704	1.09725	11.7094	0.294586	5	10	0.999713	FALSE		-1.0179	0.0176	0.8804	0.5317	-1.3347	-0.1701	-0.0176	-0.0601	-0.8903	1.4632	-0.2759	-0.3646	1.9979	3.259	-0.4266
CST3	0.00776	-0.03991	0.04767	1.1022	10.5993	0.294771	5	10	0.999713	FALSE		0.4479	0.1509	0.462	-0.1438	0.5136	-0.5942	0.2196	0.1438	-0.3049	-1.4225	-0.188	1.7138	0.6421	1.0277	-0.7993
RWDD3	-0.32852	0.21967	-0.54819	-1.10054	10.8715	0.294869	5	10	0.999713	FALSE		0.0401	0.4518	0.9551	-0.0511	0.6469	0.7447	0.4105	-0.9128	-0.9847	-1.4093	0.0259	2.2038	-0.3065	1.7784	-0.4073
GANC	1.03474	-0.04934	1.08408	1.09108	12.7745	0.295388	5	10	0.999713	FALSE		-0.1629	0.1369	0.0721	-0.0246	-0.0983	-0.16	0.0006	-0.0755	-0.298	-0.2109	-0.1423	0.0238	-0.038	0.0172	-0.0006
AKAP8	0.62436	-0.19447	0.81883	1.15047	5.72416	0.295733	5	10	0.999713	FALSE		-0.2807	0.995	1.0925	-1.5623	-0.9959	0.0343	-0.054	-0.5011	-1.6068	0.5468	-0.8038	0.1948	0.3914	-0.0343	2.5221
ITGAV	-0.2046	0.05804	-0.26264	-1.17968	4.5704	0.295863	5	10	0.999713	FALSE		-2.3409	-0.0089	0.0089	-0.5457	-0.0592	1.1532	0.6984	0.1645	-0.7455	0.0163	0.9334	0.2905	-0.0777	0.4577	-0.456
PAFAH1B3	0.10484	-0.08202	0.18686	1.09757	10.8738	0.296101	5	10	0.999713	FALSE		-0.2607	-0.1164	0.6112	-0.0485	-0.6117	-0.1525	0.5432	-0.2759	-1.1527	0.149	0.0485	0.1771	-0.4381	0.2748	0.4354
RASEF	0.16426	-0.41768	0.58194	1.09753	10.5686	0.296786	5	10	0.999713	FALSE		0.2805	-1.1506	-0.0362	0.0718	1.0444	-1.0494	-0.0748	0.0362	0.5755	-0.7613	-0.3568	0.2835	0.4578	-0.1261	0.7818
SERPINA7	0.31	0.02861	0.28139	1.1669	4.89976	0.296883	5	10	0.999713	FALSE		0.2505	-0.5748	-1.1717	-0.0682	0.3377	1.0471	0.6034	-0.2203	4.1172	-0.8971	0.0682	0.3558	0.7965	3.9417	1.0465
KIF28P	0.44934	0.08332	0.36602	1.15432	5.36527	0.297182	5	10	0.999713	FALSE		-1.0601	0.0184	-0.4321	0.5139	0.9513	-1.4211	-0.0514	0.2608	2.243	-1.5317	-1.5583	-0.0184	0.0706	0.1657	-2.068
PCLAF	0.34102	0.03995	0.30107	1.14417	5.85081	0.297195	5	10	0.999713	FALSE		1.2566	0.0476	0.5362	-0.5732	-0.0476	0.8446	-0.8042	-1.2142	-1.2756	-0.3564	0.2557	1.7069	-0.3738	0.4921	-0.3785
PNPLA1	0.68498	-0.09943	0.78441	1.13385	6.43518	0.297321	5	10	0.999713	FALSE		0.0313	-0.0313	-0.3082	-0.1573	-0.7838	3.5429	-0.2669	-1.016	-0.8266	0.2693	0.071	5.2417	0.9452	0.9442	-0.7934
RTN4R	0.12088	-0.15687	0.27775	1.1172	7.75147	0.297337	5	10	0.999713	FALSE		0.9154	0.6089	0.169	-0.2844	-0.3579	1.3329	0.0188	-0.7642	-0.6171	-0.1325	-0.1682	3.1431	0.3145	1.2574	-0.3484
MYBPH	0.17388	-0.38093	0.55481	1.08936	11.888	0.297587	5	10	0.999713	FALSE		0.339	1.2504	2.1198	0.3092	0.8598	0.0908	0.1918	-0.5761	-0.8353	-0.3952	-0.8589	0.8526	-1.9837	1.1496	-1.1019
IL12RB1	0.3172	-0.07694	0.39414	1.10777	8.71305	0.297603	5	10	0.999713	FALSE		-0.8387	-0.2283	-0.1755	0.0767	0.2769	0.4058	0.1354	-0.2391	-0.4363	-0.6644	0.5308	-0.3398	0.5423	-0.6327	0.6676
TCTN3	0.06652	-0.07179	0.13831	1.10769	8.66916	0.297783	5	10	0.999713	FALSE		-0.4253	-0.1824	-0.2125	0.0806	0.0436	0.0446	-0.0436	-0.0981	-0.4934	-0.4192	0.168	-0.2412	0.339	-0.2215	-0.1668
EHD2	0.29398	-0.48725	0.78123	1.08425	12.9997	0.297952	5	10	0.999713	FALSE		0.0234	0.0484	-0.2201	-0.0013	-0.2407	-0.1815	0.1406	-0.1331	0.0317	-0.3687	-0.2408	0.0013	0.3907	0.3301	-0.1702
GATA3	0.35694	-0.71132	1.06826	1.13105	6.50833	0.297983	5	10	0.999713	FALSE		-1.812	-0.2858	-0.1548	1.408	0.0672	1.1595	0.5188	-0.4891	0.5366	-0.5313	0.6675	-0.7114	0.2277	2.76	0.7401
CHST2	0.2728	-0.00474	0.27754	1.17869	4.42533	0.297988	5	10	0.999713	FALSE		-0.0624	-4.7062	-0.1034	-1.0296	-1.2295	-0.2292	-0.4321	0.272	1.2451	0.8139	-0.7298	0.5441	0.0624	0.7233	-0.2911
PLEKHG2	0.33608	0.01338	0.3227	1.0896	11.4097	0.298368	5	10	0.999713	FALSE		-0.824	1.209	3.3702	-1.464	-0.5053	-0.4831	6.2974	4.0472	0.8437	-0.2389	-0.3908	1.3238	0.9735	0.3229	-0.7565
IZUMO1	0.2436	-0.17566	0.41926	1.09323	10.627	0.298456	5	10	0.999713	FALSE		-0.8463	2.1325	1.1617	-0.1549	-0.4977	1.03	0.7	0.8064	-0.5885	-0.4694	-0.3328	-0.862	1.1289	0.1549	-1.1309
FAM227A	-1.411	0.04233	-1.45333	-1.11272	7.91856	0.298465	5	10	0.999713	FALSE		-0.3926	-0.2577	0.3137	-0.6773	1.8472	-0.4125	-0.2334	-0.3688	-0.3419	0.0901	-0.0559	0.4736	0.1711	0.4867	0.0265
VAX2	-1.20174	0.23779	-1.43953	-1.12124	7.11358	0.298604	5	10	0.999713	FALSE		-1.037	3.1234	-1.1691	-2.7204	0.0003	-5.5614	0.9601	0.4286	-0.3424	0.3567	0.4883	-0.5358	1.7603	-0.549	0.2458
ZC3H15	0.18884	-0.22683	0.41567	1.0875	11.5263	0.299034	5	10	0.999713	FALSE		-0.7123	-0.8153	-0.292	-0.0544	0.0544	0.0836	-0.4112	-0.3334	0.6535	0.5133	0.1377	-0.4099	0.961	0.6964	-0.352
PGLYRP2	0.22314	-0.01313	0.23627	1.14833	5.3713	0.299388	5	10	0.999713	FALSE		0.298	-0.0219	-5.1207	-1.9563	-3.4659	0.761	0.64	-0.5819	-0.9683	0.3575	-0.9347	0.481	-0.7048	0.065	-0.4492
GSTA3	0.88204	0.02081	0.86123	1.15122	5.24123	0.299437	5	10	0.999713	FALSE		-0.0605	-0.11	-0.0022	0.1154	0.1839	0.0164	-0.4692	0.2849	0.0904	0.0547	-0.0789	-0.2658	-0.2262	0.1179	0.0022
PDCL	0.51194	0.04725	0.46469	1.11294	7.61736	0.299619	5	10	0.999713	FALSE		-0.2824	-0.245	0.5542	-0.3942	-0.1012	0.0077	0.3891	0.016	0.6211	-0.4939	0.1826	1.612	-0.0433	0.0701	0.0546
HNMT	0.45322	-0.00368	0.4569	1.13032	6.27853	0.299666	5	10	0.999713	FALSE		-0.5116	-0.1412	-0.5805	-0.3667	0.1412	-2.9853	1.4324	1.189	0.3161	-1.2571	-0.6726	0.2886	0.5384	0.2077	0.6237
VWA5B2	0.31064	-0.16349	0.47413	1.09672	9.5379	0.29968	5	10	0.999713	FALSE		0.0846	-0.7456	-0.0086	-0.1115	0.3044	-1.4386	1.1358	-0.278	1.6138	-0.5443	-0.2229	0.2403	1.0163	1.0576	-0.0721
ZC2HC1A	0.57654	0.0176	0.55894	1.10446	8.46825	0.299784	5	10	0.999713	FALSE		0.1333	0.3886	0.6339	-0.4295	-1.2143	1.6244	-0.7583	-0.0298	-0.6345	0.0298	-0.4776	1.473	0.377	1.9753	-0.4535
C1orf167	-0.38494	0.40151	-0.78645	-1.1567	4.98518	0.299799	5	10	0.999713	FALSE		-0.306	0.1933	1.8095	-0.5033	1.1372	-0.1638	0.7447	-1.7275	-0.1619	1.5043	-4.9519	1.7153	-0.6078	1.5721	-5.0892
RNF168	0.46004	-0.14294	0.60298	1.13225	6.08946	0.300134	5	10	0.999713	FALSE		1.1055	0.4586	-0.1985	0.0704	-0.6078	1.5625	-0.1043	-0.0704	-0.5696	-1.4138	-0.6032	1.4816	4.9669	0.6336	-0.5016
STC2	0.08362	-0.02786	0.11148	1.09448	9.68912	0.300205	5	10	0.999713	FALSE		-1.094	-0.005	0.3457	-0.1862	0.501	-0.2612	0.005	-0.3325	-0.2449	-0.1289	-0.6893	0.6549	-0.0534	0.6845	0.2543
MATN3	-0.14032	0.05786	-0.19818	-1.10556	8.18075	0.300368	5	10	0.999713	FALSE		0.4676	-0.5856	-0.0929	-1.1468	0.5372	0.6756	-0.3297	-7.371	2.495	-0.1481	-0.9188	1.2091	0.7524	0.0929	0.7631
EDAR	-0.21916	0.67701	-0.89617	-1.13069	6.14194	0.300394	5	10	0.999713	FALSE		0.1739	-0.3416	-0.2717	-0.4956	0.1722	0.4023	0.1086	-0.5334	0.7771	-0.1914	0.662	0.6464	0.0012	-0.0012	-0.2181
SRY	1.83986	-0.11724	1.9571	1.1749	4.34233	0.300412	5	10	0.999713	FALSE		-5.503	0.0598	1.0054	-0.6335	-5.3842	0.0894	0.0381	-1.2727	-0.4715	-2.0083	-0.853	-2.6699	-0.0381	0.8472	0.6524
LEO1	0.34958	-0.13998	0.48956	1.14843	5.20048	0.300858	5	10	0.999713	FALSE		-0.4628	0.0526	0.1415	-0.3001	-0.3128	0.454	0.0059	-0.3483	-0.4808	-0.2132	0.1913	1.3406	-0.2085	0.17	-0.4477
SOX9	-1.08726	-0.02463	-1.06263	-1.16803	4.47444	0.301239	5	10	0.999713	FALSE		-0.3441	-0.8137	-0.4178	0.2988	-0.7864	0.9217	-0.5319	0.5304	-0.4122	0.4088	0.9912	0.3756	-0.1359	-0.4583	0.2895
PRKCI	0.20986	-0.03706	0.24692	1.10518	7.79366	0.302027	5	10	0.999713	FALSE		-0.8232	0.2793	-0.1139	-0.1488	1.2232	-0.697	1.2722	-1.0051	-1.5634	0.7158	0.1051	1.4037	-1.0372	1.0552	0.8365
IFNA1_IFNA13	0.3761	0.00471	0.37139	1.12168	6.42522	0.302159	5	10	0.999713	FALSE		-0.598	0.6005	0.3339	-0.6807	-0.2475	0.3212	-0.2159	-0.2301	-0.1098	-0.0103	6.6197	0.0073	0.2272	0.5252	-0.3677
DAG1	-0.07888	0.02204	-0.10092	-1.156	4.76393	0.302345	5	10	0.999713	FALSE		-0.4092	-0.1776	-0.0568	-0.3017	1.257	-0.2344	0.682	-0.2755	-0.4537	0.4699	0.4362	0.0621	-0.0005	0.7458	0.1692
KBTBD7	0.67716	-1.27959	1.95675	1.13914	5.43238	0.302372	5	10	0.999713	FALSE		-0.662	0.0314	0.4367	-0.3834	0.1862	-0.9233	-0.1652	-0.2202	0.3883	-0.0932	0.4705	-0.4919	-0.172	0.0974	0.8501
VWA5A	-0.56802	-0.18115	-0.38687	-1.07784	11.8058	0.302635	5	10	0.999713	FALSE		-1.0266	0.0959	0.0411	0.2278	0.4297	0.2798	0.4669	-0.1253	0.1595	-1.0336	-1.3451	0.1113	-0.2164	-0.5014	0.0402
DNAH6	0.29542	-0.93426	1.22968	1.12238	6.2807	0.302768	5	10	0.999713	FALSE		-0.4788	-0.456	-0.164	0.0081	-0.0614	-1.8436	0.1903	0.6726	0.3738	-0.8608	-0.8587	-0.2607	0.8836	0.5964	0.3592
IFNB1	-0.439	0.06568	-0.50468	-1.08392	10.4424	0.302791	5	10	0.999713	FALSE		-0.5106	-0.2688	0.226	-0.5108	0.5081	1.0325	0.4965	-1.7901	-2.0917	-0.226	-1.6934	1.5567	1.085	2.1971	-0.4979
KLF4	0.79922	-0.08433	0.88355	1.13623	5.50757	0.30287	5	10	0.999713	FALSE		-0.7446	0.2775	0.5538	0.0689	0.4007	-0.5211	-0.2143	0.3534	0.486	-0.0362	-0.6281	-0.473	-0.7704	0.6055	0.0362
MAP7	0.24076	-0.06408	0.30484	1.14771	5.0121	0.302903	5	10	0.999713	FALSE		0.4952	0.8171	-1.1822	0.0001	-0.0001	1.3044	0.0236	-0.1498	-0.2871	-0.1748	0.6728	0.5413	0.3095	-0.2095	0.4543
MLLT1	-0.08056	0.41739	-0.49795	-1.09374	8.85267	0.302935	5	10	0.999713	FALSE		-0.4394	-0.0551	0.4512	-0.2076	0.6492	0.4645	0.0551	-0.2251	-0.5608	-0.2283	-0.2358	0.5323	0.5562	0.4814	-0.2056
SERPINB9	-0.0401	0.13235	-0.17245	-1.1147	6.76752	0.302995	5	10	0.999713	FALSE		-0.6849	0.6737	-0.258	-0.364	-0.1685	0.4712	0.224	0.2365	0.9585	-0.6851	-0.3479	0.2597	-0.4306	0.2206	-1.1356
SUSD1	-0.23826	0.18037	-0.41863	-1.13014	5.7888	0.303058	5	10	0.999713	FALSE		0.1253	0.0164	-0.0846	0.1952	-0.2587	0.735	-0.3233	-0.0164	-0.1574	-0.4882	-0.1336	0.3197	0.3524	-0.1628	0.3187
FAM170B	0.03172	0.40381	-0.37209	-1.07722	11.6259	0.303227	5	10	0.999713	FALSE		-1.2607	0.0779	-0.1631	-0.0779	-1.5277	-1.1115	0.6487	0.6144	-0.2106	-0.3997	0.3856	-0.7569	0.2348	0.543	-0.3541
PHOSPHO1	0.05616	-0.13855	0.19471	1.07573	11.9337	0.303317	5	10	0.999713	FALSE		-0.1516	-0.0894	0.2068	-0.1063	0.6809	0.8601	0.5141	-0.2584	-0.2011	-0.1746	0.6415	1.1632	-0.5976	0.6896	0.4662
PTP4A3	0.39788	0.04736	0.35052	1.09407	8.64329	0.303474	5	10	0.999713	FALSE		0.0015	-1.0755	-1.0199	-0.6791	0.6893	0.3144	-0.0788	-0.7735	0.8783	-1.0786	0.3136	3.748	-1.217	0.4744	-0.0015
SP7	0.23738	-0.30633	0.54371	1.10738	7.22393	0.303636	5	10	0.999713	FALSE		-0.2752	0.5143	0.1835	0.7745	0.4241	0.4519	0.4215	-0.5026	-1.114	-0.3249	0.0128	0.94	-0.0128	2.5018	-0.2271
SCRN1	-0.44804	0.19037	-0.63841	-1.15657	4.62612	0.30366	5	10	0.999713	FALSE		-0.9941	0.4167	-0.6651	0.213	-1.5128	0.5805	1.1299	-0.3749	-1.0421	0.4137	0.9436	-0.4077	1.9239	-0.5668	0.0467
SORT1	0.2417	-0.02882	0.27052	1.13653	5.34274	0.304127	5	10	0.999713	FALSE		-0.3744	0.4423	-0.0535	0.0208	-0.3112	-0.3914	1.1155	0.6409	-0.3567	0.3166	1.7428	-0.2693	2.9437	-0.4985	0.3226
CCL19	0.688	0.17302	0.51498	1.07398	11.8353	0.304243	5	10	0.999713	FALSE		-0.4776	0.7749	0.951	0.7816	-0.5317	-0.038	0.2349	-0.1141	0.4198	0.2473	-0.9193	-0.3357	-0.4858	0.7878	0.2617
CYP26C1	0.12968	-0.08942	0.2191	1.09251	8.59597	0.304282	5	10	0.999713	FALSE		-5.3878	0.184	0.7214	-0.0664	-2.6355	-1.7322	0.1745	0.3509	-1.0158	0.0664	-2.6826	1.1364	0.3676	0.4608	0.753
EFCC1	-1.20562	0.00058	-1.2062	-1.15502	4.62118	0.304291	5	10	0.999713	FALSE		-0.372	-1.4015	0.1752	0.8473	-0.1752	-0.9194	-0.8039	-1.0114	0.2176	0.2652	0.2082	0.3266	-1.2111	0.7743	0.4761
TFPI	0.13754	-0.14059	0.27813	1.10239	7.3839	0.304921	5	10	0.999713	FALSE		-0.1203	-0.3548	0.5478	0.0058	0.0318	-0.7001	0.4504	0.1071	0.2006	0.3236	0.2373	-0.2457	-0.9441	-0.0058	-0.0335
ACY1	0.0873	-0.01884	0.10614	1.10738	6.95801	0.304936	5	10	0.999713	FALSE		-1.3218	0.1074	-0.1455	3.5486	-0.1805	-0.272	-0.1074	0.152	0.1688	-0.6411	-0.1913	1.3251	0.5725	0.6319	0.7269
EFCAB8	-1.73832	-0.37915	-1.35917	-1.10779	6.8843	0.30515	5	10	0.999713	FALSE		-0.5625	0.9194	0.6899	-0.116	0.0868	-0.3194	0.8362	-0.6886	-0.4055	0.7503	-0.8115	-1.2545	-0.312	0.8757	-0.0868
NODAL	0.41056	-1.26705	1.67761	1.07742	10.412	0.305623	5	10	0.999713	FALSE		-0.0094	-0.2369	0.726	-0.7622	0.1877	0.7442	0.2392	-0.6407	-1.2528	-0.7398	-0.0542	1.0152	0.0094	1.0651	-0.7591
RAB3GAP1	0.95138	0.17002	0.78136	1.08361	9.3634	0.305652	5	10	0.999713	FALSE		-0.9325	-2.3972	0.964	0.3562	0.3243	0.6083	1.2419	-0.818	0.8404	0.6715	0.1777	0.0574	-0.1894	-3.2002	-0.2728
TRPV3	0.11482	-0.11598	0.2308	1.07564	10.721	0.305701	5	10	0.999713	FALSE		-1.4231	-0.0885	-2.1593	-0.1531	-0.9213	0.7964	0.5226	0.356	-0.9579	1.5076	-1.5633	-0.0171	0.0059	2.2491	2.7647
IL24	0.11948	-0.39442	0.5139	1.06645	12.9385	0.305717	5	10	0.999713	FALSE		-0.4497	0.1302	-0.008	-0.3965	0.0044	-0.0044	1.1088	-0.1588	-0.3593	2.7351	-0.7088	-0.3662	0.4024	0.2811	-0.1986
TCL1B	-0.11334	0.07819	-0.19153	-1.08999	8.36249	0.306126	5	10	0.999713	FALSE		-0.7151	-0.9888	0.8192	0.3414	-0.0702	0.2334	-0.0678	0.3362	-0.586	-1.0383	1.4315	0.8104	0.0678	-0.2498	-0.6655
B3GNT7	0.13342	-0.21639	0.34981	1.15663	4.41665	0.306127	5	10	0.999713	FALSE		-0.471	1.42	1.143	-0.6676	1.641	0.9242	-3.8125	0.0255	0.5818	0.0093	-1.6812	1.9181	0.0956	-1.7725	-4.3986
KIAA1549L	-1.14556	-0.17436	-0.9712	-1.11277	6.31034	0.306393	5	10	0.999713	FALSE		0.0697	0.1079	0.4555	-0.334	-0.0516	0.4215	-0.3748	-0.3015	-0.5614	0.0185	-0.0185	1.3434	-0.0937	0.6363	-0.368
SAP18	-0.05404	0.09492	-0.14896	-1.0672	12.2253	0.306504	5	10	0.999713	FALSE		-0.2493	-0.431	0.3126	-0.7316	-0.2057	-1.0858	1.3	-0.1042	0.2899	-0.1108	0.3841	0.2786	-0.3527	0.3252	0.1042
CEND1	-0.43676	0.0072	-0.44396	-1.08902	8.34922	0.306576	5	10	0.999713	FALSE		0.1037	-0.0947	-0.2518	-0.8013	-0.3715	3.5015	0.2013	-1.1806	-1.6632	-0.3756	0.0947	5.4712	0.1046	0.7413	-0.5339
CTRL	-0.58518	-0.1249	-0.46028	-1.11178	6.28966	0.306913	5	10	0.999713	FALSE		-0.4321	-0.2891	1.6557	0.314	-2.1566	-1.5074	0.3038	-1.5081	-0.9051	0.2724	-0.3143	-0.6422	0.7932	0.3313	-0.0754
SPINK6	-0.48758	-0.15597	-0.33161	-1.08011	9.43531	0.30693	5	10	0.999713	FALSE		-0.2028	-0.2347	0.2015	-0.0107	-0.2997	-0.0216	0.0195	0.0482	-0.1105	0.1559	-0.0871	0.1465	0.0085	-0.0002	0.032
NUDT7	0.21918	-0.21333	0.43251	1.06664	11.9965	0.30713	5	10	0.999713	FALSE		0.0278	-0.4495	0.3754	-0.2599	-1.2977	0.0453	0.0791	0.0954	-0.5734	-1.1348	0.6718	0.6015	-0.3398	-0.427	-0.4378
ATP2B4	0.10686	-0.3149	0.42176	1.08106	9.19978	0.307194	5	10	0.999713	FALSE		-0.6816	-0.241	-0.0993	-0.2849	-0.309	-0.0567	-0.251	-0.0009	0.3401	0.839	0.1951	3.4309	0.1057	0.0784	-0.316
OS9	0.56416	-0.01756	0.58172	1.1297	5.2533	0.30753	5	10	0.999713	FALSE		-0.6146	1.0654	0.1497	-0.0547	-0.4133	0.0547	-0.6372	0.8082	1.3162	-0.6596	1.4849	1.6655	0.5808	-0.3389	-0.3174
LRRTM4	-0.0517	0.2338	-0.2855	-1.06214	12.7904	0.307815	5	10	0.999713	FALSE		-3.5568	1.2076	0.2994	0.0045	-0.0457	-1.2864	2.1687	-0.4521	0.8322	-1.3516	-1.3663	1.2022	0.7493	1.2628	0.6182
RYR1	0.44764	-0.01037	0.45801	1.08648	8.29514	0.307829	5	10	0.999713	FALSE		-0.1832	0.3559	0.194	-0.0832	0.1636	2.0425	0.0153	-0.6487	-0.0178	-0.7441	-0.0153	3.5891	0.9223	0.8914	-0.6841
INPP1	0.0297	0.42995	-0.40025	-1.10001	6.90929	0.308172	5	10	0.999713	FALSE		-0.3491	-0.4443	-0.3567	-0.5387	-0.0225	-0.4845	-0.3291	0.2227	-0.7893	0.1317	0.1163	-0.9016	1.3138	0.2139	-0.19
NUDT2	-0.03602	0.36691	-0.40293	-1.10744	6.33764	0.308357	5	10	0.999713	FALSE		-0.9012	-0.1486	0.0149	-0.7198	-0.0083	-0.4317	-0.3479	-0.3614	-0.1533	0.1975	0.0939	0.0581	0.399	-0.506	-0.4229
CLTB	0.23976	-0.08141	0.32117	1.07287	9.93448	0.3087	5	10	0.999713	FALSE		-0.3016	0.8627	0.2586	-1.467	-1.7188	-0.1266	-0.3774	0.5136	-0.4557	-2.4804	-2.5767	1.5804	1.4207	0.4674	0.8988
C8orf34	-0.12802	0.24477	-0.37279	-1.05962	12.8435	0.308837	5	10	0.999713	FALSE		-0.2955	-1.0854	0.7848	-0.1381	0.6134	0.0042	0.1833	-0.5273	-0.181	-0.0042	-0.2208	0.1209	0.0758	0.6378	0.1741
PODXL2	-0.0265	-0.2115	0.185	1.06112	12.3304	0.308978	5	10	0.999713	FALSE		-0.3255	0.9433	0.0194	-0.2515	0.0901	-0.0388	-0.0194	-0.8136	-0.273	1.0108	-0.9086	0.0337	-0.4672	0.1168	0.0379
GPC2	-0.2463	0.02607	-0.27237	-1.06138	12.2206	0.309042	5	10	0.999713	FALSE		-0.3126	-0.3113	0.3555	-0.2155	-0.4367	0.1351	-0.2058	-0.5302	0.3302	-0.1654	-0.7477	0.1484	0.2668	0.1677	1.799
MRI1	-0.25482	0.12611	-0.38093	-1.11777	5.59778	0.309329	5	10	0.999713	FALSE		-2.0925	-0.3757	-0.6677	-4.3102	-0.9251	0.1798	2.2634	-0.3748	0.1096	0.8107	0.2294	-0.1147	-0.1096	0.3316	-0.1433
ZHX2	0.71508	-0.16906	0.88414	1.121	5.41672	0.309512	5	10	0.999713	FALSE		0.1348	0.0016	0.0357	-0.0368	-0.1283	-0.447	-0.3525	0.3077	-1.0132	0.1478	0.0249	0.2925	0.1617	-0.337	-0.0016
TDO2	0.7614	-0.00316	0.76456	1.12947	5.04037	0.309566	5	10	0.999713	FALSE		1.6822	-0.0902	0.2	-0.3875	-0.0741	-0.1326	0.7258	-0.1	-0.4582	-0.2507	0.1758	0.1203	0.8003	0.6772	0.0741
SDSL	0.08584	-0.56128	0.64712	1.05615	12.7444	0.310512	5	10	0.999713	FALSE		-0.0015	0.7601	0.0644	-0.6661	-0.3561	-0.27	-0.731	-0.0162	-0.6977	0.0177	-0.0221	-0.2253	0.5737	0.0015	-0.2255
AKAP13	0.25988	-0.15709	0.41697	1.07431	8.95311	0.310784	5	10	0.999713	FALSE		-1.4194	1.1841	-0.0624	-4.0578	1.5359	0.4063	-0.1451	0.0624	-4.1953	1.0939	-1.4513	1.5698	-0.7619	2.1509	0.4937
CD109	0.01198	-0.11442	0.1264	1.05683	12.09	0.311251	5	10	0.999713	FALSE		-0.3084	0.4313	0.6736	-0.0268	0.9737	0.321	1.0186	-1.0122	-0.0114	-0.1804	2.1254	0.6781	0.2496	0.871	-0.4793
IL16	0.43974	-0.45598	0.89572	1.12514	5.02959	0.311337	5	10	0.999713	FALSE		0.0369	-0.5672	0.1681	0.012	0.0942	-0.012	-0.1685	0.215	-0.1579	-0.084	-0.2748	0.1564	0.3598	0.4202	-0.1005
LRTM1	0.21264	-0.43973	0.65237	1.08805	7.21964	0.311557	5	10	0.999713	FALSE		-0.1364	-0.0385	0.0642	0.5763	-0.0162	-0.2633	-0.2396	0.286	0.2271	-0.1727	0.7823	0.5013	0.323	-0.094	-0.258
WDR64	0.67742	0.03266	0.64476	1.11334	5.53183	0.311585	5	10	0.999713	FALSE		-2.5273	-1.3131	0.3755	-1.9377	1.888	-0.1348	1.0823	1.0801	0.3972	-0.35	-0.8221	-0.0426	0.986	0.2338	3.1071
ADAMTS4	0.3388	0.02874	0.31006	1.08081	7.89113	0.311704	5	10	0.999713	FALSE		-0.1655	0.6428	0.3014	0.5754	-1.0256	0.371	0.205	-0.0636	0.0636	-1.0767	-0.3536	1.1125	0.3204	1.2016	-0.3376
ARID4B	0.79784	-0.02715	0.82499	1.12672	4.92428	0.311754	5	10	0.999713	FALSE		-0.2249	0.1226	1.8002	0.3174	-0.8963	1.2838	0.6362	-1.0254	-0.2115	-0.8693	-0.3147	2.8151	0.9006	0.2449	0.118
C1QTNF1	0.52084	-0.07006	0.5909	1.15058	4.14887	0.311873	5	10	0.999713	FALSE		-0.6958	0.2198	0.3704	-0.1529	0.3052	-0.0239	-0.1408	-0.2922	-0.3786	0.0018	0.1845	-0.3314	0.0962	-0.0018	0.6295
PTTG1	-1.72164	-0.34838	-1.37326	-1.08951	6.98992	0.312057	5	10	0.999713	FALSE		0.1228	0.4189	-0.2578	-0.0904	-0.2028	-0.1568	0.2575	-0.2559	-0.1746	-0.2195	-0.6014	0.0581	0.8231	1.2332	0.02
KIR3DL2	0.46368	-0.05572	0.5194	1.11705	5.26654	0.312326	5	10	0.999713	FALSE		0.496	-1.8747	-1.1497	0.5006	0.1179	-0.1179	1.2103	1.3825	-0.5459	0.5578	-0.9687	-0.4847	0.2683	0.6721	-2.8623
ZMAT3	0.10286	-0.1704	0.27326	1.05976	10.7219	0.312545	5	10	0.999713	FALSE		0.6248	0.3195	0.5108	-0.4727	-0.5507	0.0818	-1.0077	-0.4832	0.0879	-0.2616	-0.3648	0.2036	0.6551	0.6387	-0.2951
GMFG	-0.15646	0.11376	-0.27022	-1.12005	5.09305	0.312712	5	10	0.999713	FALSE		-0.1401	-2.8519	0.951	0.0055	-0.0055	0.7411	-0.2902	0.1042	-0.102	-0.1679	1.1679	0.7908	-0.1148	-0.4276	-0.0543
CDC123	-0.10522	0.26962	-0.37484	-1.1028	5.94627	0.312735	5	10	0.999713	FALSE		-0.8935	0.1292	0.5327	-0.0633	-0.5322	0.0226	0.1829	-0.0226	-1.521	0.0398	-0.8398	0.5639	0.5878	0.9352	-0.3209
ASAP2	-0.20242	0.25888	-0.4613	-1.10002	6.08026	0.312957	5	10	0.999713	FALSE		-0.004	-0.1961	0.3999	0.7265	0.004	-0.2619	0.3619	0.0072	0.4212	0.0838	-0.8171	-0.2418	-0.1977	0.9757	-0.7682
UBE4B	-1.02408	0.53771	-1.56179	-1.1169	5.16177	0.313312	5	10	0.999713	FALSE		0.0682	-0.7304	-0.7878	-0.7245	-1.2604	2.064	-0.0682	-0.1579	-3.2613	-0.4974	0.7811	3.7567	-0.3045	0.5813	-2.0349
SPIRE2	-0.1839	0.55003	-0.73393	-1.05327	11.6474	0.313578	5	10	0.999713	FALSE		0.121	-0.3932	0.58	-0.1673	0.8353	-0.5043	1.1986	-0.0522	-0.6361	0.0522	-0.1458	2.9496	0.6109	0.7284	-0.3277
ASGR2	0.38632	0.00782	0.3785	1.13771	4.38247	0.313593	5	10	0.999713	FALSE		0.0213	0.7028	0.5945	-0.3535	0.6292	-0.4475	0.3605	-1.2285	-1.0031	0.4558	0.0601	1.3159	0.9527	-0.0213	-0.4171
CSNK1D	0.44082	-0.34351	0.78433	1.07118	8.38164	0.31396	5	10	0.999713	FALSE		-0.3552	-0.1031	0.7404	-0.208	-0.594	0.253	-0.5088	-0.0557	-0.5326	0.9959	-0.2625	0.1176	0.4694	0.9871	-0.0651
SPTBN2	0.23156	-0.19985	0.43141	1.11514	5.15421	0.314068	5	10	0.999713	FALSE		0.0002	0.0154	-0.076	0.1181	-0.104	-0.0002	-0.2297	-0.17	-0.0967	-0.294	-0.1737	0.17	0.2942	0.1893	-0.2701
DIS3L	-0.4514	0.69827	-1.14967	-1.06975	8.4909	0.314195	5	10	0.999713	FALSE		0.0743	0.3147	-0.0735	-0.2261	-0.2089	0.2608	0.1484	-0.3808	0.0313	-0.1073	-0.0313	-0.1166	1.0491	0.412	-0.1265
CLIC3	0.3175	-0.15925	0.47675	1.12327	4.80715	0.314267	5	10	0.999713	FALSE		-0.7548	0.2343	1.2616	0.8627	-0.3318	0.0032	-0.5001	0.2462	-0.8813	0.6046	-0.0032	1.3259	0.8549	1.2061	-0.6944
CCNE1	0.19214	-0.11775	0.30989	1.11041	5.34238	0.314286	5	10	0.999713	FALSE		0.961	1.3183	-0.3583	-4.7706	0.8085	-0.7129	2.12	-1.9245	-4.5447	0.5863	0.5357	-1.982	2.5172	0.0824	0.8723
APOH	0.06074	-0.23553	0.29627	1.04695	12.9169	0.314319	5	10	0.999713	FALSE		0.187	1.5599	1.1711	-1.099	0.0355	0.5519	-0.0355	-0.5015	-1.1131	-0.5158	-0.2385	1.3252	3.4531	1.3433	-1.2435
SART1	1.36286	0.05985	1.30301	1.1114	5.2777	0.314446	5	10	0.999713	FALSE		-1.5211	0.8784	-0.2355	-0.0169	0.0169	0.5546	-2.8657	2.4207	-2.2155	0.1964	0.1135	-0.7924	1.4541	0.7898	0.1371
KLHDC7B	0.28496	-0.19441	0.47937	1.08964	6.48983	0.314669	5	10	0.999713	FALSE		0.03	0.6474	-0.67	-0.7673	-0.354	2.3671	-0.5106	-0.7331	-0.7857	0.039	-0.03	3.816	0.3106	0.3707	-0.456
KIAA0232	0.16066	-0.09188	0.25254	1.10631	5.4648	0.314901	5	10	0.999713	FALSE		-0.5415	-1.0031	-0.4196	-0.2489	0.802	-1.1107	0.9787	-0.0215	-0.1299	0.0215	1.0022	0.076	0.9765	0.3508	-1.0248
C5orf24	-0.02796	-0.37741	0.34945	1.08961	6.39729	0.315218	5	10	0.999713	FALSE		-0.378	0.0415	0.5208	0.4284	0.7615	-0.4259	0.143	0.1212	0.6231	-0.1633	-0.6694	0.4432	0.2651	-0.1998	-0.2129
DAZ4	0.41714	0.08265	0.33449	1.09184	6.23943	0.315261	5	10	0.999713	FALSE		-0.0908	-0.0963	0.165	0.0206	-0.1964	0.2031	-0.0587	-0.0128	-0.2392	0.0846	-0.1469	-0.0717	-0.0916	-0.2026	0.0744
MYOC	-0.26142	-0.02777	-0.23365	-1.06353	8.99307	0.315265	5	10	0.999713	FALSE		0.1016	0.532	1.2599	-0.0287	1.1721	1.2131	0.1188	-0.2326	0.0287	-0.0464	-0.653	1.4412	-1.0959	0.6512	-1.2367
IL6	0.83796	-0.05978	0.89774	1.11328	5.083	0.315445	5	10	0.999713	FALSE		-1.2224	-1.5051	0.0637	-1.4071	0.3424	1.182	0.9537	-0.2934	-2.1296	-0.6232	-0.7654	-0.2348	-0.2031	0.2613	0.8145
SIK3	0.47926	-0.05276	0.53202	1.10341	5.51321	0.315666	5	10	0.999713	FALSE		-0.115	-0.019	0.315	0.589	-0.2312	0.627	0.5953	-0.0481	-0.5193	0.1211	-0.4326	-0.0597	0.2813	0.3185	-0.569
C2orf68	0.65886	-0.01088	0.66974	1.09706	5.8287	0.315858	5	10	0.999713	FALSE		-0.4148	0.2467	0.5652	-0.2496	0.2086	0.9415	-0.1217	-0.8017	-0.0784	-0.1107	-0.1183	0.9444	-0.0996	1.459	-0.1574
CFHR5	-0.02798	-0.08206	0.05408	1.04318	12.9072	0.316008	5	10	0.999713	FALSE		-1.5022	-1.2879	-0.4519	-1.209	-0.0129	0.6593	0.4824	0.4354	-0.0371	-0.633	0.1137	-0.6514	-0.7258	0.7949	0.8052
CBLN1	0.45404	-0.23322	0.68726	1.08596	6.4878	0.31619	5	10	0.999713	FALSE		-0.2482	1.0286	-0.4189	0.4591	0.5401	-0.8964	0.0193	-1.504	-0.3454	0.0097	0.307	0.5375	-0.334	0.1864	-0.0097
BSND	0.22958	-0.16589	0.39547	1.04349	12.6148	0.316305	5	10	0.999713	FALSE		-0.2405	0.1343	-0.29	-0.1289	0.2318	0.0948	-0.0992	-0.18	-0.3194	-0.158	-0.0946	0.5364	-0.1887	0.1401	-0.1123
MSTN	0.09954	-0.1315	0.23104	1.04618	11.8378	0.316372	5	10	0.999713	FALSE		-1.2624	2.662	0.8167	9.5816	-1.2284	-0.9306	0.9495	-0.7556	-2.1083	-0.1253	0.3915	0.1253	-1.6694	-0.506	-0.2209
SETD7	0.20804	-0.10639	0.31443	1.04607	11.7503	0.316569	5	10	0.999713	FALSE		-0.6133	-0.0074	0.0723	-0.0987	-0.3127	-0.7527	0.0992	-0.13	0.7965	0.0074	0.1257	0.0812	0.0399	2.3021	-0.3773
PPP1R7	1.24174	0.34238	0.89936	1.07007	7.77975	0.316659	5	10	0.999713	FALSE		-0.7095	0.0929	0.7192	2.0543	0.112	-0.188	0.1771	-0.3313	-0.4317	-0.1677	0.7768	-0.0929	0.6415	0.2197	0.5799
TET2	-0.68168	-0.0509	-0.63078	-1.06141	8.82858	0.316674	5	10	0.999713	FALSE		0.1429	0.1733	-0.0593	-0.465	0.5838	0.483	0.2334	-0.2604	-0.892	0.0099	0.1702	-0.4944	-0.3163	-0.5201	0.1134
AMPD3	0.34048	-0.15862	0.4991	1.06688	8.07508	0.316882	5	10	0.999713	FALSE		-0.7687	0.948	-1.1514	-2.9865	-1.1864	1.3019	0.4716	-0.8167	-0.8886	-1.2919	1.1995	-1.0389	-0.9558	1.4948	-0.4716
GLYR1	1.28174	0.04534	1.2364	1.10494	5.28013	0.316974	5	10	0.999713	FALSE		-0.0185	-0.2403	0.1739	0.2455	0.0853	-0.1161	0.1232	0.0613	-0.2765	-0.1026	-0.0415	0.1156	0.3549	-0.0158	0.0158
FMNL1	0.83968	0.08889	0.75079	1.11302	4.91924	0.31711	5	10	0.999713	FALSE		-0.2108	-0.4313	-0.167	-0.0193	-0.3221	0.1742	0.4234	0.3604	0.7102	0.3261	0.1103	-0.1821	0.254	0.4004	2.7143
HBEGF	-0.38846	0.33542	-0.72388	-1.09368	5.82913	0.317217	5	10	0.999713	FALSE		0.6666	-0.367	0.791	1.1435	-0.7135	-0.5472	1.9445	1.0261	1.2414	-0.1271	1.66	-0.0186	1.8166	2.2021	-0.1847
FABP6	0.15364	-0.16875	0.32239	1.09211	5.89561	0.317391	5	10	0.999713	FALSE		-0.9345	0.3064	0.8774	0.2986	0.4253	-3.9309	0.6264	-3.7487	-0.4556	1.7288	-2.6184	0.1172	-2.9291	0.7793	-2.8434
PTPRZ1	-0.0245	-0.17057	0.14607	1.07949	6.75407	0.317401	5	10	0.999713	FALSE		-0.8583	-0.6258	-0.1627	0.1627	-0.8981	-0.2879	2.6218	0.343	1.7067	0.6504	-1.4121	-1.299	0.4786	1.1589	-0.7653
TIE1	0.06222	-0.09013	0.15235	1.10305	5.31262	0.317446	5	10	0.999713	FALSE		-0.0772	-0.4226	-0.4196	-0.3287	0.1678	-0.0027	0.3162	0.0047	-0.2075	0.2228	0.1129	-0.1701	0.483	0.1149	-0.1694
ARHGEF19	0.73678	0.04171	0.69507	1.08659	6.23158	0.317453	5	10	0.999713	FALSE		-0.3604	-0.0095	0.53	-0.351	-0.2808	0.2798	0.2973	-0.021	-0.3199	-0.3893	0.8804	-0.0909	0.2819	-0.2395	0.0095
PARP8	0.06178	-0.54614	0.60792	1.04132	12.4263	0.317566	5	10	0.999713	FALSE		-0.042	-0.5592	0.5127	-0.6708	1.9661	-1.2382	0.0328	0.3246	1.539	-0.7599	-0.0188	-0.101	0.4714	1.4769	0.8952
HECA	0.29458	1.22522	-0.93064	-1.04154	12.2546	0.31774	5	10	0.999713	FALSE		-0.8344	-0.4265	0.1344	-0.0214	-0.4165	0.1224	0.0768	-0.0015	0.0015	0.1464	-0.4429	0.0204	0.0093	0.5712	0.2278
CCNL1	-0.20838	0.32738	-0.53576	-1.05879	8.78076	0.317951	5	10	0.999713	FALSE		-0.1059	0.5224	1.2724	0.3019	1.071	0.0687	1.1926	0.4025	0.4317	-0.0687	0.4097	1.5983	-0.0734	-1.4595	-0.8504
COL9A1	0.2204	-0.04332	0.26372	1.03992	12.2741	0.318429	5	10	0.999713	FALSE		0.6995	-0.8936	-1.0575	-0.6702	0.438	-0.6367	1.6435	0.4001	0.7358	-0.461	-1.587	-1.53	1.3944	0.5012	-3.355
DPH3P1	0.28192	-0.59612	0.87804	1.0374	12.8032	0.318744	5	10	0.999713	FALSE		0.2617	-0.2831	-1.1881	1.962	0.128	-0.5422	-0.4793	0.3597	0.8175	-0.1231	2.3352	2.2983	0.2754	1.131	-1.5381
DDX60L	0.20664	-0.13138	0.33802	1.07825	6.54362	0.319059	5	10	0.999713	FALSE		0.0216	-0.392	-0.1529	-0.4372	0.1438	0.5017	0.0219	0.5573	0.0991	-0.0216	0.0286	0.1359	-0.4009	-0.1167	-0.158
NUP50	-0.30854	-1.00585	0.69731	1.04053	11.6143	0.31927	5	10	0.999713	FALSE		0.1084	-0.3992	0.6639	-0.3667	0.282	-0.0264	0.512	-0.7378	-0.6451	-0.2713	0.1014	1.0184	0.0264	-0.1185	-0.1384
APOBR	-0.09016	0.01038	-0.10054	-1.04666	10.2103	0.3194	5	10	0.999713	FALSE		-0.0644	0.8657	0.8874	-0.4838	0.7975	0.8094	0.2172	-0.314	-0.6489	-1.1569	0.3736	1.8048	-0.2103	1.9574	-0.5436
P3H3	0.3752	0.00714	0.36806	1.09797	5.32016	0.319408	5	10	0.999713	FALSE		-0.69	-0.0615	0.0711	-0.5699	-0.5095	0.7097	-0.4315	0.4858	-0.6454	0.0615	-0.753	2.6757	0.752	-0.4394	0.2863
ZRANB3	0.19716	-0.27637	0.47353	1.03464	12.8253	0.319952	5	10	0.999713	FALSE		-0.3033	-0.1349	1.3456	0.372	0.9313	-0.887	0.0463	-0.706	-0.271	-0.0274	-0.1556	-0.1082	0.291	0.4416	3.2101
FAM104B	0.40384	0.0012	0.40264	1.03868	11.3774	0.320526	5	10	0.999713	FALSE		-0.177	-0.0192	-0.568	-0.4627	-0.0042	0.4551	-0.1898	0.1901	0.9361	-0.5358	0.0363	-0.1967	0.7475	0.3243	0.0042
KLHDC4	0.57884	-0.02564	0.60448	1.07959	6.17406	0.320685	5	10	0.999713	FALSE		0.0912	-0.3413	-0.3808	-0.4498	0.2911	-0.2829	0.0569	0.8148	0.1078	-0.8185	0.4961	-0.8984	0.2194	0.692	0.7794
FGF1	-1.4723	0.25265	-1.72495	-1.11782	4.40354	0.32089	5	10	0.999713	FALSE		0.1367	-0.3135	-0.0089	0.3595	-1.0439	2.0028	-0.4454	-0.4707	-0.0626	-0.3358	-0.1858	3.3059	0.2297	0.2059	0.0089
FBXO28	1.19546	0.02326	1.1722	1.1124	4.57755	0.320944	5	10	0.999713	FALSE		-0.6134	0.5885	0.5264	0.1096	-0.1096	1.4225	0.359	-0.2366	0.5837	-1.7618	-0.1821	1.9035	-0.278	1.248	0.2929
WDR25	0.1702	-0.1401	0.3103	1.07564	6.37477	0.321102	5	10	0.999713	FALSE		-0.1292	0.0069	0.3751	0.069	-0.0069	0.1901	0.207	-0.2674	-0.4421	0.0754	-0.5678	0.0631	-0.2161	0.2162	-0.2502
CENPF	0.37974	-0.54987	0.92961	1.03479	11.936	0.321278	5	10	0.999713	FALSE		-0.1507	-0.0845	0.2177	-0.9316	0.3734	0.6328	-0.4349	0.9923	0.6984	-0.1426	0.0845	-0.5496	-0.9811	0.1355	0.3479
SP140	0.21806	-0.01996	0.23802	1.05429	8.33064	0.321367	5	10	0.999713	FALSE		0.5628	-0.1685	-0.6874	-0.9631	0.4726	-1.6341	-0.6494	-4.3376	0.7197	-0.2178	-1.1106	-0.653	0.2602	0.6234	0.2224
SMPD3	-0.41228	-1.40805	0.99577	1.03426	12.0175	0.321381	5	10	0.999713	FALSE		0.0601	-0.5291	0.109	2.957	0.5712	1.278	5.5226	-0.5942	0.0915	-0.0973	-1.1644	2.3526	-0.0601	-0.4829	-0.167
DTX3	0.20914	-0.1464	0.35554	1.10542	4.78434	0.32144	5	10	0.999713	FALSE		-0.3977	-1.1283	0.0799	-0.5657	0.2923	-0.6031	0.1462	0.4361	-0.7872	-0.9128	-0.9466	-0.0799	0.1914	0.5258	0.1042
AMBN	0.21242	-0.11464	0.32706	1.05023	8.84607	0.321457	5	10	0.999713	FALSE		-0.0231	-0.2788	0.8328	0.2642	-0.2417	3.4557	-0.119	-0.6113	-1.2316	-0.0323	-0.2066	4.8383	0.4448	1.607	-0.3164
KDM1A	0.47266	-0.08609	0.55875	1.05648	8.02768	0.321502	5	10	0.999713	FALSE		-1.0944	-2.4162	-2.2906	-5.5852	-1.1412	3.0394	0.3965	-0.8304	-0.4429	0.3762	0.2382	3.6055	0.3997	-0.3333	-2.7078
EMC2	1.40234	-0.08367	1.48601	1.12681	4.07757	0.321732	5	10	0.999713	FALSE		-2.5261	3.5512	-0.4531	-0.0308	0.473	-1.7146	-1.5999	-1.5241	1.3116	-1.3252	-0.8546	0.3855	1.9125	-1.0714	2.034
KRIT1	0.28256	0.05	0.23256	1.03093	12.7437	0.321743	5	10	0.999713	FALSE		0.1006	0.352	-0.0468	0.0158	0.3799	0.8956	-0.0158	-0.1686	-0.8314	-0.6765	-0.635	1.7971	2.1559	1.0757	-0.9558
TMED10	0.15082	-0.14047	0.29129	1.06736	6.83414	0.322056	5	10	0.999713	FALSE		-0.4113	-0.1995	0.2701	-0.168	-0.4311	0.4629	0.0647	-0.4195	-0.6669	-0.3707	-0.8036	0.3215	0.5338	0.4744	-0.0647
PLEKHG4B	-0.38228	-0.04848	-0.3338	-1.05897	7.54874	0.32232	5	10	0.999713	FALSE		0.0977	-0.2714	0.1188	-0.0993	-0.2359	-0.0801	-0.0343	0.0399	-0.6737	-0.0022	0.0022	-0.2735	0.3471	0.1215	-0.1203
JPH1	0.14396	-0.26198	0.40594	1.05196	8.20504	0.322812	5	10	0.999713	FALSE		-0.4822	-0.0396	-0.2957	1.8379	-0.3045	0.5897	0.1301	-0.515	0.7352	-0.2452	0.1852	-0.8118	-0.4758	0.5461	-0.4011
ABLIM1	0.5295	-0.31349	0.84299	1.08329	5.61061	0.323023	5	10	0.999713	FALSE		-0.8791	-0.5065	0.0941	0.0366	-0.524	-0.2605	-0.1532	0.1302	-0.977	0.0835	0.0139	-0.0139	-0.2989	-0.261	-0.2081
SPINK2	-0.24596	0.06241	-0.30837	-1.06881	6.52915	0.32307	5	10	0.999713	FALSE		-0.2418	-0.3369	0.0566	0.0084	0.2069	-0.5106	-0.6465	-0.4459	-0.5098	0.0837	-0.394	-0.3865	-0.0136	0.2123	0.2762
EPHA10	0.35368	0.08464	0.26904	1.02715	12.9373	0.323171	5	10	0.999713	FALSE		-0.4743	0.365	0.3719	-0.0435	0.0324	0.389	0.0162	-0.216	-0.6243	-0.3415	-0.1057	0.4721	0.1523	0.7587	-0.3692
LGMN	0.2257	-0.00963	0.23533	1.052	8.09311	0.323195	5	10	0.999713	FALSE		-0.5925	0.5625	1.3164	-1.4831	-0.864	-0.7312	0.4583	-0.5681	0.375	0.2982	-0.5605	1.3909	1.9094	0.0655	-0.507
IQSEC2	-0.28676	0.04034	-0.3271	-1.05177	8.00029	0.323632	5	10	0.999713	FALSE		-0.8448	-0.524	-0.2028	-0.7502	0.0887	-0.5314	0.1027	-0.2527	1.6711	2.3086	-0.0454	0.3019	1.3395	-0.4439	2.7167
PGA4	0.13888	-0.02567	0.16455	1.03585	10.2525	0.324087	5	10	0.999713	FALSE		0.0724	0.2668	0.6873	-0.2006	-0.9216	-0.4759	0.0664	0.2476	-0.0134	-0.0271	0.9613	0.1924	0.2121	0.4904	-0.5639
B4GALNT3	0.01048	-0.34102	0.3515	1.033	10.7887	0.324207	5	10	0.999713	FALSE		-0.745	0.3348	0.4131	-0.6481	-0.2833	-0.3055	-0.0108	0.0715	0.0164	0.2844	0.0108	-0.4898	-1.2227	0.112	-0.2221
MED13L	0.47258	0.12805	0.34453	1.07953	5.65756	0.324211	5	10	0.999713	FALSE		0.3942	0.9931	0.0705	-1.6011	0.9462	-0.6347	-1.5353	0.4394	-0.1407	1.2404	-0.0705	0.294	2.7515	0.0728	0.157
CTPS1	0.6635	-0.28219	0.94569	1.10097	4.66056	0.324497	5	10	0.999713	FALSE		0.6488	0.1855	-0.1062	-1.2327	0.0529	1.091	-0.1609	-0.3046	-0.2566	0.174	-0.3995	2.3033	0.3645	0.4913	-0.0948
FGF2	0.64294	0.05531	0.58763	1.08956	5.1075	0.324621	5	10	0.999713	FALSE		0.5827	0.0724	0.6011	-0.491	0.3084	-0.4415	0.2092	-0.3044	-0.0724	-0.2689	0.1647	-0.0997	0.9004	0.5287	-0.1928
PLAAT5	0.38794	-0.18352	0.57146	1.06132	6.82694	0.324642	5	10	0.999713	FALSE		-0.5275	-0.212	-0.2737	-0.6563	-0.3087	0.8702	-0.1378	0.2813	0.4416	-1.1596	-0.4662	0.2153	0.2183	0.8097	-0.2118
CYP3A4	0.84826	0.10489	0.74337	1.10479	4.49978	0.324795	5	10	0.999713	FALSE		1.2173	-0.5685	1.1115	-0.6565	-4.3158	1.959	-0.1553	-0.0981	-0.3176	-1.2514	3.3513	0.4166	-0.0853	0.0853	-0.8235
PRKAG3	-0.13826	0.22481	-0.36307	-1.06442	6.51584	0.324986	5	10	0.999713	FALSE		-0.0811	-0.1245	-0.1983	-0.0159	-0.2252	0.3797	-0.507	-0.0575	-0.3369	0.2979	0.1629	-0.3644	1.1384	0.3087	-0.2353
BRIP1	0.00704	-0.93405	0.94109	1.0357	9.83758	0.325128	5	10	0.999713	FALSE		0.2489	0.019	-0.0127	0.3732	-0.5133	-0.5856	0.2801	0.4997	0.0127	-0.2563	0.1978	-0.1853	0.9337	0.4322	-0.1503
CT45A1	0.11482	-0.31781	0.43263	1.0527	7.48766	0.325261	5	10	0.999713	FALSE		-0.4923	0.2298	0.1062	-0.1331	-0.017	2.0495	-0.1139	-0.4629	-0.0958	0.0527	-0.046	3.2907	0.2435	0.9253	-0.2918
GLI2	-0.19836	0.04919	-0.24755	-1.05849	6.88473	0.325552	5	10	0.999713	FALSE		-0.2962	0.0022	1.4208	-0.8832	0.492	-0.0319	-0.0022	-0.0139	0.0782	0.2109	1.2136	-0.0435	0.5521	0.3009	-0.0579
MR1L2	0.61302	0.13085	0.48217	1.02176	12.8763	0.325709	5	10	0.999713	FALSE		1.1606	0.5766	0.2596	-0.127	-0.3456	-0.1706	-0.2026	0.1188	0.157	-0.1584	0.2015	-0.1907	0.1663	0.027	-0.5358
KLHL41	-0.31782	0.11906	-0.43688	-1.06254	6.50789	0.32582	5	10	0.999713	FALSE		0.3298	0.917	1.6702	1.0081	0.6874	0.4254	1.0515	-1.006	-0.3298	-0.3341	-1.6265	1.1833	-1.3712	1.4853	-1.1564
GCHFR	0.25528	-0.17447	0.42975	1.05561	7.08197	0.325823	5	10	0.999713	FALSE		0.0718	-0.1635	0.7173	0.0597	0.457	-0.4684	0.0266	-0.191	-0.2427	0.0754	0.4116	-0.3358	-0.444	-0.401	-0.0251
EMC7	-0.68546	0.08589	-0.77135	-1.06054	6.63614	0.325966	5	10	0.999713	FALSE		-0.276	-0.8943	-0.5468	-0.0074	0.0595	0.0629	0.0074	0.2176	0.0087	0.2138	0.4101	-0.1126	-0.9461	-1.4294	-0.2663
PPP4R4	0.68786	-0.25206	0.93992	1.07605	5.60868	0.326	5	10	0.999713	FALSE		-0.4646	1.7419	0.0576	-0.2597	0.0034	-0.4084	0.2061	4.442	0.3949	-0.4548	-0.5867	0.2931	-0.0034	0.5406	-0.14
TBPL2	-0.11802	0.26018	-0.3782	-1.01986	13	0.3264	5	10	0.999713	FALSE		-0.288	0.1361	-0.0666	0.2385	0.3725	-0.2943	0.8979	-1.1372	-0.1828	-0.8823	-0.2837	0.7347	0.0203	0.5345	-0.2454
SAT1	0.27888	-0.1736	0.45248	1.06339	6.34076	0.326418	5	10	0.999713	FALSE		-0.0121	-0.2763	1.1334	0.3867	0.2008	0.3163	-0.1411	1.4366	1.0963	-0.3605	0.9164	0.1897	-0.5812	0.0941	-0.3367
GSTT2B	-1.16772	0.07937	-1.24709	-1.0703	5.86071	0.326569	5	10	0.999713	FALSE		-0.1173	0.0396	0.2242	-0.262	-0.2326	0.1032	0.8554	0.0365	0.1218	-0.2295	0.1183	-0.0365	-0.1062	0.4147	1.2047
CHCHD10	0.2999	-0.05502	0.35492	1.08658	4.98968	0.326906	5	10	0.999713	FALSE		-0.139	0.0025	-0.0025	0.0082	-0.0711	-0.0568	0.1312	-0.2375	-0.2463	-0.0794	-0.1186	-0.128	0.2156	0.0373	0.011
CA8	0.14788	-0.10159	0.24947	1.01829	12.9933	0.327128	5	10	0.999713	FALSE		0.3917	0.1321	-0.1384	-1.9323	0.2736	-0.5034	-0.613	0.49	-0.975	-0.8562	0.3578	-1.7805	-1.4741	-3.4518	0.503
CFDP1	1.17558	-0.09322	1.2688	1.07734	5.33643	0.327603	5	10	0.999713	FALSE		-2.1121	0.3947	0.2815	2.0396	-0.1188	-1.0413	2.9319	-1.3673	5.9226	-1.6617	7.4305	-0.1604	-0.3391	5.1269	-0.2351
TNFSF9	0.01852	-0.42525	0.44377	1.01723	12.9711	0.327644	5	10	0.999713	FALSE		-0.0318	0.1735	0.865	-0.2289	0.0318	-0.3353	-0.2154	-0.8477	-0.1083	-0.133	0.3903	-0.4573	0.4245	-0.1038	0.4456
FOLR2	0.01994	-0.04549	0.06543	1.01711	12.9358	0.32775	5	10	0.999713	FALSE		-0.1328	-0.1227	0.3221	-0.0165	-0.1226	0.2222	0.0056	-0.142	-0.1092	-0.0189	-0.1515	0.1178	0.2151	0.182	-0.0056
FAM3D	0.01374	-0.30923	0.32297	1.04296	7.8973	0.327839	5	10	0.999713	FALSE		-0.3054	0.1252	0.3867	0.0928	0.4246	-0.111	0.3628	-0.3908	0.5796	-0.0395	0.0395	-0.2586	-0.2998	0.3612	-0.0486
ARHGAP30	0.69882	-0.07453	0.77335	1.10329	4.29127	0.327895	5	10	0.999713	FALSE		0.2108	0.5641	1.2391	-0.0066	1.1448	0.9946	0.8312	-0.32	-0.2192	0.0066	-0.4903	1.0419	-1.1615	1.2441	-1.3853
BAZ2A	0.61498	0.10148	0.5135	1.05754	6.45964	0.328199	5	10	0.999713	FALSE		0.4712	0.0046	-0.0046	-0.5683	-0.1594	-0.1377	0.0301	-0.7993	-0.2341	-0.1133	-0.3994	-0.2459	0.7647	0.9193	-0.2531
MEIS3	0.49324	-0.21802	0.71126	1.02119	11.4483	0.328259	5	10	0.999713	FALSE		0.9535	0.326	-0.3365	-1.3046	-1.172	0.2394	0.3214	-0.809	-0.097	-0.0039	0.1657	-0.444	0.1968	0.2334	0.1651
ING1	0.94068	0.10943	0.83125	1.08499	4.90663	0.328334	5	10	0.999713	FALSE		-1.3158	3.8264	-0.2702	-0.0588	0.0679	0.5597	-0.0131	-1.2339	-2.1308	0.5655	0.228	1.5769	0.0607	1.1127	-0.0806
AEBP1	0.11048	-0.29598	0.40646	1.09178	4.62931	0.328463	5	10	0.999713	FALSE		-4.7318	0.4252	2.5253	1.0628	-1.0156	-0.121	0.872	-0.5018	-0.8452	-0.9314	0.51	0.9051	0.1753	1.665	-1.1976
FCRL5	-0.07558	-0.28598	0.2104	1.04692	7.3054	0.328534	5	10	0.999713	FALSE		-0.8429	-2.7784	1.8572	-0.1018	-0.1528	-0.5504	-0.6861	-0.0226	1.2004	3.1082	0.4241	0.0226	3.6849	0.0904	0.5167
PYY	0.35812	-0.52926	0.88738	1.06982	5.59486	0.328669	5	10	0.999713	FALSE		-3.433	-0.9458	-0.4937	0.0497	-0.7214	2.7293	-0.0497	0.7517	-1.646	0.3293	-0.4648	0.4465	-0.0965	1.662	-0.2154
RPLP1	0.15756	-0.06458	0.22214	1.01642	12.5003	0.328698	5	10	0.999713	FALSE		0.1299	0.1701	-0.2533	-0.4483	-0.1299	-0.178	0.1364	-0.2211	-0.2188	-0.8265	-0.4712	0.2604	1.017	1.4028	-0.8573
XPR1	-0.23748	0.03418	-0.27166	-1.02538	10.1138	0.329083	5	10	0.999713	FALSE		1.5935	0.3472	-0.6023	-0.254	0.1805	-1.0317	-0.0039	-0.4949	0.6233	0.0039	0.0536	0.2857	2.4041	0.5332	-0.4031
RPS12	0.32684	-0.13567	0.46251	1.0944	4.45421	0.329396	5	10	0.999713	FALSE		-1.6589	-0.0386	0.6931	1.4347	-2.2646	-1.291	0.9278	-0.5444	-0.0942	0.4045	0.0386	0.9424	-1.0413	0.5328	0.8354
ANXA6	0.03868	-0.53825	0.57693	1.02757	9.57859	0.329403	5	10	0.999713	FALSE		-0.3185	0.3874	0.0102	-0.0102	0.1629	0.2208	-0.0408	0.1442	-0.5123	-0.7182	-0.0834	-0.2288	0.7062	1.1382	-0.3083
PPP1R27	0.0281	-0.13502	0.16312	1.01579	12.1426	0.329545	5	10	0.999713	FALSE		0.4845	-0.5307	-2.2307	-1.3289	2.6571	-1.3151	-1.2333	-0.0841	1.4396	-0.6831	0.0841	-0.6444	0.5498	0.7431	0.3665
PLIN1	0.36954	0.11147	0.25807	1.01322	12.8349	0.329677	5	10	0.999713	FALSE		-0.2494	0.2575	0.4508	-0.8593	0.2554	0.6265	0.0072	-0.4852	0.2851	0.7636	0.3067	0.4829	-0.3607	-0.4092	-1.1248
CD6	0.02046	-0.18964	0.2101	1.02	10.9787	0.32968	5	10	0.999713	FALSE		0.003	0.4767	-0.5175	0.0536	0.0441	-0.0433	-0.1459	0.3341	-0.7543	-0.6005	-0.003	0.2146	0.7634	-0.3467	-0.0958
ZNRF4	0.40024	-0.55974	0.95998	1.02083	10.7066	0.329848	5	10	0.999713	FALSE		0.1243	0.3804	-0.1886	-0.2506	0.8867	-0.5824	0.8222	-0.3863	-0.5624	2.6771	-0.7732	0.0042	-0.0042	0.3316	0.1514
UBXN2A	0.68896	0.1879	0.50106	1.06361	5.78229	0.329892	5	10	0.999713	FALSE		-0.2897	0.8278	0.5154	-0.1827	0.1486	0.0132	0.234	-0.3519	0.2034	0.4645	0.3983	0.3846	-1.3389	-0.0132	-0.3735
MTCL1	0.11222	-0.04634	0.15856	1.05454	6.33651	0.330178	5	10	0.999713	FALSE		-0.2875	0.4428	0.4729	0.0271	0.276	0.4565	0.0173	-0.3744	-0.5222	-0.9641	0.2	1.1161	-0.0173	1.7814	-0.8528
CCDC28A	0.25092	0.02869	0.22223	1.06547	5.61531	0.330316	5	10	0.999713	FALSE		0.1007	-1.0402	-0.3503	0.342	-0.6837	0.0158	-1.1187	-0.9327	-0.7135	0.4492	0.7712	-1.0044	0.2476	0.0781	-0.333
INSM2	0.69244	-0.14398	0.83642	1.03899	7.68735	0.330379	5	10	0.999713	FALSE		-0.9723	-0.0089	1.596	-1.171	0.0534	-2.6612	0.5776	0.1059	0.4652	-0.1092	-0.0813	-0.1392	0.4683	0.9254	-0.1994
KIF3B	0.38866	-0.01722	0.40588	1.04938	6.66028	0.330581	5	10	0.999713	FALSE		-0.5948	-0.1899	-0.2439	0.4261	-0.2705	0.7969	0.0611	-0.0611	-0.5236	0.2055	0.1485	0.5314	-0.2177	0.6445	-0.2076
ZC3H12D	0.75278	0.09328	0.6595	1.05204	6.44703	0.330605	5	10	0.999713	FALSE		0.0006	0.1466	-0.1876	-0.0268	0.1324	4.9267	-0.7605	-0.4773	-0.0079	0.4043	4.4287	-1.6847	0.9633	5.6855	0.0917
EDA2R	0.1154	-0.0787	0.1941	1.03817	7.7	0.33069	5	10	0.999713	FALSE		1.1969	0.696	0.2751	-0.3408	-0.422	-0.9438	0.2415	-0.7666	0.0216	1.1008	0.4244	-0.0216	2.3226	1.3785	-0.6779
STAB2	0.3066	-0.05586	0.36246	1.0911	4.43912	0.330877	5	10	0.999713	FALSE		-0.5875	0.4853	0.7636	0.1805	0.0915	0.2143	0.2093	-0.1769	-0.478	-0.0915	0.199	0.3202	-0.8351	-0.317	-0.2578
ANKRD20A12P	-0.67506	0.05769	-0.73275	-1.05321	6.26506	0.331158	5	10	0.999713	FALSE		-0.8374	-1.4976	0.1535	-0.7597	-0.3221	3.7163	1.5435	-1.1748	1.0012	-2.913	2.0407	-0.3382	0.5605	2.3831	-0.9742
DCXR	0.1675	-0.11511	0.28261	1.02873	8.65033	0.331512	5	10	0.999713	FALSE		0.2659	-0.4263	1.0929	-1.3471	1.544	2.4889	-0.4195	-0.3634	-0.7645	-1.1414	0.1536	3.7084	-0.5645	0.3433	0.9695
SDF2	0.2724	-0.17558	0.44798	1.01275	11.6564	0.331742	5	10	0.999713	FALSE		0.2693	0.1883	0.1509	-0.5488	-0.0604	-0.0857	-0.3219	0.5365	-0.1408	0.2357	0.1175	0.0604	0.1772	-0.13	0.8105
LTK	0.18524	-0.21254	0.39778	1.04381	6.79473	0.332279	5	10	0.999713	FALSE		3.2113	-0.234	-0.186	-0.5077	0.7969	-0.6236	1.2983	-0.6186	-0.5373	0.0383	-0.314	0.0825	-0.4577	0.1165	-0.0383
TBC1D22B	-0.20982	0.15425	-0.36407	-1.07803	4.75926	0.3326	5	10	0.999713	FALSE		-1.3665	-0.4274	1.1049	0.1887	-0.0397	0.1653	-0.3819	-0.0735	0.273	-0.566	1.6194	-0.7703	0.0599	0.0629	0.6789
LMNB1	0.55594	-0.53557	1.09151	1.0599	5.61742	0.332619	5	10	0.999713	FALSE		-2.8754	-0.2688	1.0412	-0.1862	-2.1231	1.8333	0.2719	0.3398	-0.5034	0.1407	-0.0327	2.8403	-0.5706	0.5004	-0.2461
DHRS7	0.76308	0.1034	0.65968	1.07454	4.86097	0.332998	5	10	0.999713	FALSE		-0.2916	0.399	0.4014	-0.0079	0.1266	-0.1212	0.3377	-0.385	-0.2148	0.1059	-0.5597	-0.3728	0.168	0.2291	-0.1595
EPB41L3	0.37806	-0.02685	0.40491	1.03119	7.84458	0.333194	5	10	0.999713	FALSE		0.0456	0.1923	0.5214	-0.002	0.4347	-1.7293	0.2595	-1.3321	-0.5735	-0.0346	-0.1695	-0.75	1.1579	0.596	0.0254
CD79B	0.2493	-0.03681	0.28611	1.02312	8.90307	0.333248	5	10	0.999713	FALSE		-0.0084	0.0084	0.2968	-0.192	-0.3225	2.9624	-0.0696	-0.8657	-0.6246	-0.3612	0.3853	4.9197	-0.0783	0.7045	-0.3438
HEG1	0.04194	-0.08369	0.12563	1.0688	5.02778	0.333766	5	10	0.999713	FALSE		1.0865	0.4022	1.4643	4.8497	-0.3228	0.6147	0.0893	-0.2064	-0.85	-0.0893	0.3024	0.6725	-0.547	0.6609	-0.2656
SEMA7A	0.23734	-0.01671	0.25405	1.07396	4.80186	0.333819	5	10	0.999713	FALSE		0.6863	0.093	-0.8617	-1.4696	-0.335	-0.5802	0.1692	-0.1928	0.6262	-0.0728	0.6682	-1.131	0.0728	0.965	0.5375
BPIFB2	0.53786	0.07446	0.4634	1.03981	6.77597	0.3341	5	10	0.999713	FALSE		-0.3904	-0.1932	-0.0987	-0.0584	0.054	-0.0684	0.2628	-0.1143	-0.184	0.0339	-0.0169	-0.1813	0.0596	0.0169	0.0872
DCAF12	0.40512	-0.65169	1.05681	1.00812	11.4472	0.334232	5	10	0.999713	FALSE		-0.015	-0.6112	0.3812	0.866	0.6112	0.8143	-0.1088	-0.3749	0.1187	-1.2141	-0.5638	0.0093	0.086	-1.4846	0.3111
CCN1	0.92792	0.02405	0.90387	1.06665	5.01524	0.334763	5	10	0.999713	FALSE		-0.4415	0.2654	0.5182	-0.7621	0.6927	1.1458	0.0707	-0.6673	-0.9516	1.3077	-0.0036	2.4674	-0.2377	1.5791	-0.1983
CASP4	0.34042	-0.27877	0.61919	1.00192	12.7749	0.334982	5	10	0.999713	FALSE		0.2254	0.0345	0.1709	-0.0085	0.0386	-0.0437	0.0065	-0.249	-0.0925	0.0395	-0.0065	0.4325	0.2188	0.6658	-0.3388
EVL	0.80226	-0.07372	0.87598	1.05893	5.33179	0.335228	5	10	0.999713	FALSE		-0.6118	0.4693	-0.8541	-0.0394	0.4108	0.145	0.5006	0.0218	2.227	-0.2453	-0.09	-0.2999	0.2087	0.2736	-0.5343
SULT1C2	0.27614	-0.1673	0.44344	1.03531	6.7608	0.336129	5	10	0.999713	FALSE		-0.534	-0.1847	0.3726	0.0998	-0.0522	-0.4809	0.0842	-0.4686	-0.3725	0.0515	-0.1847	0.0204	0.2099	-0.3572	0.3399
CEFIP	-0.07476	0.16723	-0.24199	-1.02611	7.64241	0.336216	5	10	0.999713	FALSE		-0.0214	0.0856	-0.164	-0.0009	-0.055	-0.2196	0.243	0.0009	0.046	-0.0948	0.0864	-0.005	0.0484	0.048	-0.0443
SUSD5	-0.08768	-0.02209	-0.06559	-1.00579	10.9298	0.336264	5	10	0.999713	FALSE		0.5524	1.093	0.6458	0.292	0.2341	-0.3483	0.5087	-0.5109	-0.8176	-0.118	-0.0048	-0.3177	0.4296	-0.0304	-0.4547
CASP8	-0.17864	0.41185	-0.59049	-1.0616	5.03067	0.336699	5	10	0.999713	FALSE		0.3704	-0.6832	0.6128	-0.2162	-0.1238	0.7711	0.2877	-1.0295	-0.0281	0.0698	0.481	-0.234	1.0352	1.0145	-0.5066
LYPD8	-0.0255	-0.4639	0.4384	0.997824	12.8	0.336855	5	10	0.999713	FALSE		-0.1124	0.2041	0.704	-0.0094	-0.3271	-0.3579	1.711	-1.2641	0.4161	1.437	-0.1501	-0.0904	0.1104	0.4263	-0.6524
ACTG2	-0.0923	0.13148	-0.22378	-1.02254	7.85656	0.336976	5	10	0.999713	FALSE		-0.095	-0.503	-0.5537	-0.1868	0.074	0.262	0.4074	-0.1905	-0.3312	0.3779	0.189	-0.6068	0.8569	0.4849	0.0316
ACP6	0.40562	0.01851	0.38711	1.04599	5.82235	0.337033	5	10	0.999713	FALSE		0.0218	-0.3518	1.4075	-1.0993	-0.0218	-2.0639	-0.0961	1.2025	-1.2811	0.1266	0.6729	1.5536	-0.4099	-1.8358	4.842
ARHGAP42	0.06732	-0.35569	0.42301	1.01694	8.52685	0.337167	5	10	0.999713	FALSE		0.4905	-0.5437	1.0558	-0.5368	1.0584	-0.0945	-0.1712	-6.0645	0.0945	-0.1583	1.5794	1.1947	-0.9301	0.3965	-0.7969
PTPN2	0.13744	-0.13561	0.27305	0.996525	12.9804	0.33721	5	10	0.999713	FALSE		0.0958	-0.0713	0.3462	-0.3562	0.2029	-0.4582	0.0842	0.1973	0.3642	-0.4177	0.058	0.1789	3.6325	0.004	-0.1499
PTGDS	0.05618	-0.09551	0.15169	1.04769	5.67792	0.337316	5	10	0.999713	FALSE		-0.5508	-0.1925	0.1345	0.0231	-0.2245	0.5328	0.5354	-0.8103	-0.82	-0.0231	0.812	2.884	-0.4781	0.0735	-0.65
DLL4	-0.3759	0.75992	-1.13582	-1.00401	10.8071	0.337322	5	10	0.999713	FALSE		-0.1458	0.1065	-0.05	-0.2905	0.0355	0.135	0.6525	-0.5349	0.2598	-0.0398	-0.0055	-0.0339	0.1477	0.2836	0.2331
TRIP10	0.43432	-0.09394	0.52826	1.06891	4.65246	0.337401	5	10	0.999713	FALSE		0.0166	-0.0747	0.3133	0.247	-0.0923	0.1173	-0.1508	0.0401	-0.1422	-0.2765	0.2299	-0.026	-0.6293	-0.36	-0.0166
MOK	0.425	0.13273	0.29227	0.996038	12.9873	0.337428	5	10	0.999713	FALSE		-1.1145	-0.2792	0.3091	0.6222	-0.6416	-0.3436	0.0026	-0.1144	-0.9372	0.0616	0.0621	-0.0026	0.4415	0.935	-0.9353
KLK14	-0.20944	-0.00504	-0.2044	-1.00393	10.5932	0.337794	5	10	0.999713	FALSE		-0.1047	-0.2878	0.583	0.1257	-0.4464	0.115	0.4449	-0.0354	-0.0378	0.1466	0.5751	-1.1431	-0.9707	0.3016	-0.2802
HSP90AB4P	0.0456	-0.63687	0.68247	1.01636	8.35497	0.337985	5	10	0.999713	FALSE		-0.5737	-0.6803	0.2613	0.1917	-0.0241	-0.6599	1.3228	-1.8809	0.0853	0.0857	0.3321	0.2155	-0.4571	0.9117	-0.2549
PODXL	0.0858	-0.00648	0.09228	1.01349	8.7094	0.338152	5	10	0.999713	FALSE		-0.005	0.2224	-0.001	-0.3185	-0.036	0.7404	-0.3831	0.0858	0.1349	-0.2195	-0.9636	0.001	1.6526	0.2167	2.0927
CNGB3	0.65938	0.08438	0.575	1.07335	4.40916	0.338309	5	10	0.999713	FALSE		0.3196	0.5058	1.0656	-0.2533	0.0675	0.6246	-0.8296	-0.6947	-0.2678	-0.5647	1.8308	1.6814	-0.3175	0.9919	-1.1446
EML6	1.09508	0.50583	0.58925	1.031	6.67924	0.33842	5	10	0.999713	FALSE		-0.0902	0.6508	0.6138	-0.0156	-0.086	-0.4161	0.2013	0.2349	-0.9279	-0.1451	-0.2424	0.9259	0.3907	0.0156	0.1068
CNTF	-1.49888	-0.48068	-1.0182	-1.01327	8.57596	0.338663	5	10	0.999713	FALSE		-0.5305	0.6016	-0.0666	-0.4578	-1.508	0.1682	0.0781	0.0913	-0.6459	0.4574	3.1215	-0.2457	0.039	-1.0801	1.0044
C9orf152	-0.36778	0.26518	-0.63296	-1.01604	8.12545	0.338906	5	10	0.999713	FALSE		0.6328	0.7717	0.012	-0.179	0.1126	-0.5407	0.5808	-0.2833	0.5381	-0.7603	0.6701	-0.016	0.5149	-0.0954	0.4315
CNTN4	0.07426	-0.07468	0.14894	1.01561	7.99988	0.339543	5	10	0.999713	FALSE		-0.217	-1.0465	1.1675	0.1596	-0.403	-0.2636	0.1163	0.1857	0.8651	0.0259	-0.4415	-0.0321	-0.7987	0.2302	0.0567
ACTA2	0.16828	-0.06248	0.23076	1.0321	6.36575	0.339633	5	10	0.999713	FALSE		-0.03	-0.2918	0.865	-0.4799	-0.7941	-0.1833	-0.151	0.2685	0.2525	0.1371	-0.1012	0.5863	-0.2808	0.6427	0.068
NXF3	0.54474	0.11051	0.43423	0.994772	11.8069	0.339797	5	10	0.999713	FALSE		1.162	-0.7305	-0.3133	-0.6352	0.2132	-0.5923	0.0098	-0.4247	0.5849	-0.0213	0.4148	0.4346	-0.0098	1.7062	-0.7524
GOLGA2P5	0.07716	-0.12188	0.19904	1.02155	7.26307	0.339807	5	10	0.999713	FALSE		-0.0375	-0.7701	0.3988	-0.1497	0.6142	0.1193	0.754	-0.3205	0.1717	0.1319	0.0375	-0.297	-0.2093	-0.5771	0.4445
MPST	-0.07506	0.50886	-0.58392	-1.05982	4.763	0.339985	5	10	0.999713	FALSE		1.2188	-0.2818	1.4339	-5.5634	-0.601	-0.4638	-0.9529	0.3334	1.0024	-2.1606	0.0324	0.4982	-0.9626	-0.0324	0.8106
BNIP5	-0.91528	0.01979	-0.93507	-1.05565	4.91166	0.340263	5	10	0.999713	FALSE		1.1202	-0.7756	0.1453	0.1803	-0.0356	4.4971	-1.0203	-1.4816	-1.2333	-1.2947	0.0104	5.3038	0.6543	0.4599	-0.5781
BTBD9	0.90036	0.09131	0.80905	1.04943	5.17603	0.34049	5	10	0.999713	FALSE		0.1046	-0.1509	0.3105	0.053	0.1384	0.0461	0.0383	-0.1882	0.0115	0.0755	0.3023	-0.1956	-0.1385	-0.0513	-0.205
GAGE2A	-0.10222	0.03417	-0.13639	-0.992598	12.0057	0.340491	5	10	0.999713	FALSE		-0.9677	-0.2703	0.175	0.3702	-0.2785	0.1687	-0.0391	-0.6997	-0.7586	-0.1489	-0.4939	0.0391	0.1505	0.2415	-0.2465
ARHGAP1	0.17786	-0.08802	0.26588	1.01305	8.0421	0.340543	5	10	0.999713	FALSE		0.0694	0.6064	0.5845	0.3881	0.4124	0.5785	0.52	-0.0694	-0.309	-0.2852	-0.3936	0.6755	-0.5557	0.6414	-0.7055
MIDN	0.67638	0.09092	0.58546	1.03764	5.70783	0.341384	5	10	0.999713	FALSE		-0.4248	-0.8429	1.5957	-0.1627	0.118	0.0262	0.4688	0.2204	-0.0619	0.0699	0.1162	-0.0262	-0.8372	0.0322	-0.0263
ZFAND4	0.50432	-0.15797	0.66229	1.06211	4.53646	0.341425	5	10	0.999713	FALSE		-0.0057	0.5675	0.1402	-0.3514	-0.2894	3.0059	-0.3522	-1.2042	-0.8078	-0.294	0.0057	4.2707	0.1248	1.0003	-0.5946
KAT2B	0.73578	0.03656	0.69922	1.05034	4.98603	0.341783	5	10	0.999713	FALSE		-0.1907	-0.0092	-0.4072	0.1187	-0.5443	-0.4889	0.0092	-0.1206	0.824	0.5848	0.1465	-0.1585	0.6445	0.2593	-0.0693
SOX8	0.18312	-0.03754	0.22066	0.996809	10.242	0.341825	5	10	0.999713	FALSE		-0.2874	-0.0606	0.0516	-0.1553	0.1811	-0.0516	0.3702	-0.1721	-0.1989	-0.0821	0.1184	-0.1298	0.4705	0.1035	-0.1479
FGF3	0.2577	-0.09115	0.34885	1.03356	5.89432	0.341872	5	10	0.999713	FALSE		-1.9458	-1.0013	-1.9294	-0.1009	-0.1063	-0.6486	-0.0268	2.4753	2.6727	0.0268	0.3692	0.5326	1.0032	0.1037	0.1491
RASSF5	0.71292	-0.01818	0.7311	1.04314	5.26646	0.342382	5	10	0.999713	FALSE		0.0884	0.6966	1.5119	0.6628	0.8408	0.8169	0.6769	-0.6402	-0.2453	-0.0884	-0.6191	1.0214	-1.486	1.272	-0.8906
FAM193A	0.59686	0.08683	0.51003	1.01371	7.38327	0.342782	5	10	0.999713	FALSE		0.2773	-0.5125	0.563	-0.4021	1.2475	1.3715	0.045	0.0792	0.4921	-0.1911	-0.0636	-0.045	-0.2691	0.2697	0.472
TPD52L2	-0.15096	0.00779	-0.15875	-1.02203	6.57944	0.342866	5	10	0.999713	FALSE		-0.3959	-0.2478	0.2813	-0.0134	-0.0555	0.2126	0.0134	-0.2047	-0.095	0.1611	-0.1427	0.1528	0.3006	-0.1869	0.3065
PCDH10	-0.19256	0.11703	-0.30959	-1.00469	8.46606	0.342896	5	10	0.999713	FALSE		-2.3373	3.6928	0.0467	-1.3589	0.3148	-0.0467	-0.1075	0.1116	-0.1499	-1.2531	-0.2565	1.098	1.0846	3.7613	-1.4286
ABCC8	-0.13152	-0.69028	0.55876	0.983802	12.987	0.343187	5	10	0.999713	FALSE		-1.4198	-0.6841	0.011	-2.9029	-2.5905	-1.7157	3.145	0.7433	0.3617	-0.011	1.606	-0.9086	5.0842	0.1281	-1.9136
OGT	0.09564	0.93688	-0.84124	-0.989244	11.2194	0.343399	5	10	0.999713	FALSE		-1.1012	-0.0922	2.5048	-0.2884	-0.2545	-0.3997	1.2782	-0.9641	-0.4848	-0.6736	0.4987	0.5748	0.2825	0.0403	0.0787
CCDC69	-0.04102	-0.34403	0.30301	1.00578	8.02695	0.343872	5	10	0.999713	FALSE		-0.0277	1.1257	0.0344	-0.1457	0.3399	-0.1077	0.1542	-0.563	-0.0076	-0.1102	0.2129	1.2102	1.0227	-0.35	-0.1081
BAP18	1.27342	0.20149	1.07193	1.036	5.44732	0.343985	5	10	0.999713	FALSE		-1.226	-0.5549	-0.0099	-1.398	1.3286	0.4552	1.7177	-0.7668	-1.2098	0.7112	0.6893	0.0099	2.9705	0.9572	-1.3225
DDX21	0.24046	-0.99888	1.23934	1.00491	8.04966	0.344191	5	10	0.999713	FALSE		-0.0619	-1.1598	0.8461	-2.1493	0.2305	-0.0027	0.053	-0.6531	0.0027	2.1838	1.5666	-0.3046	0.4141	0.2908	-0.0632
RHPN1	0.4812	-0.3838	0.865	0.993418	9.80113	0.344398	5	10	0.999713	FALSE		-0.9254	0.3433	-1.2536	-0.5582	0.6708	-0.9703	0.6589	0.9468	1.5672	-0.3161	-0.6576	-2.3111	0.1643	-0.1643	0.3557
NCAPG	0.68758	0.00048	0.6871	1.05459	4.51099	0.344788	5	10	0.999713	FALSE		-0.6401	0.2523	-0.6955	0.6873	-0.4212	0.3717	0.6893	-0.4514	-0.1234	-0.5522	-0.2568	0.3196	-0.2687	1.0121	0.129
NCR3LG1	0.09228	-0.18693	0.27921	1.02976	5.69707	0.344841	5	10	0.999713	FALSE		-0.2542	0.0148	-1.0324	0.3693	-0.8429	-0.6136	-0.1984	-0.2128	-0.0085	0.0085	-0.0737	-0.9481	0.9342	0.3493	-0.0149
PCDH12	0.0154	-0.11405	0.12945	1.00244	8.04957	0.345308	5	10	0.999713	FALSE		-0.8029	-0.0341	-0.5131	-0.2263	0.6123	0.957	-1.3926	0.5821	1.4951	0.1169	-5.4197	-0.4882	0.8803	1.0456	-1.6408
IL12RB2	-0.19148	0.14107	-0.33255	-0.987659	10.601	0.345326	5	10	0.999713	FALSE		-0.2441	0.0952	-0.0036	-0.3676	-0.2493	1.3946	0.9072	-0.0037	-0.2297	-0.0362	0.3367	0.0632	0.0156	0.5722	0.6802
TEX101	-0.1536	-0.29559	0.14199	0.981245	12.3127	0.34536	5	10	0.999713	FALSE		-0.1868	-0.2218	0.3858	-0.3201	-0.1999	-0.0846	-0.2408	-0.495	-0.1209	0.0693	-0.0693	0.104	-0.5922	1.0201	0.1681
CCDC80	-0.06112	-0.23359	0.17247	1.00501	7.68002	0.3455	5	10	0.999713	FALSE		0.121	0.1357	0.1431	-0.1383	-0.0188	0.1544	0.0188	-0.0464	0.9354	-0.1348	-0.1442	-0.4321	0.0877	0.3847	-0.0976
CD46	0.18164	-0.05251	0.23415	1.01438	6.70833	0.345581	5	10	0.999713	FALSE		-0.5986	0.4585	0.1198	-0.5702	-0.4746	2.2898	0.2567	-0.1847	-0.4967	0.0183	0.1631	3.797	-0.0183	0.3481	-0.031
HMGCS1	0.45966	-0.12285	0.58251	1.01849	6.35743	0.34563	5	10	0.999713	FALSE		0.0067	-0.2511	0.3577	-0.3154	-0.7711	-1.0562	0.3754	0.3705	0.6103	-0.1353	0.2491	-0.6237	-0.0067	0.5379	0.9031
TMX2	0.77376	0.10652	0.66724	1.01248	6.84958	0.34573	5	10	0.999713	FALSE		-0.7945	-0.278	0.046	-0.6684	0.0253	0.228	0.4341	-0.5337	1.8219	-0.0072	-0.4294	-0.8558	-0.7326	0.0072	0.5312
HAND1	0.25846	-0.02981	0.28827	1.01496	6.59218	0.345921	5	10	0.999713	FALSE		0.8824	0.1125	-0.0083	-0.6023	0.5589	-0.2215	-0.1029	0.1214	0.1654	0.0045	0.2856	2.0491	1.3996	-0.3306	-0.4476
ELAVL4	-0.36236	-0.08725	-0.27511	-1.01797	6.34074	0.345949	5	10	0.999713	FALSE		-0.4238	-0.0857	0.0593	0.13	-0.0033	-0.0045	0.0763	0.0451	-0.2969	-0.1714	0.0239	0.0245	0.0033	-0.1183	0.0197
DZIP1L	0.64096	0.0172	0.62376	1.00769	6.98916	0.347211	5	10	0.999713	FALSE		-0.1235	-0.4604	-0.576	-0.5227	-0.0995	2.5184	0.0874	0.8709	0.2921	0.4363	-0.1294	-0.0874	0.2045	0.1696	-0.3878
IQSEC1	0.53296	0.00912	0.52384	1.02913	5.40869	0.347222	5	10	0.999713	FALSE		-0.6761	0.7845	-0.2686	-1.0027	-0.4169	0.8633	-0.8112	-0.9372	-1.1145	0.557	-0.3962	-0.87	0.9375	0.4217	0.2686
GOLGA6A	0.26026	0.01956	0.2407	1.00491	7.23486	0.347362	5	10	0.999713	FALSE		-0.8117	0.0141	0.3064	0.3407	-1.0934	0.8682	-0.6489	0.5393	-1.0562	-0.0714	0.6845	-0.2265	-0.102	-0.0247	0.1169
NR2C2	0.11306	-0.16825	0.28131	0.98763	9.56655	0.347654	5	10	0.999713	FALSE		-0.4597	-0.0039	-0.0755	-0.112	0.1286	0.1614	0.337	-0.3415	-0.4714	-0.2472	-0.1037	0.0624	0.3771	0.7404	-0.5076
GCSAM	0.58888	-0.30754	0.89642	0.993124	8.63201	0.347671	5	10	0.999713	FALSE		-0.4698	0.3743	0.5965	0.6795	0.2574	0.5835	0.2892	-0.3395	-0.0137	-0.0903	0.6054	-0.4101	-0.2768	-0.0116	0.0116
SIGLEC10	0.20206	-0.08688	0.28894	1.03964	4.83557	0.347672	5	10	0.999713	FALSE		-0.3571	-0.1772	0.0593	-0.3375	-0.0142	0.8036	0.0254	-0.0563	0.3795	0.1408	-0.462	0.0142	0.6736	0.1883	1.7125
GOLGA8B	0.24562	0.00657	0.23905	1.01015	6.60876	0.347969	5	10	0.999713	FALSE		-0.3119	1.0874	1.0094	-0.3181	0.3553	0.9086	0.1873	-0.7517	-0.3081	-0.0965	0.0965	1.7803	0.1696	1.816	-0.4911
ATF1	0.82434	0.11232	0.71202	1.03505	5.00417	0.34805	5	10	0.999713	FALSE		-0.9134	0.5246	0.2747	-0.1052	1.2362	1.1763	-0.8518	0.3914	-0.2884	-1.1843	-0.1488	0.9435	0.3096	2.069	-0.5271
CAGE1	0.39304	0.09767	0.29537	0.988262	8.9839	0.348892	5	10	0.999713	FALSE		0.2453	0.2095	-0.0026	-0.4322	-0.5365	2.4598	-0.7525	-0.1406	-0.0327	0.0026	3.1861	-0.507	4.396	-0.1245	-0.9378
CLK3	-0.06634	0.12684	-0.19318	-0.976471	11.5183	0.348894	5	10	0.999713	FALSE		-0.3629	-0.0619	0.4716	0.3241	0.7575	0.0673	0.5285	-0.0526	-0.4257	0.1792	0.0526	0.6858	-0.2271	-0.9188	-0.2582
WASF1	-0.2971	0.44195	-0.73905	-1.02907	5.1755	0.349117	5	10	0.999713	FALSE		2.6513	0.0959	0.1133	-1.4773	-0.4494	-1.0442	-0.0959	0.229	0.2652	-0.6403	-0.8915	0.2906	2.2529	3.2917	-0.7558
NTF3	-0.15886	0.03422	-0.19308	-0.995762	7.80401	0.349234	5	10	0.999713	FALSE		-0.0348	-1.7254	0.2016	-0.1717	-0.0441	0.18	-0.1506	-0.1863	-1.1752	0.0478	0.1621	0.1739	-0.1766	0.5746	-0.8288
APLP1	-0.46886	-0.11546	-0.3534	-1.03212	4.99751	0.349353	5	10	0.999713	FALSE		-0.215	-0.6706	-0.5174	-0.0542	-0.2861	0.2246	0.5966	0.3303	-0.1787	0.7251	-0.2061	0.9705	0.6184	1.0217	-0.6647
MAGIX	0.02072	0.52584	-0.50512	-0.974343	11.4461	0.350029	5	10	0.999713	FALSE		-0.2829	0.1845	0.5928	0.2728	0.2886	0.4422	0.2081	-0.2653	0.012	-0.012	-0.4892	0.4578	-0.5214	0.5218	-0.5152
TESMIN	0.15208	-0.12062	0.2727	0.978988	10.221	0.350189	5	10	0.999713	FALSE		-1.0696	0.4154	-0.2925	-0.3802	0.001	2.8882	0.2407	-0.6874	-0.5382	-0.8057	0.7466	4.1501	-0.0609	-0.1727	-0.3584
SCN2A	0.05646	0.37801	-0.32155	-0.985725	8.91405	0.350266	5	10	0.999713	FALSE		-0.8715	-0.4814	0.4619	0.3652	-0.5224	-0.4084	0.179	-0.4727	0.4098	-0.5902	-0.2048	0.0337	0.1576	-0.0809	-0.0986
BSPRY	0.319	0.05393	0.26507	1.01772	5.56645	0.350987	5	10	0.999713	FALSE		1.3084	-0.4908	0.6086	-0.3965	-0.471	-0.3739	0.7583	0.0213	0.1312	0.3987	0.2902	-0.0423	-0.2919	0.2332	-0.6304
NOTCH1	0.00346	-0.06907	0.07253	1.00016	6.84619	0.351262	5	10	0.999713	FALSE		-0.2156	0.5207	0.2162	0.3496	-0.2326	0.1994	0.2551	-0.7213	-0.2185	0.059	-0.13	-0.9335	0.1322	-0.177	0.1362
MYOM3	-1.16912	-0.37309	-0.79603	-1.02975	4.86962	0.35153	5	10	0.999713	FALSE		-0.2332	0.2719	4.1764	-0.0861	1.2199	0.518	1.4177	-0.5338	0.4193	-1.0559	-1.2968	0.9627	-0.5147	0.9125	0.0861
TOP1MT	2.36456	0.52691	1.83765	1.01108	5.90783	0.351581	5	10	0.999713	FALSE		-0.9981	-0.2891	-0.7527	-0.3355	0.1021	-0.0795	-0.0607	1.2115	0.6987	-0.3225	0.0956	-0.1428	-0.1055	1.6314	-0.0253
CSF2RA	0.13986	-0.08301	0.22287	0.98474	8.60394	0.351631	5	10	0.999713	FALSE		0.0205	0.2391	0.0551	-0.2416	0.0252	0.0745	0.1608	-0.2247	-0.152	-0.4778	-0.1571	-0.4363	-0.328	-0.0205	0.1134
TYRO3	0.07156	-0.01148	0.08304	0.984586	8.61134	0.35168	5	10	0.999713	FALSE		0.2119	-0.1649	-0.6198	-0.3323	-0.0291	0.0496	-0.3882	-0.2291	-0.3088	-0.2366	0.2586	0.1111	-0.4612	-0.2518	0.0291
GJA3	-0.04126	0.1125	-0.15376	-0.977513	9.80519	0.351816	5	10	0.999713	FALSE		-0.0626	0.1434	0.6047	-1.0162	0.1337	-0.916	0.3571	-0.1493	0.1474	-0.1906	-0.47	1.4321	0.0626	0.4562	-0.193
NT5C3A	-0.15022	0.44454	-0.59476	-1.02684	4.92629	0.352246	5	10	0.999713	FALSE		0.1506	-0.5282	-0.2722	-0.1529	0.0212	0.4696	-0.0223	0.4812	1.2543	-0.0908	0.2913	0.4876	0.4114	0.8203	-0.2601
GGT1	0.15712	-0.15108	0.3082	1.01945	5.23174	0.352795	5	10	0.999713	FALSE		-0.1524	1.7115	0.4352	0.8025	0.5978	0.1524	0.842	-2.6753	-0.8507	0.2192	-0.5777	-1.5104	-0.7572	1.1706	-0.4587
LMOD2	0.0634	-0.18827	0.25167	0.963803	12.7126	0.353121	5	10	0.999713	FALSE		-0.0934	-0.1384	-0.0475	0.1186	-0.0166	0.0026	0.1437	0.046	0.0568	0.1093	-0.0026	-0.0656	0.0696	-0.2145	0.0308
BUB1B	0.57954	-0.00031	0.57985	0.962949	12.9822	0.353167	5	10	0.999713	FALSE		0.2256	0.1038	-0.2834	-0.0343	0.0903	-0.5046	-0.1017	-0.0807	-0.0567	0.2427	0.3421	-0.1598	0.5986	0.2905	-0.3605
SF3B3	0.41156	-0.32615	0.73771	0.963442	12.6787	0.353342	5	10	0.999713	FALSE		-4.5127	0.0235	3.4038	0.6094	-0.0235	1.0688	-0.5719	-1.2976	0.6528	1.9414	1.4251	0.1944	-4.1149	-0.5817	-1.6307
CKAP2L	0.94774	0.10308	0.84466	0.981706	8.48193	0.353415	5	10	0.999713	FALSE		-0.1081	0.6417	-1.0967	-0.4301	-1.3679	-0.0601	0.7325	0.7792	-0.5677	0.2267	0.2888	0.0601	0.1587	1.3489	-0.6336
SKOR1	0.26636	-0.34296	0.60932	0.962637	12.8398	0.35351	5	10	0.999713	FALSE		-1.8787	-0.7633	-0.3909	-0.8352	-0.7841	1.8673	0.219	0.6926	-0.4322	0.6591	-0.2027	2.964	-0.2475	1.0341	-0.7976
CTSD	0.27034	-0.18395	0.45429	1.03628	4.40299	0.353596	5	10	0.999713	FALSE		0.4751	0.4315	-0.5929	0.3472	-0.1411	1.1936	-0.1698	0.1411	0.2071	-0.3532	0.7009	0.4959	0.4955	0.4278	-0.2814
KCTD8	0.5747	0.03616	0.53854	1.00638	5.90526	0.353676	5	10	0.999713	FALSE		-0.7909	-1.0945	0.3883	0.1989	-0.7429	-0.2848	1.0572	-0.0773	0.2361	-0.7994	-0.2975	0.0701	-0.3703	-0.0764	2.5965
EVX2	0.26158	-0.24316	0.50474	0.965692	11.4364	0.354176	5	10	0.999713	FALSE		-1.3555	0.5873	0.828	-0.1299	0.296	-0.144	0.0209	-0.4472	-0.5871	0.4225	0.0071	-0.0071	0.2899	-0.0891	0.662
CCL14	0.24478	-0.06745	0.31223	1.01582	5.20267	0.354602	5	10	0.999713	FALSE		-0.1909	0.236	0.3599	0.3451	0.2648	0.0492	0.0781	-0.3902	0.0471	-0.0471	-0.2888	0.3006	-0.296	0.3714	-0.8713
CCDC138	0.21982	-0.28247	0.50229	0.961133	12.4866	0.354729	5	10	0.999713	FALSE		-0.1764	0.072	-0.0631	-0.1485	-0.3927	0.183	0.6971	-0.8058	0.1718	1.1456	-0.2942	1.4165	0.5243	0.4956	-0.1545
FES	-0.22102	0.10522	-0.32624	-0.992575	6.60699	0.355867	5	10	0.999713	FALSE		-2.1092	-0.5999	0.2496	1.3687	-0.0304	0.5045	-0.8152	1.4741	0.2431	0.7319	-2.245	-3.6371	2.5255	-0.3556	-1.0344
DCLK2	0.1065	-0.115	0.2215	0.98095	7.74383	0.356266	5	10	0.999713	FALSE		-0.5902	0.3414	0.7161	-0.4019	0.261	1.8157	-0.3292	-0.0199	-0.0511	0.0077	-0.4078	3.1213	0.0434	1.686	-0.1446
TICRR	-0.05804	0.29204	-0.35008	-0.95666	12.8976	0.356328	5	10	0.999713	FALSE		-0.2327	1.5979	1.475	0.475	-0.1356	1.1068	0.7929	-1.1832	-0.8865	-1.2486	0.2434	2.4459	0.1356	2.5877	-0.8959
BMERB1	-0.18854	0.15826	-0.3468	-1.01287	5.13283	0.35646	5	10	0.999713	FALSE		-0.3065	-0.2699	0.5655	-0.0042	0.4137	-0.173	-0.2976	0.0776	0.115	0.0042	0.757	0.5621	-0.2701	-0.2921	0.4398
ABCF2	0.44548	-0.04556	0.49104	1.01693	4.91681	0.356586	5	10	0.999713	FALSE		-0.7422	0.1072	-0.0207	-0.1273	-0.3315	0.341	0.6111	-0.8001	-0.809	-0.3463	0.0608	1.2798	-0.4856	-0.6037	0.4847
PLA2G2A	-0.0481	-0.39314	0.34504	0.984599	7.21812	0.356667	5	10	0.999713	FALSE		-0.0423	-1.5678	0.3748	0.4056	0.1872	-0.2291	-0.2682	0.3333	0.0388	0.1253	0.7912	0.6494	-0.3016	0.0396	-0.1804
CACNA1C	0.19476	-0.21245	0.40721	0.955289	12.8733	0.357028	5	10	0.999713	FALSE		0.0254	0.5039	0.9595	0.1168	0.316	0.7544	0.5512	-0.4063	-0.4759	-0.0254	-0.6992	0.5321	-0.7884	1.0446	-1.0231
EPB41L2	0.17982	-0.03942	0.21924	0.973329	8.5754	0.357043	5	10	0.999713	FALSE		0.7297	2.6027	-1.1384	0.0153	0.3041	-1.8595	-0.8189	2.3479	-0.0153	-0.6865	-0.3949	-0.7815	-0.2648	0.5169	-0.6445
TDGF1	1.8969	0.41505	1.48185	1.01103	5.14507	0.357162	5	10	0.999713	FALSE		-0.1084	0.6359	0.2284	-0.0236	0.1578	-0.0143	0.1341	-0.6362	-0.4337	-0.1422	-0.1976	0.4669	0.0949	0.859	-0.2204
FABP4	0.6852	0.10587	0.57933	1.00231	5.62418	0.357348	5	10	0.999713	FALSE		-0.1274	0.5995	1.4388	-0.7682	0.5744	-0.8877	0.3231	-1.3972	-0.699	0.309	0.3904	1.6061	0.3234	0.1274	-0.6605
TNFSF12	-0.17814	0.06106	-0.2392	-0.981963	7.31795	0.357462	5	10	0.999713	FALSE		-1.721	-2.0651	0.6174	-1.663	1.3082	1.6946	0.7757	0.3691	-0.0869	-0.3745	-1.1979	3.549	-0.1042	1.5137	0.0132
INTS13	0.73438	-0.10901	0.84339	0.963554	10.0756	0.357825	5	10	0.999713	FALSE		-0.1052	1.0229	1.8028	0.778	1.0557	0.8117	0.8623	-0.3134	-0.3258	0.1052	-0.5066	0.79	-0.2761	1.4423	-0.9111
TDP1	0.92206	0.09295	0.82911	0.990938	6.36933	0.357856	5	10	0.999713	FALSE		0.0861	-0.5384	0.3489	-0.2387	-0.3857	0.437	0.2284	-0.0122	-0.6241	0.1014	-0.0876	-0.3344	-0.3491	-0.1584	0.0122
IL36B	0.20712	0.02231	0.18481	0.9814	7.28461	0.357859	5	10	0.999713	FALSE		-0.1514	0.1698	0.225	-0.1869	-0.3152	0.0262	0.9174	-0.0618	0.0396	-0.0262	-0.2853	0.0278	1.0218	1.5723	-0.1722
FDXR	-0.1222	0.26376	-0.38596	-0.961736	10.4419	0.357924	5	10	0.999713	FALSE		0.3428	-0.443	0.1117	1.0061	-1.2087	-0.3236	1.1802	-0.303	0.337	-1.1443	3.6109	0.5922	0.0807	0.707	-1.2139
FBN2	0.33016	-0.11231	0.44247	0.992655	6.21416	0.357944	5	10	0.999713	FALSE		-0.7787	0.0475	-0.7193	-0.2814	2.1764	2.3229	-0.5658	0.381	-0.0191	-1.8009	-0.8754	3.4044	0.4148	0.9824	0.2824
SRFBP1	0.49826	-0.233	0.73126	0.973012	8.20172	0.358366	5	10	0.999713	FALSE		-1.2508	0.0542	0.6686	-0.5041	0.6017	-0.1456	0.6362	-0.48	0.471	-0.1992	0.9828	-0.4531	-0.0446	-0.0605	1.3812
WFDC1	-0.13898	0.03501	-0.17399	-0.982634	6.97718	0.358626	5	10	0.999713	FALSE		0.1809	1.6847	-0.0091	-0.5712	1.2658	-0.4183	-0.8555	0.1467	0.6229	-1.1496	0.0787	-0.4816	0.3294	0.0091	-1.3997
C1QTNF6	0.17196	-0.2218	0.39376	0.970999	8.37529	0.358753	5	10	0.999713	FALSE		-0.1446	-1.3214	-0.1092	0.1255	-1.4435	1.6291	2.7091	-0.6794	0.4198	-0.5931	1.5394	-0.1286	0.223	0.8027	0.138
SMNDC1	1.11748	0.08236	1.03512	1.01022	4.99547	0.35879	5	10	0.999713	FALSE		2.6749	-0.116	0.0207	-0.5654	0.205	0.8545	2.5676	-0.1918	-0.1509	0.0711	1.0209	0.3643	-0.4253	0.113	-0.455
RAB39B	0.16464	0.70382	-0.53918	-0.953448	12.2053	0.358865	5	10	0.999713	FALSE		0.1986	-0.4352	0.9827	-0.2822	0.0858	-0.5353	-0.1891	0.5572	-0.6868	0.4293	-0.7213	-0.0858	0.5289	2.0061	0.6453
ENPP7	0.2225	-0.19374	0.41624	0.984599	6.68359	0.359112	5	10	0.999713	FALSE		-0.0901	0.8203	1.5493	-0.0331	0.9813	0.3882	0.0331	-1.2047	-1.009	-0.6656	0.2991	1.6337	0.7673	2.5837	-1.4329
TNXB	-0.0069	-0.07567	0.06877	0.951663	12.2145	0.35972	5	10	0.999713	FALSE		-0.4562	-0.5331	-0.1063	-0.0453	-0.0544	0.7229	0.9616	0.0205	-1.0973	-0.193	0.4899	0.0659	0.1792	0.6263	-0.5127
CTRC	-0.3284	0.04674	-0.37514	-0.975291	7.46235	0.359966	5	10	0.999713	FALSE		-1.0027	-0.5084	-0.262	-1.6355	0.4588	0.2054	-0.0461	0.6014	0.0242	-0.5003	1.2736	-1.4953	0.0028	1.6234	0.072
RCOR1	0.72138	0.1178	0.60358	0.994157	5.77259	0.359974	5	10	0.999713	FALSE		-0.2884	0.6499	0.782	-0.3288	-0.1958	0.8397	0.6331	0.0219	-1.6938	-0.5557	-0.0219	1.7726	-0.2257	1.8148	-0.6743
THOP1	0.19436	0.01217	0.18219	1.01952	4.46371	0.359994	5	10	0.999713	FALSE		0.0341	0.118	0.371	-0.462	0.3077	0.141	-0.0389	-0.6003	-0.5313	-0.5482	0.1635	1.0796	-0.2959	1.0277	-0.7614
NRXN3	-0.08838	0.20239	-0.29077	-0.948418	12.7734	0.360516	5	10	0.999713	FALSE		-0.6016	-1.2087	0.1518	0.0122	-0.038	2.284	0.0471	-0.4538	-0.0122	-0.1817	0.7409	2.5598	0.6161	-0.5369	-0.4484
MFAP5	0.00566	-0.14848	0.15414	0.964914	8.7378	0.360531	5	10	0.999713	FALSE		-0.0656	2.0439	-1.8101	0.3928	0.5149	0.7966	1.7206	0.0656	0.4518	-2.6668	-1.293	0.9905	-3.2113	1.0304	-1.0422
TOGARAM2	0.0267	-0.01802	0.04472	0.94808	12.6999	0.360781	5	10	0.999713	FALSE		3.269	1.5328	0.0162	-0.3232	-0.4108	-0.5721	-0.2747	-0.4931	-0.2636	-0.4651	1.5515	1.3079	-0.0162	0.0885	0.3607
CD200R1	-0.0756	0.15312	-0.22872	-0.948191	12.5078	0.360993	5	10	0.999713	FALSE		0.5394	-0.0628	0.3628	0.3885	-0.5515	0.0153	-0.3336	-0.0607	-0.744	-0.0153	-0.3391	-0.1375	0.6567	-0.0472	0.932
ATP1B4	0.35802	0.0031	0.35492	0.980333	6.57452	0.361609	5	10	0.999713	FALSE		-0.04	0.5147	0.3319	-0.2688	0.5106	-0.3133	0.1441	-0.4895	-0.308	-0.1825	-0.1754	0.5309	0.8733	1.1002	-0.698
CC2D1B	-0.07124	0.24013	-0.31137	-0.944367	12.9749	0.362237	5	10	0.999713	FALSE		-0.0958	0.103	0.0414	0.0084	0.2069	0.0513	0.1416	-0.0084	-0.4358	0.3503	-0.1718	-0.0202	-0.2661	-0.1047	0.2461
CALB2	0.19112	-0.07389	0.26501	0.990663	5.66769	0.36224	5	10	0.999713	FALSE		0.0224	-0.0224	1.1982	0.0586	0.1141	-0.2341	-2.8931	-0.4287	-4.3004	-1.3866	-1.39	-0.4814	-0.8325	1.5695	0.5315
HSPA4L	0.96456	-0.21556	1.18012	1.00697	4.73657	0.362584	5	10	0.999713	FALSE		-0.678	-0.4428	0.5555	-0.0589	0.4549	0.5613	0.0589	-0.4861	-0.5319	-0.6947	-0.3624	1.8303	0.2439	0.2215	-0.4771
PEBP4	0.28872	-0.48698	0.7757	0.944006	12.6691	0.362822	5	10	0.999713	FALSE		0.8148	0.0005	-0.1742	-0.8275	-0.4939	-0.0005	1.0362	0.3424	-0.0233	-0.1519	1.7672	0.2984	0.259	3.7799	-1.5099
KIF13A	0.7447	-0.00128	0.74598	1.02121	4.1475	0.36298	5	10	0.999713	FALSE		0.2478	2.7646	0.1675	-0.9576	-1.2391	1.3096	-0.6843	0.9536	-0.6405	0.5462	-0.4055	0.0891	-1.8317	-0.0618	0.812
NADK	0.52828	-0.13954	0.66782	1.01209	4.46295	0.363178	5	10	0.999713	FALSE		0.7583	0.3734	-0.0049	-0.4938	-0.1492	-0.2798	0.4635	-0.6801	0.2432	-0.4581	-0.1313	0.2667	0.8043	0.9645	-0.5393
CPQ	0.125	0.01283	0.11217	0.941812	12.9557	0.36352	5	10	0.999713	FALSE		-0.1819	0.0054	-0.0003	0.0603	0.0003	0.245	-0.219	-1.4449	0.0669	0.0664	-0.939	0.6439	-0.5335	0.5105	2.8922
ACRV1	-0.1604	-0.00022	-0.16018	-0.994064	5.2544	0.363739	5	10	0.999713	FALSE		4.2722	0.4015	-0.0875	-0.5361	2.2138	0.0875	0.1954	-1.3479	-0.8436	-0.5396	0.1135	0.2613	-0.7907	-0.327	0.1245
VWC2	0.10014	-0.2435	0.34364	0.975251	6.57108	0.36396	5	10	0.999713	FALSE		2.2447	0.2855	0.4335	1.2048	0.2507	0.0368	0.3097	-0.8821	-1.6784	0.2688	-0.0368	0.8663	-1.0411	-0.2172	-0.3679
LTO1	-0.30346	0.05031	-0.35377	-1.00473	4.68041	0.364107	5	10	0.999713	FALSE		0.003	1.5095	0.7888	-1.9613	-0.3808	-0.7388	1.0987	-0.5085	0.4705	0.5507	-2.4345	1.421	-0.9952	0.1651	-1.119
METTL25	0.14946	-0.18721	0.33667	0.943464	11.8479	0.364286	5	10	0.999713	FALSE		1.9863	-0.5545	-0.542	-0.5569	3.4784	0.9425	-1.5093	-1.2046	-0.875	-0.6906	0.1742	1.7725	0.4381	0.3473	0.1341
PARD6B	0.59988	0.02204	0.57784	1.01436	4.26126	0.364496	5	10	0.999713	FALSE		-0.4681	-0.6117	0.7796	3.0362	0.5466	0.0157	-0.1702	-0.5874	0.0588	0.457	-0.2244	-0.0157	-0.324	0.482	-0.0344
WDR91	0.6084	-0.0027	0.6111	0.99767	4.9534	0.364649	5	10	0.999713	FALSE		-0.5518	-1.0156	-0.5421	0.754	0.703	0.0548	0.563	-2.3367	0.2352	-5.0749	-0.1685	-0.4297	0.431	0.2093	-0.8921
CCER2	0.23932	0.00199	0.23733	0.956592	8.47484	0.365263	5	10	0.999713	FALSE		0.0535	0.2289	0.506	-0.4061	-0.0689	-0.0159	0.205	-0.0197	-0.3252	-0.3425	0.0932	0.0325	-0.1926	-0.203	-0.3865
BRD1	0.56782	-0.18122	0.74904	1.00361	4.60612	0.365336	5	10	0.999713	FALSE		0.3395	0.8178	0.7166	-0.0083	0.8739	0.726	-0.0095	-0.4339	0.0083	-0.1222	-0.9183	1.0556	-1.4938	1.1721	-1.1875
TTLL6	0.30102	0.08847	0.21255	0.940677	11.9117	0.365556	5	10	0.999713	FALSE		0.9261	1.7823	1.4044	0.2114	0.9087	0.9435	0.6106	-0.548	-0.4349	-0.2114	-0.2952	1.0357	-0.2754	1.0525	-0.7913
SCN3A	-0.19708	0.059	-0.25608	-0.941624	11.5623	0.365644	5	10	0.999713	FALSE		0.0749	0.7006	-0.6521	0.0323	-0.9865	1.2474	0.6437	-0.9265	-0.5396	-0.0323	-1.1264	0.2382	0.3624	-0.3658	-1.1375
HERC2	0.183	-0.0407	0.2237	0.952561	8.92978	0.365883	5	10	0.999713	FALSE		-0.0074	0.4271	0.8894	0.5521	0.5009	0.5596	0.4765	-0.3685	0.0074	-0.0968	-0.3518	0.8318	-0.28	0.7499	-1.941
ETNK2	0.35868	-0.07474	0.43342	0.979372	5.87864	0.365964	5	10	0.999713	FALSE		1.5543	-0.5801	-0.2434	-1.1565	-0.2321	0.1037	1.6519	-0.4991	2.17	-0.4218	2.521	0.3217	-0.1037	0.9092	0.1968
CLUL1	-0.12028	0.09121	-0.21149	-0.949511	9.34478	0.366269	5	10	0.999713	FALSE		-1.3321	0.0135	-0.404	1.2201	0.3716	-0.1148	-0.6255	-0.5035	-0.562	-0.2882	0.3163	-0.196	-0.0135	0.1905	-0.3195
CYSRT1	0.06924	-0.6035	0.67274	0.937504	12.0179	0.366959	5	10	0.999713	FALSE		-0.0374	0.8093	1.7173	0.28	0.8585	1.0438	1.0149	0.0085	-0.0085	-0.1206	-0.1692	0.9445	-0.5506	1.3868	-1.3206
MNDA	1.17006	0.01018	1.15988	0.969815	6.37647	0.367474	5	10	0.999713	FALSE		0.0699	-0.2486	-0.1064	-1.5447	0.409	1.1057	0.9955	-0.6799	-0.1058	0.4647	-0.5102	0.4663	-0.0699	1.3849	0.7763
IDS	-0.05762	0.04388	-0.1015	-0.975856	5.85537	0.367711	5	10	0.999713	FALSE		-0.4677	0.4745	0.8432	-1.4	1.1259	-0.0048	0.5006	-0.0046	-0.0026	0.1791	-1.277	-2.831	1.2156	-0.2472	0.3075
ADGRE3	-0.06186	-0.24489	0.18303	0.937753	11.3594	0.367882	5	10	0.999713	FALSE		-0.2554	-0.3692	-0.3103	0.5955	0.186	0.1311	2.8193	-0.0197	0.5538	-0.0745	-0.3943	0.0132	-0.1098	0.4162	0.2396
PMVK	-0.06758	0.24957	-0.31715	-0.985172	5.21636	0.368003	5	10	0.999713	FALSE		0.4457	1.5817	1.508	-0.5418	-1.2701	-0.0083	0.0083	-0.7843	-0.0228	-0.9628	-1.3864	1.3819	2.9209	1.1741	-0.353
CDC25A	-0.14826	0.10067	-0.24893	-0.934575	12.1763	0.368172	5	10	0.999713	FALSE		0.2826	0.0027	0.2568	0.0654	-0.395	-0.9411	0.8011	-0.0941	-2.9229	-0.1873	0.1153	-0.0027	3.7914	0.2099	-1.3699
PSTPIP1	0.96138	0.04089	0.92049	0.980478	5.45813	0.368288	5	10	0.999713	FALSE		-0.0447	-0.3066	-0.635	-0.1762	0.9069	-1.3158	0.8	0.8116	0.2569	0.8928	0.1913	-0.3969	0.0447	-0.7916	0.1854
AGBL2	0.1645	-0.02242	0.18692	0.937683	11.0484	0.368453	5	10	0.999713	FALSE		0.0302	-1.1889	0.9581	0.4235	-0.2545	1.4575	0.3516	-0.7775	0.7892	0.8889	0.914	-0.8059	-0.5617	-0.9551	0.6272
BCAM	0.08294	-0.04051	0.12345	0.965293	6.55165	0.368666	5	10	0.999713	FALSE		-2.2007	0.6285	0.5168	-0.9168	1.0613	-0.2984	0.7029	-0.9784	-0.7017	-0.4103	-0.0917	-0.2557	0.1084	0.0075	0.4381
NHSL2	0.43156	-0.05843	0.48999	0.937831	10.7535	0.368917	5	10	0.999713	FALSE		0.3424	0.3394	-0.2745	0.6246	-0.213	0.039	0.5075	-0.2644	-0.039	-0.3517	-0.1513	-0.7908	-0.733	0.4303	0.3076
DDHD2	-0.14046	0.43204	-0.5725	-0.984656	5.12687	0.368951	5	10	0.999713	FALSE		-0.2669	0.4298	1.4621	-0.0355	0.1773	0.45	0.0548	-0.5223	-0.1555	-0.0619	-0.19	0.4439	0.5647	1.3629	0.0355
F2	0.0728	0.29699	-0.22419	-0.930523	12.9957	0.369064	5	10	0.999713	FALSE		-0.0153	-0.4208	-0.0775	-0.9865	0.4675	0.3933	1.5783	0.0942	-0.1842	-0.2592	-0.1203	0.0077	-0.0077	0.7375	1.1669
CDH3	0.08606	-0.03439	0.12045	0.956376	7.35356	0.369261	5	10	0.999713	FALSE		-0.4813	0.733	0.043	-0.1141	-0.3879	1.1452	0.0222	-0.0031	0.3058	0.4286	-0.513	-0.4884	-0.9459	0.5429	0.6291
MAP3K3	0.85176	-0.10875	0.96051	0.960047	6.7808	0.370004	5	10	0.999713	FALSE		-0.3518	-0.0071	-1.1991	0.2747	-0.233	0.5209	0.1232	-0.7726	0.355	0.2898	1.5928	-0.2343	-0.2901	0.2091	0.0071
IL5	0.79922	-0.5063	1.30552	0.971881	5.77368	0.370046	5	10	0.999713	FALSE		-0.0067	-0.0266	0.5642	0.0067	1.0082	0.6175	0.6997	-0.3005	-0.6454	-0.2186	0.3502	0.3803	-0.3036	-0.2829	-0.3403
ZNF207	0.295	-0.04755	0.34255	0.935214	10.5685	0.370555	5	10	0.999713	FALSE		0.5675	0.8262	1.2808	-0.3212	1.0596	0.6274	0.8902	-0.4429	0.0184	-0.0014	-0.0439	0.0014	-0.007	1.1531	-0.2752
JUN	0.39754	0.06923	0.32831	0.971815	5.67192	0.370742	5	10	0.999713	FALSE		0.3972	-0.0001	0.4834	-0.4465	-1.0697	0.0431	0.0072	-0.2193	-0.2126	-0.0674	0.0234	-0.1648	0.4939	0.0001	-0.0946
EXOSC3	0.66088	-0.09527	0.75615	0.965802	6.11012	0.370799	5	10	0.999713	FALSE		-0.2619	-0.1836	0.8377	0.033	-0.2556	-0.2884	0.0471	0.0108	-1.1507	-0.2405	-0.0108	0.1341	-0.2228	0.9156	-0.327
FGF6	0.38074	-0.07107	0.45181	0.929699	12.0013	0.37085	5	10	0.999713	FALSE		-0.561	0.0573	0.1336	-0.6653	0.0384	-0.9151	0.2769	-0.2004	-0.0055	0.0026	0.1286	-0.2426	0.1691	0.1543	-0.3753
CCDC168	-0.5226	0.01634	-0.53894	-0.953029	7.27017	0.37118	5	10	0.999713	FALSE		-0.0559	-0.5783	0.8176	-0.5548	1.13	0.2202	0.6997	-0.1856	0.004	0.1857	0.1908	0.2641	-0.0757	-0.556	-0.004
RAB3C	0.18704	-0.08832	0.27536	0.944804	8.36502	0.371246	5	10	0.999713	FALSE		0.0102	1.1725	1.1108	-0.0102	0.4487	0.8163	1.8556	-0.5577	0.1505	-0.1131	-0.3511	0.5419	-0.299	1.2162	-0.4813
KLRD1	0.04936	-0.27702	0.32638	0.971236	5.63259	0.37127	5	10	0.999713	FALSE		-0.1795	-0.4256	0.5598	-0.0383	0.5106	0.0677	-0.044	-0.0157	0.2133	0.0157	0.6713	0.6593	-0.1367	-0.1592	0.2394
PLS3	-1.12456	0.07944	-1.204	-0.994041	4.4345	0.371302	5	10	0.999713	FALSE		-0.0141	-0.3456	0.1784	0.0363	0.2351	0.1377	0.3372	-0.1569	-0.9879	-0.1763	0.2947	-0.2367	0.0992	0.1465	-0.0173
TRIM69	0.33358	0.12628	0.2073	0.926109	12.8887	0.371406	5	10	0.999713	FALSE		-0.1422	-0.2121	0.2672	0.1545	-0.005	0.0098	-0.1899	-0.211	-0.2606	0.0767	-0.1027	-0.0015	-0.1026	0.1063	0.2218
TMEM248	0.12614	-0.14148	0.26762	0.987872	4.67513	0.371546	5	10	0.999713	FALSE		0.275	-0.237	-1.5209	-0.7784	-1.0696	-0.0693	0.7717	-1.064	-0.1353	0.0693	0.2615	-1.0212	5.2169	-0.8826	0.1078
ARL4C	-0.0403	0.11701	-0.15731	-0.944566	8.26119	0.371683	5	10	0.999713	FALSE		-0.1252	0.2159	1.3892	0.0673	0.631	0.1944	0.5924	-0.8727	-1.0421	1.2481	-0.7646	-0.5204	-0.0413	0.1582	0.7106
CCDC102A	0.85178	0.08183	0.76995	0.977134	5.11343	0.372437	5	10	0.999713	FALSE		-0.0064	-0.1171	0.3335	-0.0797	-0.0458	0.0343	0.017	-0.1861	-0.1203	-0.3911	-0.1935	-0.0816	0.5173	0.3999	-0.1694
NDUFA10	0.21194	-0.08085	0.29279	0.947407	7.59529	0.372594	5	10	0.999713	FALSE		-0.0545	0.3921	1.1843	0.4166	0.8707	1.119	0.9463	-0.3723	0.0545	-0.0596	-0.3139	0.9356	-0.4894	1.0503	-0.9685
SCIN	-0.29588	0.02735	-0.32323	-0.931529	10.3899	0.37272	5	10	0.999713	FALSE		-1.5612	0.6397	0.0612	-0.0359	-1.6095	-1.1369	0.3756	-0.5695	-0.3511	0.0079	0.2422	-0.7821	3.2943	0.1455	-1.1433
STK32B	0.59122	0.09101	0.50021	0.987539	4.55935	0.372845	5	10	0.999713	FALSE		-0.0954	0.1069	0.8365	0.1225	0.6561	0.462	0.4889	-0.3005	-0.1764	0.0954	-0.5565	0.7175	-0.5063	0.6605	-0.8574
EFEMP1	-0.00938	-0.06749	0.05811	0.924861	12.2261	0.372933	5	10	0.999713	FALSE		1.2381	0.4529	-0.1985	-0.3677	0.1017	0.7198	-0.1491	-0.2824	-0.631	-0.0385	-0.0185	1.4257	0.2531	-0.2363	0.5405
LIPN	-0.0461	0.2423	-0.2884	-0.927836	11.18	0.373091	5	10	0.999713	FALSE		-0.8386	1.2659	-0.4016	1.6525	-0.8449	-2.5617	2.3725	2.0409	-0.3526	-1.6208	-0.26	-0.1206	0.3493	1.13	2.4909
TYMS	0.07232	-0.30224	0.37456	0.939039	8.67203	0.373127	5	10	0.999713	FALSE		-0.1258	0.2891	-0.0083	-0.1581	-0.1486	-0.5096	0.222	-0.5458	-0.3163	0.0812	-0.2644	-0.4256	0.6674	0.6484	-0.0869
SFTPD	0.08964	-0.16129	0.25093	0.922417	12.9336	0.373199	5	10	0.999713	FALSE		0.5581	1.3095	-0.5615	-0.2787	-0.5964	0.3816	0.2708	-0.3219	0.0171	-0.6715	-0.0524	0.7973	-0.1656	0.8773	-0.0538
RNASET2	0.11372	-0.10842	0.22214	0.971111	5.3668	0.3732	5	10	0.999713	FALSE		-0.4823	-0.0198	0.9486	0.2218	0.1062	-0.1562	0.0198	-0.6677	-0.1432	-0.5139	-0.6834	-0.1141	1.9615	0.1619	0.5102
SHH	-0.0163	0.18671	-0.20301	-0.940894	8.29268	0.373356	5	10	0.999713	FALSE		-0.125	-0.1261	0.308	-0.1753	-0.2246	-0.3066	0.0247	0.1897	-0.3957	-0.0247	-0.3083	0.109	0.2805	0.1265	-0.0841
SAMD12	0.42532	0.04663	0.37869	0.982965	4.70978	0.373386	5	10	0.999713	FALSE		-1.0348	0.5292	0.9028	-0.6716	0.8994	1.0006	1.1166	-0.0613	0.1029	-1.1176	0.0613	0.7113	0.3852	-0.4761	4.4149
SNRPD2	0.67426	0.17617	0.49809	0.967046	5.54174	0.373806	5	10	0.999713	FALSE		0.6146	-1.0911	0.5721	0.2753	1.2153	-5.0398	1.5657	0.3506	-0.1992	-4.6074	0.4838	-1.106	0.4387	-0.2312	0.8218
FAM193B	0.52924	0.02601	0.50323	0.950751	6.87142	0.373964	5	10	0.999713	FALSE		0.0677	0.0036	-0.398	-0.3506	-0.4151	3.6782	-0.2308	-0.7135	-0.6929	-0.3343	0.1268	5.6265	0.3105	0.4797	-0.6578
BTN1A1	1.20256	0.10201	1.10055	0.984798	4.54944	0.374156	5	10	0.999713	FALSE		2.7841	-1.0792	-0.0009	-0.3428	1.1784	-0.5949	0.5986	-0.0718	-2.2868	-1.1624	0.0451	-0.4726	0.9856	1.4398	0.0009
VGF	-0.13314	0.14251	-0.27565	-0.961658	5.82852	0.374401	5	10	0.999713	FALSE		0.1725	0.1604	0.296	-0.066	-0.2223	0.3387	0.2041	-0.5528	-0.44	-0.0383	-0.5727	-0.3558	-0.4128	0.4564	-0.1194
UPB1	0.83758	-0.03524	0.87282	0.966512	5.4681	0.374567	5	10	0.999713	FALSE		-0.1728	-0.5536	-0.2182	-0.1064	-0.4119	-0.1281	0.3073	0.1522	0.0472	0.0158	-0.3191	0.1291	0.0467	0.1401	-0.0158
SIGLEC7	-0.01896	-0.30587	0.28691	0.930788	9.63537	0.374696	5	10	0.999713	FALSE		-0.9139	-0.9189	-0.1117	-0.2292	-0.6945	0.5455	-0.4159	-0.4912	0.3146	-1.6031	-0.1458	0.1117	0.394	-1.779	2.4667
GARIN1B	0.34796	-0.00454	0.3525	0.964026	5.57507	0.374963	5	10	0.999713	FALSE		0.3898	0.1753	-0.3741	-0.8941	-0.7389	-0.9754	-0.0146	-0.5476	0.0146	-0.1992	-0.8332	-0.087	1.4813	-0.5224	0.3751
CA13	-0.10924	0.14408	-0.25332	-0.971462	5.1066	0.375054	5	10	0.999713	FALSE		-0.0289	0.3511	0.0303	-3.7605	3.4448	0.7947	-3.5423	0.3657	1.7873	0.5492	-1.0392	1.087	1.2839	-3.2295	-3.7615
TMA16	0.86094	-0.02283	0.88377	0.965439	5.46693	0.375066	5	10	0.999713	FALSE		-0.3893	-0.2385	1.0853	-0.1096	0.2041	-0.2688	-0.3217	0.7758	-0.8453	0.8774	-0.6146	-0.2025	-0.0294	0.3473	-0.2337
NQO1	-0.0386	-0.19307	0.15447	0.922774	11.4345	0.375186	5	10	0.999713	FALSE		-0.0004	0.0995	0.4002	-0.0861	1.0613	-0.5824	1.1415	-0.0099	0.0004	-0.3463	-0.3151	0.542	-6.3771	0.8117	-0.1853
RARRES1	-0.08824	0.14943	-0.23767	-0.920592	12.0383	0.375343	5	10	0.999713	FALSE		-0.647	-0.2932	0.4196	-0.1712	-0.6626	3.043	0.5211	-0.6523	-0.5427	-0.5593	-0.0576	4.2676	-0.0111	0.6332	-0.332
LAMB1	-0.19442	0.0212	-0.21562	-0.94732	6.92546	0.375349	5	10	0.999713	FALSE		0.0232	-0.0711	-0.4626	-0.1761	-0.4711	-0.4788	0.1782	0.764	0.4073	0.242	0.2256	0.2744	-0.1332	0.33	-0.0232
KCTD20	0.02996	0.61142	-0.58146	-0.921006	11.6428	0.375737	5	10	0.999713	FALSE		-1.8049	-0.9828	0.3032	-1.8478	0.5214	0.7941	0.4796	-0.809	-0.9698	0.3564	-0.91	1.8376	2.4228	0.4965	-1.8488
TSHZ2	0.29068	-0.08258	0.37326	0.945294	7.05667	0.375743	5	10	0.999713	FALSE		-0.0681	-0.7129	1.0544	-0.709	0.8448	0.0787	-0.3746	-0.764	-0.0209	0.2954	-1.0183	0.8739	0.7534	0.2471	0.799
HYAL1	-0.1657	-0.05209	-0.11361	-0.938254	7.92004	0.375841	5	10	0.999713	FALSE		0.0792	2.6077	0.8614	0.5781	0.4486	0.8441	2.9045	-0.3771	-0.437	-0.1957	-0.0792	1.0219	-0.6906	1.214	-0.0825
GALNT5	-0.06284	-0.20473	0.14189	0.947272	6.78035	0.376028	5	10	0.999713	FALSE		-0.5537	-0.1208	0.0745	0.1423	0.3058	0.4027	0.042	0.0558	-0.7074	-0.2257	-0.0123	-0.0126	-0.1781	-0.4486	-0.2445
IL11RA	0.25758	-0.09484	0.35242	0.955252	6.02522	0.376189	5	10	0.999713	FALSE		1.6805	0.1513	0.4707	0.5151	-1.2018	-2.0872	0.5139	0.492	-1.2953	-2.0689	-1.638	0.0399	-0.0399	6.3616	0.519
HSPBAP1	0.3501	0.13105	0.21905	0.924744	10.1532	0.376554	5	10	0.999713	FALSE		-0.0739	0.7413	-0.4565	-0.8586	-0.1695	0.5817	0.2138	1.0026	0.0693	0.3099	-1.0125	-0.2737	0.0021	0.5352	0.0482
RNF34	-0.42668	0.10822	-0.5349	-0.925672	9.68303	0.37711	5	10	0.999713	FALSE		0.4199	-0.4112	-0.5183	0.0461	-0.0919	-0.7416	0.8073	-0.5414	0.4513	-0.4913	-0.6922	0.3304	0.4086	0.313	0.2719
CNN2	-0.03646	0.01811	-0.05457	-0.94245	6.95893	0.377521	5	10	0.999713	FALSE		0.0027	-0.2305	0.205	-0.7945	-0.0027	0.0236	-0.1069	-0.1227	0.3603	0.0938	0.8714	-0.0231	-0.6676	0.8429	0.0994
PAMR1	0.14218	-0.0399	0.18208	0.960724	5.40358	0.377684	5	10	0.999713	FALSE		-0.1902	0.0551	-0.2635	0.0458	0.1815	-0.5221	0.8665	1.2827	0.7957	0.3254	-2.5231	-0.9396	1.439	-0.0458	0.1938
CCDC7	-0.94156	0.1294	-1.07096	-0.933131	8.09811	0.377735	5	10	0.999713	FALSE		-1.065	-0.9629	1.2132	-0.1302	0.056	-1.2826	0.5421	0.0584	-1.5163	2.2843	1.7396	2.8475	-0.6224	-0.697	-0.056
CLEC2L	0.24458	-0.12505	0.36963	0.930548	8.48113	0.377814	5	10	0.999713	FALSE		-0.3036	0.2091	-0.5867	-1.3604	0.6361	-0.394	1.5945	0.0318	0.1252	-0.1718	0.1151	-0.3198	0.3256	0.6657	0.3944
MKI67	0.55006	-0.16464	0.7147	0.951258	6.02474	0.378059	5	10	0.999713	FALSE		-0.7175	0.1498	0.4587	-0.4406	0.2491	0.1909	0.4348	-1.2973	-0.4702	-0.3829	-0.1555	0.8461	-0.5326	0.3345	-0.0897
METTL6	0.36774	0.15386	0.21388	0.919681	10.627	0.378143	5	10	0.999713	FALSE		0.1909	0.7092	-0.7602	-0.31	-0.2486	2.4028	0.1412	-0.5184	-0.3383	0.0126	-0.0126	3.7457	0.4077	1.4209	-0.988
SPATA7	0.38448	-0.19093	0.57541	0.962342	5.20445	0.37843	5	10	0.999713	FALSE		-0.416	0.3735	0.7887	-0.0343	-0.0036	1.9357	0.2629	-0.8995	-0.9173	-0.7293	-0.149	0.6943	0.0036	0.9636	0.1842
IL20RA	0.17256	-0.0509	0.22346	0.911655	12.9942	0.378553	5	10	0.999713	FALSE		0.0106	0.4996	0.9254	-0.1305	0.5736	0.3583	0.1637	-0.9792	-1.9441	-0.4453	-0.5742	0.9135	-0.2956	1.5705	0.0341
SYTL4	-0.15682	0.0752	-0.23202	-0.96718	4.91452	0.378604	5	10	0.999713	FALSE		0.0163	-0.0308	-0.0163	-0.0399	2.5238	0.3162	3.4045	-0.1734	0.5677	-0.0527	-0.2581	0.5475	0.1495	1.1176	-0.3972
POLR3D	0.39754	0.0683	0.32924	0.942052	6.68672	0.378944	5	10	0.999713	FALSE		-0.5	-0.5783	0.4907	-0.1433	0.7164	-0.3067	1.5403	-0.2627	0.8546	0.412	0.0739	-0.1166	-0.1699	0.3597	-0.0739
LHX2	-0.94932	0.10172	-1.05104	-0.9669	4.88174	0.379018	5	10	0.999713	FALSE		-0.4317	-0.0119	0.3601	-0.5613	0.3803	0.8215	0.1096	0.0109	-0.0908	-0.906	-0.3883	-1.6428	0.9122	-0.3858	-0.6527
CAMK4	0.85966	0.17496	0.6847	0.966536	4.86428	0.379336	5	10	0.999713	FALSE		0.4266	1.3746	1.616	0.3633	1.3796	1.1545	0.6429	-0.3633	-0.4245	-0.7517	-1.2179	1.6449	-1.0011	0.9168	-0.4254
FARSA	0.90334	0.1761	0.72724	0.947947	6.01237	0.379683	5	10	0.999713	FALSE		-0.237	0.4458	0.0807	0.0015	0.0785	-0.1961	0.102	-0.7783	-0.1784	0.3288	-0.4822	0.14	-0.8132	-0.1883	0.1906
TF	0.23934	0.01248	0.22686	0.954103	5.53176	0.379841	5	10	0.999713	FALSE		0.0557	-0.1024	0.3393	-0.196	0.0689	-0.3125	0.0728	-0.2007	-0.1871	-0.1734	-0.1227	-0.0929	0.2721	0.0328	-0.0003
HPCAL4	0.1472	-0.21178	0.35898	0.951791	5.66974	0.379994	5	10	0.999713	FALSE		-0.1392	0.0183	-0.1192	0.3467	0.5683	-0.2745	0.1881	-0.2746	-0.4859	0.3392	0.1948	-2.5655	0.0889	0.2506	-0.405
BMAL1	0.19964	-0.06424	0.26388	0.920757	9.41241	0.380171	5	10	0.999713	FALSE		0.3165	-1.8319	-0.8962	-1.5794	-1.1626	1.8639	1.0734	-0.0534	-0.344	-2.9843	0.0534	-1.4512	0.1883	0.8849	0.1039
GMPR	-0.1868	0.23196	-0.41876	-0.960071	5.09837	0.380307	5	10	0.999713	FALSE		-0.3681	0.7804	0.4552	0.0517	0.3202	0.9481	-0.0517	-0.7188	-0.9469	-0.6807	-0.8709	2.1447	0.4402	2.5013	-0.8766
ACSM1	-0.31376	0.14811	-0.46187	-0.909493	12.3186	0.380541	5	10	0.999713	FALSE		-0.9647	-0.2062	1.5068	0.0479	0.3227	0.8828	-0.1276	-1.0253	0.0657	-0.0008	0.0008	2.2887	-0.4466	0.9391	-0.065
WARS1	0.20056	-0.02022	0.22078	0.941206	6.43804	0.380561	5	10	0.999713	FALSE		-0.934	-0.115	-0.1164	-0.2322	-0.0139	0.1685	0.4112	-0.6116	-0.872	-0.5592	0.0139	-0.7136	-0.1487	0.3286	0.0596
DNM3	0.35736	-0.06347	0.42083	0.92368	8.58884	0.38087	5	10	0.999713	FALSE		-0.0564	0.223	1.105	0.0529	-0.1698	-0.3109	0.8456	-0.263	-1.19	-1.7711	-0.0529	1.5307	-1.3416	0.7414	0.8596
NFYA	0.75476	-0.11455	0.86931	0.943575	6.15604	0.38093	5	10	0.999713	FALSE		-0.2562	-0.4727	-1.0569	1.0372	5.1656	-1.9926	1.8258	0.1463	0.0786	0.0628	6.3777	-0.7306	-0.4019	3.7854	0.1338
VPS53	0.1077	0.56942	-0.46172	-0.943692	6.13861	0.380971	5	10	0.999713	FALSE		0.1785	0.8817	0.1545	-0.601	-0.6482	0.7859	-0.9364	-1.0838	-1.4879	2.4421	0.0914	3.122	-0.0914	1.0308	-0.8349
GPC1	-0.18346	-0.05973	-0.12373	-0.907073	12.8856	0.381019	5	10	0.999713	FALSE		0.0014	0.6358	0.8635	-0.2693	0.1079	1.779	0.1701	-0.3351	-0.4748	-0.0911	0.5572	4.0179	-0.0014	1.1128	-0.6489
STARD10	0.43288	0.06365	0.36923	0.965787	4.70424	0.381135	5	10	0.999713	FALSE		0.1094	1.0598	0.7031	-0.5163	-0.0938	0.2074	1.0169	0.1134	0.0168	-0.0168	-0.3816	0.1884	0.9107	-0.1909	-0.6066
ACTR5	0.75538	-0.04448	0.79986	0.962802	4.84223	0.381226	5	10	0.999713	FALSE		-0.1661	2.1539	2.0797	6.312	6.5763	1.087	0.1369	-0.7331	-0.4145	-0.1608	-0.2181	1.9878	-0.5883	3.127	-0.9352
VRK1	0.84172	0.07626	0.76546	0.936504	6.76595	0.381226	5	10	0.999713	FALSE		-0.044	0.8991	1.6141	0.8121	0.9472	1.189	0.9747	-0.2461	-0.1188	-0.0025	-0.649	1.3794	-1.2183	1.4315	-0.6394
SLIRP	0.36116	-0.0148	0.37596	0.936912	6.69927	0.381339	5	10	0.999713	FALSE		0.0273	0.5054	0.147	-0.0123	-0.564	-0.1693	-0.1316	-0.3509	-0.2604	0.2351	-0.3399	-0.1084	1.0585	0.9444	-0.341
GUCA1C	-0.29282	0.08973	-0.38255	-0.9129	10.4714	0.381833	5	10	0.999713	FALSE		-0.4306	0.2294	0.1616	0.2485	-0.5363	-0.1736	0.0603	-0.0511	0.5515	0.0952	0.4345	-1.2734	-0.1094	0.1163	-0.5135
CELF5	0.5149	0.05923	0.45567	0.905164	12.8919	0.381983	5	10	0.999713	FALSE		0.0112	-0.2781	-0.3849	0.8543	0.1348	-0.1218	-0.1205	0.0355	-0.221	-0.3324	0.5411	-0.0112	0.449	-0.1755	-0.1745
KIAA2013	0.12358	0.53697	-0.41339	-0.904936	12.8399	0.382166	5	10	0.999713	FALSE		-0.1935	0.4041	0.7277	0.0361	1.3721	1.0123	0.9427	-0.2368	0.235	0.2096	-0.6839	0.8126	-0.3136	1.0009	-0.2375
CXorf49	0.47464	0.0125	0.46214	0.95407	5.14082	0.382726	5	10	0.999713	FALSE		-0.8372	-0.293	0.1233	-0.1086	0.0371	0.1252	0.3271	-0.5341	-1.1237	0.5007	-0.3987	-0.923	0.2189	-0.1159	-0.8734
ATP6V1G1	0.77018	0.07697	0.69321	0.948769	5.42287	0.383077	5	10	0.999713	FALSE		0.5928	-1.2943	0.8727	0.9645	-0.8223	-2.1697	-0.2292	-1.2148	0.2292	0.247	-1.6241	0.5596	0.4675	1.3805	0.4491
UNC5D	0.16972	-0.07806	0.24778	0.909449	10.5433	0.383432	5	10	0.999713	FALSE		0.0203	-0.4055	1.5913	-0.6749	1.2974	-0.213	-0.1491	-0.8294	0.1752	0.1068	0.0575	0.8267	-0.3612	1.3221	0.2953
AAAS	0.2953	-0.26652	0.56182	0.950463	5.2599	0.383478	5	10	0.999713	FALSE		-1.0415	0.2042	0.4386	-0.6889	0.2343	-0.0397	-0.355	0.5527	-1.1989	-0.2216	1.6098	0.1811	-0.3138	0.3955	-0.8746
IL1B	0.5331	-0.01359	0.54669	0.940813	5.8555	0.383973	5	10	0.999713	FALSE		-0.4316	0.0453	-0.4905	-0.2627	-0.9342	0.1338	-0.0749	3.361	0.568	-0.8302	-0.4446	0.2748	-0.0453	1.7001	1.6025
CIT	0.2427	-0.12089	0.36359	0.953932	4.88912	0.384865	5	10	0.999713	FALSE		-0.1319	-0.0034	0.329	0.0309	1.1629	-0.5598	-0.9375	-1.011	0.1633	0.6724	-1.0754	-0.2654	0.7559	2.826	0.7511
TERF1	0.5863	-9e-05	0.58639	0.934487	6.16249	0.385208	5	10	0.999713	FALSE		-0.167	-0.5942	-0.0404	0.0404	0.2017	-0.0769	1.4292	0.2196	-0.6288	-0.8912	-0.4084	-0.197	1.2753	0.286	0.3478
GBP4	-0.70512	0.14437	-0.84949	-0.928052	6.72466	0.38548	5	10	0.999713	FALSE		-0.2314	-0.2244	0.2874	0.2282	0.195	0.5898	-0.0999	0.3187	-0.4869	-0.5597	0.2364	-0.6753	-0.5493	-0.153	0.1797
PMCH	0.65848	0.20154	0.45694	0.899392	12.4526	0.385506	5	10	0.999713	FALSE		0.0445	-0.4274	-0.1168	-0.0023	-0.1092	-0.106	0.0023	0.5228	0.1911	-0.0727	-0.1814	0.0707	0.3898	0.5167	-0.1285
PGLYRP3	0.21298	-0.04619	0.25917	0.931257	6.34163	0.385801	5	10	0.999713	FALSE		0.3575	0.4491	-0.5013	1.1	-1.0887	-1.0123	-0.8488	-0.0122	0.1516	0.4905	-0.3996	-0.2936	1.3513	1.4111	-0.3706
ST6GAL1	0.3262	-0.01008	0.33628	0.949907	4.97344	0.386001	5	10	0.999713	FALSE		-0.2388	1.4917	0.3383	-0.3482	0.143	0.9881	0.3602	-0.1166	-0.9741	0.0644	0.8224	2.439	0.5499	-0.0663	-0.4483
COLEC11	-0.06334	0.03629	-0.09963	-0.913096	8.5757	0.386143	5	10	0.999713	FALSE		-0.033	0.203	0.7469	-0.2766	0.0201	-0.036	0.5965	0.2465	-0.0201	-0.2986	-0.1119	1.7471	0.305	1.7317	-0.7475
[truncated: 3,417 more rows]

## Sheet: age_adjusted
Assay	beta_group	se_group	t_group	df	p_group	n_used	p_adj_BH	p_adj_Bonf	p_adj_Holm	signif_BH	signif_Bonf	signif_Holm
LCA5L	1.68014	0.205196	8.188	12	2.9618e-06	15	0.0160411	0.0160411	0.0160411	TRUE	TRUE	TRUE
RPRD1A	1.62788	0.294039	5.53626	12	0.000128566	15	0.348157	0.696313	0.696185	FALSE	FALSE	FALSE
PPP1R3B	1.45854	0.302815	4.81659	12	0.000421479	15	0.529656	1	1	FALSE	FALSE	FALSE
SEMA3F	0.479268	0.100493	4.76914	12	0.000456938	15	0.529656	1	1	FALSE	FALSE	FALSE
BRD1	1.75882	0.371884	4.72948	12	0.000488973	15	0.529656	1	1	FALSE	FALSE	FALSE
HUNK	0.773086	0.172014	4.49432	12	0.000733881	15	0.66245	1	1	FALSE	FALSE	FALSE
MSL2	2.21113	0.521985	4.23601	12	0.00115562	15	0.803256	1	1	FALSE	FALSE	FALSE
FGF1	-3.60797	0.854738	-4.22114	12	0.00118649	15	0.803256	1	1	FALSE	FALSE	FALSE
STMN4	1.76615	0.438032	4.032	12	0.00166321	15	0.804495	1	1	FALSE	FALSE	FALSE
TSPAN15	3.41121	0.851335	4.00689	12	0.00173998	15	0.804495	1	1	FALSE	FALSE	FALSE
ANKUB1	-3.47669	0.886886	-3.92011	12	0.00203472	15	0.804495	1	1	FALSE	FALSE	FALSE
TRAF3IP1	-3.07798	0.795326	-3.87008	12	0.00222756	15	0.804495	1	1	FALSE	FALSE	FALSE
ANXA3	-0.555217	0.146912	-3.77923	12	0.00262724	15	0.804495	1	1	FALSE	FALSE	FALSE
ZNF282	1.11597	0.295343	3.77856	12	0.00263046	15	0.804495	1	1	FALSE	FALSE	FALSE
PRR25	-1.16192	0.318423	-3.649	12	0.00333268	15	0.804495	1	1	FALSE	FALSE	FALSE
IRF2BP2	1.4573	0.402579	3.6199	12	0.0035152	15	0.804495	1	1	FALSE	FALSE	FALSE
IGFBP4	0.371255	0.103129	3.59989	12	0.00364664	15	0.804495	1	1	FALSE	FALSE	FALSE
UHRF2	1.42472	0.396124	3.59665	12	0.00366842	15	0.804495	1	1	FALSE	FALSE	FALSE
SPATA6L	1.80673	0.503933	3.58526	12	0.00374591	15	0.804495	1	1	FALSE	FALSE	FALSE
C5	1.69636	0.474883	3.57216	12	0.00383713	15	0.804495	1	1	FALSE	FALSE	FALSE
LRP2BP	-3.54441	0.994108	-3.56542	12	0.00388495	15	0.804495	1	1	FALSE	FALSE	FALSE
TEKT3	1.82034	0.511878	3.5562	12	0.00395136	15	0.804495	1	1	FALSE	FALSE	FALSE
SYTL2	2.52684	0.711331	3.55228	12	0.00397994	15	0.804495	1	1	FALSE	FALSE	FALSE
APOL5	-1.16446	0.328339	-3.54653	12	0.00402225	15	0.804495	1	1	FALSE	FALSE	FALSE
GSN-AS1	1.51056	0.430117	3.51197	12	0.0042863	15	0.804495	1	1	FALSE	FALSE	FALSE
ERICH3	2.65716	0.75678	3.51114	12	0.00429291	15	0.804495	1	1	FALSE	FALSE	FALSE
B2M	0.617743	0.176661	3.49677	12	0.00440799	15	0.804495	1	1	FALSE	FALSE	FALSE
POF1B	0.708108	0.202773	3.49212	12	0.00444595	15	0.804495	1	1	FALSE	FALSE	FALSE
LRFN1	1.98023	0.567168	3.49143	12	0.0044516	15	0.804495	1	1	FALSE	FALSE	FALSE
ADGRG3	2.03809	0.588233	3.46477	12	0.00467583	15	0.804495	1	1	FALSE	FALSE	FALSE
RIOK2	1.25622	0.365524	3.43675	12	0.00492392	15	0.804495	1	1	FALSE	FALSE	FALSE
GPR135	1.76063	0.513088	3.43143	12	0.0049725	15	0.804495	1	1	FALSE	FALSE	FALSE
CSNK1G2	2.05329	0.600623	3.41861	12	0.00509165	15	0.804495	1	1	FALSE	FALSE	FALSE
PTGR1	-1.01348	0.300066	-3.37751	12	0.00549336	15	0.804495	1	1	FALSE	FALSE	FALSE
CD83	0.940299	0.278594	3.37516	12	0.0055173	15	0.804495	1	1	FALSE	FALSE	FALSE
HSD17B2	-2.68099	0.799918	-3.35159	12	0.0057632	15	0.804495	1	1	FALSE	FALSE	FALSE
MS4A1	3.50619	1.0557	3.32119	12	0.00609672	15	0.804495	1	1	FALSE	FALSE	FALSE
ALPP	2.76149	0.83184	3.31974	12	0.00611312	15	0.804495	1	1	FALSE	FALSE	FALSE
MAP3K19	1.68094	0.509141	3.30151	12	0.00632303	15	0.804495	1	1	FALSE	FALSE	FALSE
HIPK3	1.792	0.543869	3.29491	12	0.00640086	15	0.804495	1	1	FALSE	FALSE	FALSE
SCARA5	0.238832	0.0727131	3.28458	12	0.00652448	15	0.804495	1	1	FALSE	FALSE	FALSE
SRY	3.6354	1.10911	3.27777	12	0.00660742	15	0.804495	1	1	FALSE	FALSE	FALSE
CD93	0.335869	0.102658	3.27174	12	0.00668169	15	0.804495	1	1	FALSE	FALSE	FALSE
LRRC75A	-1.30888	0.401351	-3.26119	12	0.00681362	15	0.804495	1	1	FALSE	FALSE	FALSE
SHISA5	0.476543	0.147041	3.24088	12	0.00707511	15	0.804495	1	1	FALSE	FALSE	FALSE
LGALS4	0.8029	0.248034	3.23705	12	0.00712553	15	0.804495	1	1	FALSE	FALSE	FALSE
RP1	-2.81746	0.874889	-3.22037	12	0.00734944	15	0.804495	1	1	FALSE	FALSE	FALSE
CCL7	1.14446	0.356969	3.20606	12	0.00754715	15	0.804495	1	1	FALSE	FALSE	FALSE
GYPA	-2.39372	0.747269	-3.20328	12	0.00758616	15	0.804495	1	1	FALSE	FALSE	FALSE
EMC2	2.71497	0.85194	3.18681	12	0.00782171	15	0.804495	1	1	FALSE	FALSE	FALSE
LTBP3	0.914153	0.287065	3.18449	12	0.00785549	15	0.804495	1	1	FALSE	FALSE	FALSE
CD3G	1.2004	0.37766	3.17853	12	0.0079429	15	0.804495	1	1	FALSE	FALSE	FALSE
EDN1	0.530402	0.166984	3.17637	12	0.00797475	15	0.804495	1	1	FALSE	FALSE	FALSE
CDON	0.151975	0.0478928	3.17324	12	0.00802118	15	0.804495	1	1	FALSE	FALSE	FALSE
LILRA4	1.7547	0.555327	3.15976	12	0.00822455	15	0.809894	1	1	FALSE	FALSE	FALSE
UBE4B	-3.18337	1.02082	-3.11843	12	0.00888063	15	0.850957	1	1	FALSE	FALSE	FALSE
SGK1	-0.932538	0.299476	-3.1139	12	0.00895579	15	0.850957	1	1	FALSE	FALSE	FALSE
DOK7	-0.586824	0.189494	-3.09679	12	0.009245	15	0.862312	1	1	FALSE	FALSE	FALSE
FHIP1B	1.60767	0.521048	3.08546	12	0.00944167	15	0.862312	1	1	FALSE	FALSE	FALSE
FAM90A10	3.73158	1.21478	3.07181	12	0.00968411	15	0.862312	1	1	FALSE	FALSE	FALSE
ADGRB1	-0.731824	0.238359	-3.07026	12	0.00971216	15	0.862312	1	1	FALSE	FALSE	FALSE
KIF9	1.81908	0.597686	3.04353	12	0.0102067	15	0.891601	1	1	FALSE	FALSE	FALSE
CEP295NL	1.22039	0.402386	3.03288	12	0.0104107	15	0.894988	1	1	FALSE	FALSE	FALSE
ALPG	2.60861	0.867379	3.00746	12	0.0109144	15	0.901222	1	1	FALSE	FALSE	FALSE
WDHD1	0.786637	0.262907	2.99207	12	0.011231	15	0.901222	1	1	FALSE	FALSE	FALSE
AQP1	-2.62505	0.878031	-2.9897	12	0.0112805	15	0.901222	1	1	FALSE	FALSE	FALSE
PIGR	0.385061	0.128912	2.987	12	0.0113374	15	0.901222	1	1	FALSE	FALSE	FALSE
TEX35	2.52113	0.846742	2.97745	12	0.0115403	15	0.901222	1	1	FALSE	FALSE	FALSE
FABP1	1.0933	0.369345	2.96009	12	0.0119186	15	0.901222	1	1	FALSE	FALSE	FALSE
CAPRIN2	2.28483	0.772722	2.95685	12	0.0119905	15	0.901222	1	1	FALSE	FALSE	FALSE
CCL11	0.359779	0.121738	2.95536	12	0.0120238	15	0.901222	1	1	FALSE	FALSE	FALSE
CD5	0.53351	0.181628	2.93737	12	0.0124326	15	0.901222	1	1	FALSE	FALSE	FALSE
SDR16C5	1.13187	0.389057	2.90927	12	0.0130988	15	0.901222	1	1	FALSE	FALSE	FALSE
C5orf34	0.991524	0.340865	2.90885	12	0.0131091	15	0.901222	1	1	FALSE	FALSE	FALSE
SULT1E1	-0.416445	0.143248	-2.90715	12	0.0131504	15	0.901222	1	1	FALSE	FALSE	FALSE
SAMD15	-0.525841	0.180942	-2.90613	12	0.0131755	15	0.901222	1	1	FALSE	FALSE	FALSE
PRR20B	1.23603	0.425447	2.90525	12	0.013197	15	0.901222	1	1	FALSE	FALSE	FALSE
FAS	0.500368	0.172543	2.89997	12	0.0133272	15	0.901222	1	1	FALSE	FALSE	FALSE
CDCA2	0.949454	0.328916	2.88662	12	0.0136617	15	0.901222	1	1	FALSE	FALSE	FALSE
ITM2A	0.489773	0.170022	2.88065	12	0.0138139	15	0.901222	1	1	FALSE	FALSE	FALSE
CD58	0.146796	0.0509874	2.87907	12	0.0138545	15	0.901222	1	1	FALSE	FALSE	FALSE
CAP2	2.24021	0.779557	2.8737	12	0.0139934	15	0.901222	1	1	FALSE	FALSE	FALSE
LAMP3	1.01157	0.352356	2.87087	12	0.0140672	15	0.901222	1	1	FALSE	FALSE	FALSE
C8orf58	0.596668	0.207864	2.87046	12	0.0140777	15	0.901222	1	1	FALSE	FALSE	FALSE
CCP110	1.62424	0.568706	2.85603	12	0.0144601	15	0.901222	1	1	FALSE	FALSE	FALSE
WNT7A	-0.781313	0.273611	-2.85556	12	0.0144726	15	0.901222	1	1	FALSE	FALSE	FALSE
LRP11	0.463975	0.163015	2.84621	12	0.0147261	15	0.901222	1	1	FALSE	FALSE	FALSE
TBC1D32	1.49405	0.525879	2.84106	12	0.0148675	15	0.901222	1	1	FALSE	FALSE	FALSE
ZFX	1.95839	0.690157	2.83759	12	0.0149634	15	0.901222	1	1	FALSE	FALSE	FALSE
LRRC25	0.877972	0.310436	2.82819	12	0.0152268	15	0.901222	1	1	FALSE	FALSE	FALSE
DCDC2B	1.19312	0.424431	2.81111	12	0.0157171	15	0.901222	1	1	FALSE	FALSE	FALSE
GUCA1A	1.10015	0.392084	2.8059	12	0.0158695	15	0.901222	1	1	FALSE	FALSE	FALSE
YH007	1.51814	0.541143	2.80543	12	0.0158836	15	0.901222	1	1	FALSE	FALSE	FALSE
OSER1	-2.4635	0.878996	-2.80263	12	0.0159663	15	0.901222	1	1	FALSE	FALSE	FALSE
CCDC91	1.25364	0.447732	2.79998	12	0.0160449	15	0.901222	1	1	FALSE	FALSE	FALSE
APRT	-0.534297	0.190957	-2.798	12	0.0161038	15	0.901222	1	1	FALSE	FALSE	FALSE
SETBP1	0.753562	0.270714	2.78361	12	0.0165393	15	0.901222	1	1	FALSE	FALSE	FALSE
TNFRSF1A	0.53967	0.193985	2.78201	12	0.0165883	15	0.901222	1	1	FALSE	FALSE	FALSE
RGS3	1.31398	0.473722	2.77374	12	0.0168446	15	0.901222	1	1	FALSE	FALSE	FALSE
AGRN	0.462804	0.168436	2.74766	12	0.0176787	15	0.901222	1	1	FALSE	FALSE	FALSE
CHAD	0.264259	0.0965121	2.73809	12	0.0179948	15	0.901222	1	1	FALSE	FALSE	FALSE
MME	0.991376	0.362361	2.73588	12	0.0180686	15	0.901222	1	1	FALSE	FALSE	FALSE
TFF3	0.443077	0.161958	2.73576	12	0.0180728	15	0.901222	1	1	FALSE	FALSE	FALSE
KIF19	1.35394	0.496063	2.72938	12	0.0182876	15	0.901222	1	1	FALSE	FALSE	FALSE
BRSK2	-1.68562	0.622567	-2.70753	12	0.0190423	15	0.901222	1	1	FALSE	FALSE	FALSE
XRRA1	-1.1125	0.411396	-2.70422	12	0.0191594	15	0.901222	1	1	FALSE	FALSE	FALSE
CPN2	0.233668	0.0865722	2.69911	12	0.0193412	15	0.901222	1	1	FALSE	FALSE	FALSE
CTSV	-0.639679	0.237407	-2.69444	12	0.0195088	15	0.901222	1	1	FALSE	FALSE	FALSE
HRH1	0.484071	0.179727	2.69337	12	0.0195476	15	0.901222	1	1	FALSE	FALSE	FALSE
GDF15	0.843631	0.313251	2.69314	12	0.0195558	15	0.901222	1	1	FALSE	FALSE	FALSE
NPTN	2.70274	1.00399	2.692	12	0.0195974	15	0.901222	1	1	FALSE	FALSE	FALSE
PLS3	-2.33384	0.868557	-2.68703	12	0.019778	15	0.901222	1	1	FALSE	FALSE	FALSE
PLA2G4A	-0.613333	0.228724	-2.68153	12	0.0199802	15	0.901222	1	1	FALSE	FALSE	FALSE
FLT3LG	0.34969	0.130684	2.67584	12	0.0201915	15	0.901222	1	1	FALSE	FALSE	FALSE
MRPS16	1.35462	0.50744	2.66951	12	0.0204292	15	0.901222	1	1	FALSE	FALSE	FALSE
TELO2	-0.870296	0.326155	-2.66835	12	0.0204729	15	0.901222	1	1	FALSE	FALSE	FALSE
REST	1.64976	0.618873	2.66574	12	0.020572	15	0.901222	1	1	FALSE	FALSE	FALSE
SIN3B	0.560894	0.210769	2.66118	12	0.020746	15	0.901222	1	1	FALSE	FALSE	FALSE
CD302	0.53942	0.202881	2.6588	12	0.0208377	15	0.901222	1	1	FALSE	FALSE	FALSE
EIF2B5	-2.93225	1.10848	-2.64528	12	0.0213643	15	0.901222	1	1	FALSE	FALSE	FALSE
PRDX6	-0.938363	0.355376	-2.64048	12	0.0215546	15	0.901222	1	1	FALSE	FALSE	FALSE
LTBR	0.400999	0.151903	2.63984	12	0.0215802	15	0.901222	1	1	FALSE	FALSE	FALSE
MAPT	-2.11215	0.801323	-2.63582	12	0.0217407	15	0.901222	1	1	FALSE	FALSE	FALSE
ARMCX2	-0.805771	0.306566	-2.62837	12	0.0220418	15	0.901222	1	1	FALSE	FALSE	FALSE
MYO6	-1.47198	0.560969	-2.624	12	0.0222203	15	0.901222	1	1	FALSE	FALSE	FALSE
CALY	2.89296	1.10278	2.62333	12	0.0222478	15	0.901222	1	1	FALSE	FALSE	FALSE
GRIN2B	0.827642	0.315841	2.62044	12	0.0223668	15	0.901222	1	1	FALSE	FALSE	FALSE
KLRK1	0.392	0.149688	2.61879	12	0.022435	15	0.901222	1	1	FALSE	FALSE	FALSE
DCLK3	2.68366	1.02608	2.61545	12	0.0225738	15	0.901222	1	1	FALSE	FALSE	FALSE
FLT1	0.35071	0.135445	2.58932	12	0.0236876	15	0.901222	1	1	FALSE	FALSE	FALSE
MARCHF7	1.29302	0.499541	2.58843	12	0.0237266	15	0.901222	1	1	FALSE	FALSE	FALSE
CNTN5	-0.506168	0.195978	-2.58278	12	0.0239745	15	0.901222	1	1	FALSE	FALSE	FALSE
CYLC2	-1.1763	0.455756	-2.58098	12	0.0240545	15	0.901222	1	1	FALSE	FALSE	FALSE
DIPK2B	0.201697	0.0781924	2.5795	12	0.02412	15	0.901222	1	1	FALSE	FALSE	FALSE
PTTG2	0.985544	0.382799	2.57458	12	0.0243397	15	0.901222	1	1	FALSE	FALSE	FALSE
AHSA2P	1.22141	0.475891	2.56658	12	0.0247005	15	0.901222	1	1	FALSE	FALSE	FALSE
PARN	0.719624	0.28047	2.56578	12	0.0247371	15	0.901222	1	1	FALSE	FALSE	FALSE
ASB15	-1.80515	0.705539	-2.55854	12	0.0250689	15	0.901222	1	1	FALSE	FALSE	FALSE
COL6A3	0.184249	0.072146	2.55384	12	0.0252863	15	0.901222	1	1	FALSE	FALSE	FALSE
RBP2	1.19638	0.469965	2.54568	12	0.0256689	15	0.901222	1	1	FALSE	FALSE	FALSE
CDK2AP2	-0.998477	0.392236	-2.5456	12	0.0256725	15	0.901222	1	1	FALSE	FALSE	FALSE
RELT	0.395066	0.155277	2.54427	12	0.0257354	15	0.901222	1	1	FALSE	FALSE	FALSE
LUM	0.531256	0.208874	2.54342	12	0.0257755	15	0.901222	1	1	FALSE	FALSE	FALSE
BST1	0.335533	0.132542	2.53153	12	0.0263452	15	0.901222	1	1	FALSE	FALSE	FALSE
TNFRSF4	0.495246	0.195745	2.53006	12	0.0264164	15	0.901222	1	1	FALSE	FALSE	FALSE
CLEC6A	0.708155	0.280069	2.5285	12	0.0264924	15	0.901222	1	1	FALSE	FALSE	FALSE
GADD45G	-0.922053	0.366158	-2.51818	12	0.0269992	15	0.901222	1	1	FALSE	FALSE	FALSE
SPINK4	1.16111	0.462192	2.51218	12	0.0272984	15	0.901222	1	1	FALSE	FALSE	FALSE
EFCAB10	0.558035	0.222152	2.51196	12	0.0273095	15	0.901222	1	1	FALSE	FALSE	FALSE
KLHL40	0.777226	0.311408	2.49584	12	0.0281291	15	0.901222	1	1	FALSE	FALSE	FALSE
DEFB4A_DEFB4B	2.00214	0.804574	2.48844	12	0.0285133	15	0.901222	1	1	FALSE	FALSE	FALSE
NCOA7	-1.17643	0.473022	-2.48706	12	0.0285859	15	0.901222	1	1	FALSE	FALSE	FALSE
PXDC1	3.99332	1.60849	2.48264	12	0.0288181	15	0.901222	1	1	FALSE	FALSE	FALSE
CA12	0.823135	0.332282	2.47722	12	0.0291062	15	0.901222	1	1	FALSE	FALSE	FALSE
BRWD3	0.739043	0.298487	2.47597	12	0.0291729	15	0.901222	1	1	FALSE	FALSE	FALSE
DZANK1	1.21943	0.493806	2.46944	12	0.0295235	15	0.901222	1	1	FALSE	FALSE	FALSE
MTUS1	0.872761	0.353893	2.46617	12	0.0297008	15	0.901222	1	1	FALSE	FALSE	FALSE
HAVCR2	0.610874	0.24949	2.4485	12	0.0306775	15	0.901222	1	1	FALSE	FALSE	FALSE
L3HYPDH	-1.22078	0.500325	-2.43997	12	0.0311593	15	0.901222	1	1	FALSE	FALSE	FALSE
SFTPA2	1.03411	0.424282	2.43731	12	0.0313115	15	0.901222	1	1	FALSE	FALSE	FALSE
GABARAP	0.52297	0.214634	2.43657	12	0.0313541	15	0.901222	1	1	FALSE	FALSE	FALSE
EDIL3	0.502956	0.206783	2.43228	12	0.0316004	15	0.901222	1	1	FALSE	FALSE	FALSE
TNFSF13B	0.398433	0.163873	2.43136	12	0.031654	15	0.901222	1	1	FALSE	FALSE	FALSE
NCK2	-0.532014	0.219035	-2.4289	12	0.0317966	15	0.901222	1	1	FALSE	FALSE	FALSE
IL15RA	0.705187	0.291038	2.423	12	0.0321407	15	0.901222	1	1	FALSE	FALSE	FALSE
KLKB1	0.315821	0.130666	2.417	12	0.0324948	15	0.901222	1	1	FALSE	FALSE	FALSE
CEACAM21	0.728753	0.301641	2.41596	12	0.0325567	15	0.901222	1	1	FALSE	FALSE	FALSE
HSPG2	0.180401	0.0747364	2.41384	12	0.0326831	15	0.901222	1	1	FALSE	FALSE	FALSE
MEFV	0.839435	0.349167	2.4041	12	0.0332687	15	0.901222	1	1	FALSE	FALSE	FALSE
MYH1	1.5214	0.633961	2.39984	12	0.0335285	15	0.901222	1	1	FALSE	FALSE	FALSE
MMP7	0.509528	0.212659	2.39599	12	0.0337649	15	0.901222	1	1	FALSE	FALSE	FALSE
MGA	1.2954	0.540805	2.39532	12	0.0338059	15	0.901222	1	1	FALSE	FALSE	FALSE
ENO1	-0.462713	0.193469	-2.39166	12	0.034032	15	0.901222	1	1	FALSE	FALSE	FALSE
CXCL14	1.31068	0.548418	2.38993	12	0.0341395	15	0.901222	1	1	FALSE	FALSE	FALSE
PDGFRB	0.398377	0.166816	2.38812	12	0.0342522	15	0.901222	1	1	FALSE	FALSE	FALSE
GSG1L	-1.23814	0.518552	-2.38768	12	0.0342798	15	0.901222	1	1	FALSE	FALSE	FALSE
LCP2	-0.651042	0.272782	-2.38667	12	0.0343428	15	0.901222	1	1	FALSE	FALSE	FALSE
ABRA	2.47304	1.03682	2.38522	12	0.0344341	15	0.901222	1	1	FALSE	FALSE	FALSE
SEPTIN10	0.479002	0.201503	2.37714	12	0.034944	15	0.901222	1	1	FALSE	FALSE	FALSE
YWHAQ	-0.597974	0.251886	-2.37399	12	0.0351451	15	0.901222	1	1	FALSE	FALSE	FALSE
SLAMF1	0.802715	0.33841	2.37202	12	0.0352717	15	0.901222	1	1	FALSE	FALSE	FALSE
ZCCHC14	2.12704	0.899598	2.36443	12	0.0357621	15	0.901222	1	1	FALSE	FALSE	FALSE
LAS1L	-1.66793	0.708024	-2.35576	12	0.0363304	15	0.901222	1	1	FALSE	FALSE	FALSE
FAM228A	-1.35847	0.578523	-2.34816	12	0.0368355	15	0.901222	1	1	FALSE	FALSE	FALSE
CEFIP	-0.529719	0.225834	-2.34562	12	0.0370062	15	0.901222	1	1	FALSE	FALSE	FALSE
TBC1D22B	-0.641482	0.273889	-2.34213	12	0.0372415	15	0.901222	1	1	FALSE	FALSE	FALSE
USP34	1.14003	0.487332	2.33932	12	0.0374316	15	0.901222	1	1	FALSE	FALSE	FALSE
TBC1D13	-1.45932	0.625154	-2.33434	12	0.0377716	15	0.901222	1	1	FALSE	FALSE	FALSE
DOCK9	0.99557	0.426747	2.33293	12	0.0378688	15	0.901222	1	1	FALSE	FALSE	FALSE
MCMBP	0.402438	0.172576	2.33195	12	0.0379362	15	0.901222	1	1	FALSE	FALSE	FALSE
FAM13C	-2.42544	1.04292	-2.32563	12	0.0383733	15	0.901222	1	1	FALSE	FALSE	FALSE
SERPINE1	-0.363066	0.156809	-2.31535	12	0.0390957	15	0.901222	1	1	FALSE	FALSE	FALSE
APOA1	0.340977	0.147463	2.3123	12	0.0393121	15	0.901222	1	1	FALSE	FALSE	FALSE
PRDX5	-0.659148	0.285243	-2.31083	12	0.0394172	15	0.901222	1	1	FALSE	FALSE	FALSE
WASF1	-1.3895	0.602951	-2.30451	12	0.0398709	15	0.901222	1	1	FALSE	FALSE	FALSE
RIC8B	-2.79698	1.21578	-2.30056	12	0.0401569	15	0.901222	1	1	FALSE	FALSE	FALSE
CEACAM3	1.00522	0.4372	2.29921	12	0.0402548	15	0.901222	1	1	FALSE	FALSE	FALSE
TCHHL1	-0.686526	0.298599	-2.29916	12	0.0402589	15	0.901222	1	1	FALSE	FALSE	FALSE
ANXA11	-0.37714	0.164237	-2.29631	12	0.0404666	15	0.901222	1	1	FALSE	FALSE	FALSE
GARIN5B	1.94178	0.848314	2.28899	12	0.0410061	15	0.901222	1	1	FALSE	FALSE	FALSE
PPP2R5A	-1.61534	0.706472	-2.28648	12	0.0411928	15	0.901222	1	1	FALSE	FALSE	FALSE
SERPINA5	0.539601	0.23622	2.28432	12	0.0413544	15	0.901222	1	1	FALSE	FALSE	FALSE
CEP290	-0.823227	0.360405	-2.28417	12	0.0413654	15	0.901222	1	1	FALSE	FALSE	FALSE
MINDY4B	-2.78553	1.22005	-2.28312	12	0.041444	15	0.901222	1	1	FALSE	FALSE	FALSE
PDE4D	-2.5521	1.1207	-2.27723	12	0.0418872	15	0.901222	1	1	FALSE	FALSE	FALSE
WDR70	0.335146	0.147232	2.27631	12	0.0419569	15	0.901222	1	1	FALSE	FALSE	FALSE
CRISP2	-0.585432	0.257435	-2.27409	12	0.0421253	15	0.901222	1	1	FALSE	FALSE	FALSE
TNFSF15	0.667842	0.294148	2.27043	12	0.042405	15	0.901222	1	1	FALSE	FALSE	FALSE
KIF7	-0.666741	0.293817	-2.26924	12	0.0424966	15	0.901222	1	1	FALSE	FALSE	FALSE
VTA1	-0.523256	0.230741	-2.26772	12	0.0426129	15	0.901222	1	1	FALSE	FALSE	FALSE
AGBL3	0.675716	0.298067	2.26699	12	0.0426691	15	0.901222	1	1	FALSE	FALSE	FALSE
METTL16	2.81096	1.24056	2.26589	12	0.0427544	15	0.901222	1	1	FALSE	FALSE	FALSE
S100P	0.640078	0.282747	2.26379	12	0.0429166	15	0.901222	1	1	FALSE	FALSE	FALSE
PTPRS	0.23154	0.1024	2.26113	12	0.0431227	15	0.901222	1	1	FALSE	FALSE	FALSE
EAF2	-1.37987	0.611196	-2.25766	12	0.0433939	15	0.901222	1	1	FALSE	FALSE	FALSE
HOXD8	0.759236	0.336399	2.25695	12	0.0434495	15	0.901222	1	1	FALSE	FALSE	FALSE
CCL21	0.825973	0.366179	2.25565	12	0.0435512	15	0.901222	1	1	FALSE	FALSE	FALSE
PRSS53	-0.519397	0.230823	-2.2502	12	0.0439811	15	0.901222	1	1	FALSE	FALSE	FALSE
PLCB1	0.726367	0.323053	2.24845	12	0.0441205	15	0.901222	1	1	FALSE	FALSE	FALSE
DHODH	-2.84694	1.26627	-2.24828	12	0.0441337	15	0.901222	1	1	FALSE	FALSE	FALSE
SPOCK1	-0.266564	0.118573	-2.24809	12	0.0441488	15	0.901222	1	1	FALSE	FALSE	FALSE
S100G	0.840807	0.374118	2.24744	12	0.0442007	15	0.901222	1	1	FALSE	FALSE	FALSE
KIF2C	0.560127	0.249261	2.24715	12	0.0442237	15	0.901222	1	1	FALSE	FALSE	FALSE
MIB2	1.67094	0.743608	2.24707	12	0.0442305	15	0.901222	1	1	FALSE	FALSE	FALSE
TNFRSF10B	0.273025	0.121518	2.24679	12	0.0442521	15	0.901222	1	1	FALSE	FALSE	FALSE
VSTM4	0.6676	0.297349	2.24518	12	0.0443814	15	0.901222	1	1	FALSE	FALSE	FALSE
KMT5A	-1.00389	0.447717	-2.24224	12	0.0446167	15	0.901222	1	1	FALSE	FALSE	FALSE
ARHGAP20	-0.623136	0.277991	-2.24157	12	0.0446706	15	0.901222	1	1	FALSE	FALSE	FALSE
WNK4	-1.44767	0.64773	-2.23498	12	0.0452036	15	0.901222	1	1	FALSE	FALSE	FALSE
SLC28A1	3.38003	1.51615	2.22936	12	0.0456634	15	0.901222	1	1	FALSE	FALSE	FALSE
STK4	-0.345866	0.155414	-2.22545	12	0.0459857	15	0.901222	1	1	FALSE	FALSE	FALSE
CD80	0.582327	0.26199	2.22271	12	0.0462129	15	0.901222	1	1	FALSE	FALSE	FALSE
TBX2	1.7494	0.791004	2.21162	12	0.0471427	15	0.901222	1	1	FALSE	FALSE	FALSE
ERC2	-0.861562	0.38963	-2.21123	12	0.0471762	15	0.901222	1	1	FALSE	FALSE	FALSE
BEND5	1.96986	0.890956	2.21095	12	0.0471995	15	0.901222	1	1	FALSE	FALSE	FALSE
REG4	0.418314	0.189453	2.20801	12	0.0474501	15	0.901222	1	1	FALSE	FALSE	FALSE
CHST4	-0.410146	0.185848	-2.20688	12	0.0475457	15	0.901222	1	1	FALSE	FALSE	FALSE
IL17D	0.400918	0.181698	2.20651	12	0.047578	15	0.901222	1	1	FALSE	FALSE	FALSE
RANBP6	-0.553679	0.251065	-2.20533	12	0.0476789	15	0.901222	1	1	FALSE	FALSE	FALSE
SOX9	-1.6424	0.74689	-2.19899	12	0.0482245	15	0.901222	1	1	FALSE	FALSE	FALSE
UQCC2	0.611752	0.278265	2.19845	12	0.0482706	15	0.901222	1	1	FALSE	FALSE	FALSE
ACP3	0.506588	0.230727	2.19562	12	0.0485169	15	0.901222	1	1	FALSE	FALSE	FALSE
ACTA2	0.456853	0.208194	2.19436	12	0.0486264	15	0.901222	1	1	FALSE	FALSE	FALSE
ITGB7	0.64112	0.292249	2.19374	12	0.0486802	15	0.901222	1	1	FALSE	FALSE	FALSE
[truncated: 5,172 more rows]

## Sheet: groups_meta
sample	group	age
[truncated: 15 more rows]
